# Supplementary material for: A scan for genes associated with cancer mortality and longevity in pedigree dog breeds
Source: Mamm Genome. 2020 Jul 13;31(7):215–27. doi: 10.1007/s00335-020-09845-1 (PMC7496057; doi:10.1007/s00335-020-09845-1)
Supplement: Supplementary file 1 — (XLSX 15 kb) [file 335_2020_9845_MOESM1_ESM.xlsx]

## Sheet: PhenotypicAndGenotypicData
Supplementary Table 1. List of all phenotypic and genotypic data used in analysis. Number in brackets in Column B indicate the breeds for which 30 samples were selected at random to represent the breed.
Breed	# Genotypic Samples Per Breed (Numbers in brackets indicate the breeds for which 30 samples were selected at random, see Methods).	CancerMortality (# Samples)	CancerMortaily (%)	LifeExpectancy/Weight (# Samples)	Life Expectancy at 4 years (Years)	Body Weight (kg)	Cancer residuals (Body size)	Longevity residuals (Standardized against body size)	Cancer residuals (Standardized against body weight and life expectancy)
StandardSchnauzer	4	276	0.254	291	6	17	-0.000653257	0.3307	-0.0910904
AmericanStaffordshireTerrier	5	423	0.22	449	4.9	27	-0.0592672	-0.727062	-0.43308
AmericanEskimoDog	6	181	0.238	195	6.5	7	0.00796073	0.467517	-0.0351775
ChowChow	6	631	0.206	638	5.1	25	-0.0683444	-0.546432	-0.573961
BouvierDesFlandres	8	176	0.466	178	4.7	38	0.159657	-0.335902	1.7522
MiniatureDachshund	8	448	0.06	469	5.2	7	-0.170039	-1.55268	-1.3823
OldEnglishSheepdog	9	428	0.36	448	5.6	29	0.07581	0.478254	0.669334
Collie	10	979	0.265	1025	5.8	31	-0.0241128	0.914033	-0.484964
GreatPyrenees	10	188	0.362	190	4.8	50	0.0261206	0.592179	0.123734
RhodesianRidgeback	10	123	0.374	122	5.5	34	0.077503	0.643576	0.645039
Samoyed	10	491	0.261	525	5.8	25	-0.0133444	0.531431	-0.275004
AfghanHound	11	238	0.353	250	6.4	28	0.0712714	1.64647	0.323674
Bullmastiff	11	134	0.44	136	3.6	54	0.094275	-1.03067	1.24201
Keeshond	11	257	0.28	267	6.1	18	0.0228853	0.548551	0.0990681
Akita	12	222	0.207	222	4.2	44	-0.114111	-0.728634	-1.00678
AlaskanMalamute	12	415	0.342	440	5.1	40	0.0307346	0.410684	0.216523
ChesapeakeBayRetriever	12	186	0.285	193	4.6	33	-0.00903564	-0.808002	0.111724
FoxTerrierWire	12	221	0.244	236	6.7	8	0.0114993	0.841769	-0.093127
GermanShorthairedPointer	12	415	0.27	453	5.8	28	-0.0117286	0.722505	-0.306907
IrishSetter	12	709	0.408	775	6.8	32	0.116426	2.51926	0.57277
AiredaleTerrier	13	368	0.402	388	5.4	26	0.125194	-0.0208213	1.31229
Pekingese	13	453	0.079	474	6.2	4	-0.143655	-0.192063	-1.45126
Chihuahua	14	573	0.075	596	6.5	2	-0.142732	0.147056	-1.52706
LhasaApso	15	696	0.171	746	6.1	6	-0.0565779	-0.218559	-0.535407
Pomeranian	16	581	0.079	598	5.7	2	-0.138732	-1.10311	-1.17077
SiberianHusky	17	816	0.295	847	5.9	24	0.023117	0.621787	0.0825768
Brittany	19	476	0.265	521	6.1	17	0.0103467	0.48499	-0.0155724
Dalmatian	19	568	0.181	590	5	25	-0.0933444	-0.700413	-0.795633
GreatDane	19	921	0.228	960	3.6	73	-0.164492	0.212352	-1.76828
WestHighlandWhiteTerrier	19	453	0.263	472	6.7	8	0.0304993	0.841769	0.105225
AustralianShepherd	20	592	0.236	604	5.7	25	-0.0383444	0.37745	-0.496676
BassetHound	20	650	0.378	670	5.3	26	0.101194	-0.174799	1.10106
BostonTerrier	21	473	0.304	482	5.9	8	0.0714993	-0.400243	0.847781
BichonFrise	22	287	0.213	298	5.6	5	-0.0121165	-1.06179	0.141592
Greyhound	22	473	0.216	522	4.1	30	-0.0706514	-1.76861	-0.286162
Mastiff	22	180	0.3	182	3.2	82	-0.114644	0.171441	-1.23694
ScottishTerrier	22	477	0.476	490	6.1	9	0.241038	-0.0255224	2.5228
ShetlandSheepdog	26	1429	0.303	1503	6.1	7	0.0729607	-0.154082	0.800661
SaintBernard	27	413	0.269	430	4.2	59	-0.089032	0.239273	-0.98882
ShihTzu	27	826	0.151	866	5.4	5	-0.0741165	-1.37324	-0.427027
Beagle	31 (30)	980	0.231	1040	6	10	-0.00642346	-0.116398	-0.037529
BerneseMountainDog	34 (30)	119	0.546	123	3.2	45	0.222428	-2.21936	2.88345
Weimaraner	36 (30)	324	0.25	334	6	28	-0.0317286	1.03049	-0.594332
BullTerrier	39 (30)	121	0.215	123	4.4	29	-0.06919	-1.36992	-0.372599
Dachshund	40 (30)	1605	0.089	1690	5.3	9	-0.145962	-1.26642	-1.20277
GordonSetter	43 (30)	120	0.383	120	5.3	31	0.0938872	0.143636	0.943488
DobermanPinscher	48 (30)	2773	0.26	2896	4.7	35	-0.0389584	-0.526763	-0.272488
Poodle	50 (30)	812	0.271	858	6.7	25	-0.00334445	1.91726	-0.524461
MiniatureSchnauzer	60 (30)	1433	0.223	1535	6.4	7	-0.00703927	0.312118	-0.152454
BorderCollie	67 (30)	314	0.261	340	6	17	0.00634674	0.3307	-0.0180135
Maltese	85 (30)	413	0.092	433	5.7	2	-0.125732	-1.10311	-1.03505
Vizsla	93 (30)	118	0.364	132	7.1	21	0.0995011	2.27985	0.456963
Rottweiler	96 (30)	1687	0.296	1704	3.7	45	-0.0275724	-1.44222	0.0769747
EnglishSetter	97 (30)	378	0.357	399	5.9	31	0.0678872	1.06811	0.436158
EnglishSpringerSpaniel	106 (30)	890	0.297	951	6.2	23	0.0275783	1.02021	0.0274584
Newfoundland	106 (30)	286	0.199	283	4	64	-0.171339	0.252399	-1.85072
CairnTerrier	110 (30)	242	0.322	266	7.2	7	0.0919607	1.55532	0.566527
Boxer	172 (30)	1093	0.443	1133	4.3	29	0.15881	-1.52394	2.04694
YorkshireTerrier	211 (30)	1026	0.112	1056	5.8	3	-0.108194	-0.881142	-0.907531
IrishWolfhound	265 (30)	217	0.318	219	3.1	54	-0.027725	-1.81653	0.164969
GermanShepherdDog	284 (30)	3827	0.277	4089	5.5	37	-0.0268812	0.836132	-0.493457
GoldenRetriever	304 (30)	4029	0.499	4222	5.4	32	0.207426	0.361529	2.07321
LabradorRetriever	723 (30)	4398	0.34	4687	5.4	30	0.0533486	0.233951	0.497223
