# Supplementary material for: A scan for genes associated with cancer mortality and longevity in pedigree dog breeds
Source: Mamm Genome. 2020 Jul 13;31(7):215–27. doi: 10.1007/s00335-020-09845-1 (PMC7496057; doi:10.1007/s00335-020-09845-1)
Supplement: Supplementary file 2 — (XLSX 1041 kb) [file 335_2020_9845_MOESM2_ESM.xlsx]

## Sheet: Index
Index to the sheets in Supplementary Table 2
Page #	Page Name	Page Description
a	a.HumanGenesFromGenAge	List of 298 human genes downloaded from GenAge (http://genomics.senescence.info/genes/human.html)
b	b.ModelOrganismsFromGenAge	List of 1,050 human homologs to model organism genes downloaded from GenAge (http://genomics.senescence.info/genes/models.html)
c	c.HumanHomToModelOrganGenes	List of 903 combined set LAGs: human LAGs and human homologs to model organism ageing related genes.
d	d.DogHomologsToHumanGenes	List of 803 dog genes with >70% sequence homologs to the combined set LAGs.
e	e.DogGeneChromosomeLocations	List of 18,748 dog autosomal genes and their chromosomal locations retrieved from Ensembl BioMart.
f	f.SNPsInLongevityAssGenes	List of 2,812 longevity associated SNPs assigned to the LAGs.
g	g.CancerGenesFromKEGG	List of 352 genes retrieved from the dog KEGG Pathway "cfa05200-Pathways in cancer"
h	h.SNPsInCancerGenes	List of 1,527 cancer associated SNPs assigned to cancer related genes

## Sheet: a.HumanGenesFromGenAge
Supplementary Table 2a. List of 298 human genes downloaded from GenAge (http://genomics.senescence.info/genes/human.html)
id_hagr	aliases	symbol_hugo	name_common	entrez_id	why	band	location_start	location_end	orientation	unigene	swissprot	acc_promoter	acc_orf	acc_cds	references
1	GHBP	GHR	growth hormone receptor	2690	mammal	5p13-p12	42459782	42757736	1	125180	GHR_HUMAN		NM_000163	NP_000154	9371826,12933651,10875265,11213276,2233903,10895047,12392795,14698816,15295107,15308771,15342923,8612101,15466429,15536017,15582293,15621211,15919742,16129095,15985475,16339324,16524678,16682650,16799137,16939484,17183314,17173483,21325617,19286975,19234595,7664676,16282554	Ghr;Mus musculus,Q95MJ9_PAN;Pan troglodytes,Ghr;Rattus norvegicus
2	GRF INN GHRF	GHRH	growth hormone releasing hormone	2691	mammal	20q11.2	35312902	35318706	-1	37023	SLIB_HUMAN	HS_GHRH	NM_021081	NP_066567	1.14432e+116	SLIB_BOVIN;Bos taurus,Ghrh;Mus musculus,GHRH;Pan troglodytes,Ghrh;Rattus norvegicus
3	SHC SHCA	SHC1	SHC (Src homology 2 domain containing) transforming protein 1	6464	mammal	1q21	151747847	151759913	-1	433795	SHC1_HUMAN		NM_003029	NP_003020	1.05805e+222
4	PIT1 CPHD1 GHF-1 Pit-1 POU1F1a	POU1F1	POU class 1 homeobox 1	5449	mammal	3p11	87391472	87408427	-1	591654	PIT1_HUMAN		NM_000306	NP_000297	1.13716e+156	F1MHR1_BOV;Bos taurus,pou1f1;Danio rerio,Pou1f1;Mus musculus,POU1F1;Pan troglodytes
5	CPHD2 PROP-1	PROP1	PROP paired-like homeobox 1	5626	mammal	5q35.3	177351841	177355849	-1	158301	PROP1_HUMAN		NM_006261	NP_006252	8.90027e+219	A7TZP9_BOV;Bos taurus,prop1;Danio rerio,Prop1;Mus musculus,PROP1;Pan troglodytes,Prop1;Rattus norvegicus
6	P53 BCC7 LFS1 TRP53	TP53	tumor protein p53	7157	mammal,model,cell	17p13.1	7512463	7531642	-1	654481	P53_HUMAN	HS_TP53	NM_000546	NP_000537	12032825,11780111,9733514,9733515,12142523,12115733,12533509,10037601,9275177,8654922,12750285,7958916,10973262,9218725,12917625,1511730,8051093,9989825,10581258,11023999,10557106,12719720,12665570,10364153,15604409,10761921,11971980,10910364,9312059,9353177,12397361,12397362,11348659,10805805,9171368,11430832,12093737,10950866,10877825,10403253,10805721,11257107,12006491,11672523,11099047,911922…	P53_BOVIN;Bos taurus,tp53;Danio rerio,Trp53;Mus musculus,TP53;Pan troglodytes,Tp53;Rattus norvegicus
7	TR hTR TRC3 DKCA1 PFBMFT2 SCARNA19	TERC	telomerase RNA component	7012	mammal,cell	3q26	127471195	127495720	-1	436182			NR_001566		12540856,7544491,9454332,1582420,9335332,10089885,2655926,1689810,10973262,9849895,9742964,9560153,11850781,10568811,15974869,11574891,11081503,15098033,15235603,15189140,15312299,15367665,14746617,15466429,15556289,15545322,15326392,12174094,20139977,23159929,23535734,12426399,16284252,19915151
8	TP2 TRT CMM9 EST2 TCS1 hTRT DKCA2 DKCB4 hEST2 PFBMFT1	TERT	telomerase reverse transcriptase	7015	cell,functional	5p15.33	1306286	1348159	-1	492203	TERT_HUMAN		NM_003219	NP_003210	8978029,9110970,9454332,9288757,1582420,11387197,12034875,2655926,12917625,9849895,9742964,7761406,11850781,10568811,12764382,8692840,8618017,7727765,8808676,15974869,9600234,11081503,12527915,12827497,9988278,11452025,11277998,12717449,12729798,9328464,12089551,15079066,15189140,10440377,15247011,15312299,14726476,10606235,15556289,15574496,15326392,15688016,15814878,15905204,16477310,18073191,1…	TERT;Bos taurus,tert;Danio rerio,Tert;Mus musculus,Tert;Rattus norvegicus,EST2;Saccharomyces cerevisiae
9	AT1 ATA ATC ATD ATE ATDC TEL1 TELO1	ATM	ataxia telangiectasia mutated	472	mammal	11q22-q23	107599052	107741966	1	367437	ATM_HUMAN		NM_000051	NP_000042	12540856,9733514,9733515,12142523,9363685,10037601,12919958,2005780,9117983,12215213,9312059,9353177,2836804,10783165,10802669,10839545,10567403,14712078,14707289,15073328,15059890,11331603,15122331,12526788,15353794,14745549,7777860,15466429,15655364,15345673,15905204,15733840,8843194,11172010,10691732,12629512,16675955,10435585,21459046,20966255,21186350,19524511,17522062,18804090,20453858,2019…	ATM;Bos taurus,atm;Danio rerio,tefu;Drosophila melanogaster,Atm;Mus musculus,ATM;Pan troglodytes,Atm;Rattus norvegicus
10	ATF QPD UPA URK u-PA BDPLT5	PLAU	plasminogen activator, urokinase	5328	mammal	10q24	75340940	75347258	1	77274	UROK_HUMAN	HS_PLAU	NM_002658	NP_002649	1.28983e+70	UROK_BOVIN;Bos taurus,PLAU (2 of;Danio rerio,Plau;Mus musculus,PLAU;Pan troglodytes,Plau;Rattus norvegicus
11	EM9 TTD XPD COFS2	ERCC2	excision repair cross-complementing rodent repair deficiency, complementation group 2	2068	mammal	19q13.3	50546685	50565669	-1	487294	ERCC2_HUMAN		NM_000400	NP_000391	1.1951e+145	Y50D7A.2;Caenorhabditis elegans,ercc2;Danio rerio,Xpd;Drosophila melanogaster,Ercc2;Mus musculus,ERCC2;Pan troglodytes,LOC1003649;Rattus norvegicus,RAD3;Saccharomyces cerevisiae
12	CSA CKN1 UVSS2	ERCC8	excision repair cross-complementing rodent repair deficiency, complementation group 8	1161	human	5q12.1	60205415	60276628	-1	435237	ERCC8_HUMAN	HS_CKN1	NM_000082	NP_000073	7.66434e+71	ercc8;Danio rerio,Ercc8;Mus musculus,ERCC8;Pan troglodytes,Ercc8;Rattus norvegicus
13	RECQ3 RECQL2 RECQL3	WRN	Werner syndrome, RecQ helicase-like	7486	human,mammal,cell	8p12-p11.2	31010319	31150818	1	632050	WRN_HUMAN	NM_000553	NM_000553	NP_000544	8602509,11089984,9352493,9288107,9771700,10725663,11087895,12934712,11023999,14527998,147113,12181313,12771022,10364153,10880505,12827497,12842909,9117983,14612404,11348659,10373438,12803543,12200042,12937274,14612507,12384494,11889123,11598021,14712220,10678659,11257107,12750383,9789047,11896071,10806190,10781066,11279038,11027336,9681877,14734561,14657658,15026416,15115755,14618025,15235603,128…	wrn-1;Caenorhabditis elegans,Wrn;Mus musculus,WRN;Pan troglodytes
14	FPL IDC LFP CDDC EMD2 FPLD HGPS LDP1 LMN1 LMNC PRO1 CDCD1 CMD1A FPLD2 LMNL1 CMT2B1 LGMD1B	LMNA	lamin A/C	4000	human	1q21.2-q21	152897570	152922944	1	594444	LMNA_HUMAN		NM_170707	NP_733821	12714972,11089984,12927431,1944388,12748643,147113,8278403,18381888,9117983,2366592,10080180,8838815,14996929,12735900,15130666,15184648,15145358,15268757,15353794,15466429,15479179,15722103,15688064,15750600,15756215,15980864,16079796,11923874,12235369,10579712,12913070,15843403,15317753,15972724,16129833,16248985,16269543,16461887,16492728,16481476,16645051,16511604,16671095,16738054,16801550,1…	F1MYG5_BOV;Bos taurus,lmn-1;Caenorhabditis elegans,lmna;Danio rerio,Lam;Drosophila melanogaster,LamC;Drosophila melanogaster,Lmna;Mus musculus,Lmna;Rattus norvegicus
15	IGFR CD221 IGFIR JTK13	IGF1R	insulin-like growth factor 1 receptor	3480	model	15q26.3	97010287	97319034	1	643120	IGF1R_HUMAN		NM_000875	NP_000866	12483226,12843179,1849352,11292875,11021802,8247153,8402902,10077613,14698816,9716402,14628051,8402901,14657428,15295107,11133160,15308771,14871929,14745968,15342923,15466429,15565107,15621218,15582293,15339240,15345673,15888324,15919742,16123266,11172010,16524678,16631585,15956778,18316725,22132081,18959478,18615585	IGF1R_BOVI;Bos taurus,daf-2;Caenorhabditis elegans,igf1ra;Danio rerio,igf1rb;Danio rerio,InR;Drosophila melanogaster,Igf1r;Mus musculus,IGF1R;Pan troglodytes,Igf1r;Rattus norvegicus
16	TRX TRDX TRX1	TXN	thioredoxin	7295	model,functional	9q31	110085862	110098327	-1	435136	THIO_HUMAN	HS_TXN	NM_003329	NP_003320	1.22309e+119	THIO_BOVIN;Bos taurus,trx-1;Caenorhabditis elegans,zgc:56493;Danio rerio,zgc:92903;Danio rerio,Trx-2;Drosophila melanogaster,TrxT;Drosophila melanogaster,Txn1;Mus musculus,TXN;Pan troglodytes,Txn1;Rattus norvegicus,TRX1;Saccharomyces cerevisiae,TRX2;Saccharomyces cerevisiae
17		KL	klotho	9365	mammal	13q12	32488570	32538279	1	524953	KLOT_HUMAN		NM_004795	NP_004786	9363890,11792841,12119304,10837414,14701853,12369777,12475907,12362891,15295107,15302783,15466429,15677572,15763166,12669274,12110410,16123266,16186101,16144705,11016890,17014852,16436388,17086194,16436465,17690294,17569864,18762812,18678710,19635988,21474560,19077115,14528024,15665504,17452648	KL;Bos taurus,Kl;Mus musculus,KL;Pan troglodytes,Kl;Rattus norvegicus
18	RBP3 E2F-1 RBAP1 RBBP3	E2F1	E2F transcription factor 1	1869	cell,downstream	20q11.2	31727149	31737854	-1	654393	E2F1_HUMAN		NM_005225	NP_005216	1.32135e+106
19	CFC NS1 SHP2 BPTP3 PTP2C PTP-1D SH-PTP2 SH-PTP3	PTPN11	protein tyrosine phosphatase, non-receptor type 11	5781	downstream	12q24	111319255	111410436	1	506852	PTN11_HUMAN		NM_002834	NP_002825	4.02539e+53	PTPN11;Bos taurus,ptp-2;Caenorhabditis elegans,csw;Drosophila melanogaster,Ptpn11;Mus musculus
20	p52 p105 H2TF1 LYT10 LYT-10 NF-kB2	NFKB2	nuclear factor of kappa light polypeptide gene enhancer in B-cells 2 (p49/p100)	4791	functional	10q24	104145452	104152257	1	73090	NFKB2_HUMAN		NM_002502	NP_002493	9989825,10094826,12380689,12020944,11491660,11291593,10978675,9143018,10485710,10485711,12470896,10894547,12150997,15176485,12391591,10754263,11493922,12424381,16183991,18599449,22706308,19135889,22302838,23159929,23019125,16723383,23636330,23521863,15685170,15685173,9011632,12529332	NFKB2;Bos taurus,nfkb2;Danio rerio,Rel;Drosophila melanogaster,Nfkb2;Mus musculus,NFKB2;Pan troglodytes,Nfkb2;Rattus norvegicus
21	STAT5	STAT5B	signal transducer and activator of transcription 5B	6777	downstream	17q11.2	37604721	37681950	-1	632256	STA5B_HUMAN		NM_012448	NP_036580	1.08179e+37	STAT5B;Bos taurus,sta-1;Caenorhabditis elegans,stat6;Danio rerio,Stat92E;Drosophila melanogaster,Stat5b;Mus musculus,Stat5b;Rattus norvegicus
22	APRF HIES	STAT3	signal transducer and activator of transcription 3 (acute-phase response factor)	6774	downstream	17q21.31	37718868	37794039	-1	463059	STAT3_HUMAN		NM_003150	NP_003141	1.08179e+99	STAT3;Bos taurus,sta-1;Caenorhabditis elegans,stat3;Danio rerio,Stat3;Mus musculus,STAT3;Pan troglodytes,Stat3;Rattus norvegicus
23	MGF STAT5	STAT5A	signal transducer and activator of transcription 5A	6776	downstream	17q11.2	37693090	37717484	1	437058	STA5A_HUMAN		NM_003152	NP_003143	1.08179e+37	STAT5A;Bos taurus,sta-1;Caenorhabditis elegans,stat6;Danio rerio,Stat92E;Drosophila melanogaster,Stat5a;Mus musculus,STAT5A;Pan troglodytes,Stat5a;Rattus norvegicus
24	GGF HGL HRG NDF ARIA GGF2 HRG1 HRGA SMDF MST131	NRG1	neuregulin 1	3084	putative	8p21-p12	32624285	32720285	1	453951	NRG1_HUMAN		NM_013959	NP_039253	9.55308e+44	A3KN34_BOV;Bos taurus,nrg1;Danio rerio,Nrg1;Mus musculus
25	HD3 RPD3 RPD3-2	HDAC3	histone deacetylase 3	8841	functional	5q31	140980626	140996596	-1	519632	HDAC3_HUMAN		NM_003883	NP_003874	1.24596e+54	Q6RCM5_BOV;Bos taurus,hdac3;Danio rerio,Hdac3;Drosophila melanogaster,Hdac3;Mus musculus,LOC738624;Pan troglodytes,HDAC3_RAT;Rattus norvegicus
26	GH GHN GH-N hGH-N IGHD1B	GH1	growth hormone 1	2688	mammal	17q24.2	59348294	59349930	-1	655229	SOMA_HUMAN	HS_GH1	NM_000515	NP_000506	11487592,12915652,11994335,8944679,14647066,14659590,14583653,2355952,12692087,12630074,12610294,12471175,12393957,12057928,12044358,11983714,10905380,11855684,12955026,12663691,15295107,11133160,15308771,14751587,14871929,15036422,15342923,8612101,15536017,15339240,15664625,15718052,15699523,15790724,15579798,15596027,15621211,15708445,15919742,15771611,8670892,10522985,15963853,9180082,16024298…	SOMA_BOVIN;Bos taurus,gh1;Danio rerio,Gh;Mus musculus,Gh1;Rattus norvegicus
27	ILRA CD127 IL7RA CDW127 IL-7R-alpha	IL7R	interleukin 7 receptor	3575	putative	5p13	35892747	35912678	1	591742	IL7RA_HUMAN		NM_002185	NP_002176	9.49534e+36	IL7R;Bos taurus,Il7r;Mus musculus,IL7R;Pan troglodytes,Il7r;Rattus norvegicus
28	IGFI IGF-I IGF1A	IGF1	insulin-like growth factor 1 (somatomedin C)	3479	functional	12q22-q23	101292143	101376791	-1	160562	IGF1B_HUMAN		NM_000618	NP_000609	12933651,12169020,12843179,10873623,11213276,11213270,8402902,12049864,12692087,12652183,12630074,12610294,12393957,12057928,12044358,12014835,11983714,10385438,11855684,14645858,14602984,14580857,12900169,12882326,12882324,12845331,12714272,11381260,10077613,12865482,12663691,12750521,9353126,11175789,8402901,9861016,9593409,15295107,11133160,15308771,14871929,15247062,14745968,15190176,15036422…	IGF1_BOVIN;Bos taurus,igf1;Danio rerio,Igf1;Mus musculus,Igf1;Rattus norvegicus
29	IGF-II PP9974 C11orf43	IGF2	insulin-like growth factor 2 (somatomedin A)	3481	functional	11p15.5	2110531	2116578	-1	523414	IGF2_HUMAN	HS_IGF2_4	NM_000612	NP_000603	1.26301e+160	igf2b;Danio rerio,Igf2;Mus musculus
30	ILPR IRDN IDDM2 MODY10	INS	insulin	3630	functional	11p15.5	2137584	2139000	-1	654579	INS_HUMAN	HS_INS	NM_000207	NP_000198	12933651,12169020,12543978,10873623,12610294,11927387,14645858,11738155,14618027,14580857,12955025,12900169,12882326,12882324,12845331,12750520,10066179,11381260,10077613,11818964,12750521,9353126,12447443,9888854,11274053,12032158,15175753,15295107,10747954,15190176,15342923,14747284,12023258,11106682,15192154,15565107,15621218,15288688,12559758,15205477,15919793,15888324,15637588,15771611,15820…
31	NGFB HSAN5 Beta-NGF	NGF	nerve growth factor (beta polypeptide)	4803	putative	1p13.1	115540580	115592899	-1	2561	NGF_HUMAN		NM_002506	NP_002497	1.04859e+91	NGF_BOVIN;Bos taurus,Ngf;Mus musculus,NGF_PANTR;Pan troglodytes,Ngf;Rattus norvegicus
32	HIRS-1	IRS1	insulin receptor substrate 1	3667	model	2q36	227425442	227489980	-1	471508	IRS1_HUMAN		NM_005544	NP_005535	1.28432e+182	IRS1;Danio rerio,chico;Drosophila melanogaster,Irs1;Mus musculus,IRS1;Pan troglodytes,Irs1;Rattus norvegicus
33	PTP1B	PTPN1	protein tyrosine phosphatase, non-receptor type 1	5770	downstream	20q13.1-q1	48560297	48634491	1	417549	PTN1_HUMAN		NM_002827	NP_002818	1.00662e+39	A6QQN2_BOV;Bos taurus,ptpn1;Danio rerio,Ptp61F;Drosophila melanogaster,Ptpn1;Mus musculus,PTPN1;Pan troglodytes,Ptpn1;Rattus norvegicus,PTP1;Saccharomyces cerevisiae
34	IRS-2	IRS2	insulin receptor substrate 2	8660	model,putative	13q34	109204186	109236915	-1	442344	IRS2_HUMAN		NM_003749	NP_003740	1.12929e+135	IRS2;Bos taurus,IRS2;Danio rerio,chico;Drosophila melanogaster,Irs2;Mus musculus,IRS2;Pan troglodytes
35	AKT PKB RAC CWS6 PRKBA PKB-ALPHA RAC-ALPHA	AKT1	v-akt murine thymoma viral oncogene homolog 1	207	model,cell	14q32.32	104306752	104330608	-1	525622	AKT1_HUMAN		NM_005163	NP_005154	15767565,11154281,11884591,12719720,11277998,11381260,11544177,12237475,11257494,9005851,10485710,10485711,11607034,12039436,12044943,9716402,9020362,15295107,14871929,15383658,14985531,14726476,15718052,15780592,15860463,15888324,12530968,16123266,16186101,15930121,16288288,12110585,10364160,16170353,14713953,16631584,16675393,16914869,12908874,16505167,21901288,15843522,23935948,18223156,211574…	akt-1;Caenorhabditis elegans,akt-2;Caenorhabditis elegans,AKT3 (1 of;Danio rerio,Akt1;Drosophila melanogaster,Akt1;Rattus norvegicus
36	PI3K PIK3C1 P110BETA PI3KBETA	PIK3CB	phosphoinositide-3-kinase, catalytic, beta polypeptide	5291	model,downstream	3q22.3	139856928	139960883	-1	239818	PK3CB_HUMAN		NM_006219	NP_006210	1.28432e+173	PIK3CB;Bos taurus,age-1;Caenorhabditis elegans,Pi3K92E;Drosophila melanogaster,Pik3cb;Mus musculus,PIK3CB;Pan troglodytes,Pik3cb;Rattus norvegicus
37	CD271 p75NTR TNFRSF16 p75(NTR) Gp80-LNGFR	NGFR	nerve growth factor receptor (TNFR superfamily, member 16)	4804	downstream	17q21-q22	44927665	44947360	1	415768	TNR16_HUMAN		NM_002507	NP_002498	2.16939e+34	A5PJV7_BOV;Bos taurus,Ngfr;Mus musculus,NGFR;Pan troglodytes,Ngfr;Rattus norvegicus
38	CTLO HAMSV HRAS1 K-RAS N-RAS RASH1 C-H-RAS H-RASIDX C-BAS/HAS C-HA-RAS1	HRAS	v-Ha-ras Harvey rat sarcoma viral oncogene homolog	3265	model,cell	11p15.5	522242	525550	1	37003	RASH_HUMAN	HS_HRAS_3	NM_005343	NP_005334	1.06385e+193
39	MRTL MYCC c-Myc bHLHe39	MYC	v-myc myelocytomatosis viral oncogene homolog (avian)	4609	cell,upstream	8q24.12-q2	128817685	128822853	1	202453	MYC_HUMAN	HS_MYC_2	NM_002467	NP_002458	1.51173e+167	MYC_BOVIN;Bos taurus,mycb;Danio rerio,dm;Drosophila melanogaster,Myc;Mus musculus,MYC;Pan troglodytes,Myc;Rattus norvegicus
40	ERBB HER1 mENA ERBB1 PIG61	EGFR	epidermal growth factor receptor (erythroblastic leukemia viral (v-erb-b) oncogene homolog, avian)	1956	downstream	7p12	54860933	55049239	1	488293	EGFR_HUMAN	HS_EGFR_2	NM_005228	NP_005219	1.28856e+100	EGFR;Bos taurus,Egfr;Drosophila melanogaster,Egfr;Mus musculus,EGFR;Pan troglodytes,Egfr;Rattus norvegicus
41	NEU NGL HER2 TKR1 CD340 HER-2 MLN 19 HER-2/neu	ERBB2	v-erb-b2 erythroblastic leukemia viral oncogene homolog 2, neuro/glioblastoma derived oncogene homolog (avian)	2064	downstream	17q11.2-q1	35109921	35138436	1	446352	ERBB2_HUMAN	HS_ERBB2_2	NM_004448	NP_004439	9.55308e+66	ERBB2;Bos taurus,erbb2;Danio rerio,Egfr;Drosophila melanogaster,Erbb2;Mus musculus,ERBB2;Pan troglodytes,Erbb2;Rattus norvegicus
42	HHF5 CD220	INSR	insulin receptor	3643	model	19p13.3-p1	7067637	7245011	-1	465744	INSR_HUMAN		NM_000208	NP_000199	12543978,11292875,11021802,11242085,8247153,11927387,10066179,12882356,9252323,12447443,14698816,9716402,10428762,11274053,15175753,15295107,10025399,15190176,15342923,15466429,15582274,15565107,15253933,15888324,12530968,16123266,16099946,16524678,2544998,16631585,12908874,9789046,18001293	Q8MII7_BOV;Bos taurus,daf-2;Caenorhabditis elegans,insra;Danio rerio,insrb;Danio rerio,InR;Drosophila melanogaster,Insr;Mus musculus,INSR;Pan troglodytes,Insr;Rattus norvegicus
43	N-CoR TRAC1 N-CoR1 hN-CoR	NCOR1	nuclear receptor co-repressor 1	9611	downstream	17p11.2	15875983	16059570	-1	462323	NCOR1_HUMAN		NM_006311	NP_006302	1.24103e+47	gei-8;Caenorhabditis elegans,ncor1;Danio rerio,Smr;Drosophila melanogaster,Ncor1;Mus musculus,NCOR1_RAT;Rattus norvegicus
44	ATV NBS P95 NBS1 AT-V1 AT-V2	NBN	nibrin	4683	functional,putative	8q21	91014888	91066072	-1	492208	NBN_HUMAN		NM_002485	NP_002476	9.59018e+180	nbn;Danio rerio,Nbn;Mus musculus,NBN;Pan troglodytes,Nbn;Rattus norvegicus
45	AP-1	JUND	jun D proto-oncogene	3727	mammal,putative	19p13.2	18251569	18253468	-1	2780	JUND_HUMAN		NM_005354	NP_005345	1.09787e+55	jund;Danio rerio,Jra;Drosophila melanogaster,Jund;Mus musculus,GCN4;Saccharomyces cerevisiae
46	IL-2 TCGF lymphokine	IL2	interleukin 2	3558	putative	4q26-q27	123730232	123735485	-1	89679	IL2_HUMAN	HS_IL2	NM_000586	NP_000577	1.26339e+52	IL2_BOVIN;Bos taurus,Il2;Mus musculus,IL2;Pan troglodytes,Il2;Rattus norvegicus
47	SIS SSV IBGC5 PDGF2 c-sis PDGF-2	PDGFB	platelet-derived growth factor beta polypeptide (simian sarcoma viral (v-sis) oncogene homolog)	5155	upstream	22q12.3-q1	37944218	37965490	-1	1976	PDGFB_HUMAN	HS_PDGFB	NM_002608	NP_002599	1.04857e+52	Q58D48_BOV;Bos taurus,pvf-1;Caenorhabditis elegans,PDGFB (1 o;Danio rerio,Pdgfb;Mus musculus,PDGFB;Pan troglodytes,Pdgfb;Rattus norvegicus
48	URG HOMG4	EGF	epidermal growth factor (beta-urogastrone)	1950	upstream	4q25	111191653	111291023	1	419815	EGF_HUMAN		NM_001963	NP_001954	1.05805e+114	egf;Danio rerio,Egf;Mus musculus,EGF;Pan troglodytes,Egf;Rattus norvegicus
49	P64 CIDX IMD4 CD132 SCIDX IL-2RG SCIDX1	IL2RG	interleukin 2 receptor, gamma (severe combined immunodeficiency)	3561	downstream	Xq13.1	70110279	70114424	-1	84	IL2RG_HUMAN	HS_IL2RG	NM_000206	NP_000197	1084047410417270
50	p55 AP-1 C-FOS	FOS	FBJ murine osteosarcoma viral oncogene homolog	2353	putative	14q24.3	74815283	74818666	1	25647	FOS_HUMAN	HS_FOS	NM_005252	NP_005243	1.51173e+143	FOS_BOVIN;Bos taurus,fos;Danio rerio,Fos;Mus musculus,A5A6H0_PAN;Pan troglodytes,Fos;Rattus norvegicus
51	IMF1 IBGC4 JTK12 PDGFR CD140B PDGFR1 PDGFR-1	PDGFRB	platelet-derived growth factor receptor, beta polypeptide	5159	downstream	5q31-q32	149473595	149515503	-1	509067	PGFRB_HUMAN		NM_002609	NP_002600	1.26689e+30	Pdgfrb;Mus musculus,Pdgfrb;Rattus norvegicus
52	EPO-R	EPOR	erythropoietin receptor	2057	downstream	19p13.3-p1	11349474	11356019	-1	631624	EPOR_HUMAN		NM_000121	NP_000112	1.32452e+37	EPOR;Bos taurus,EPOR (2 of;Danio rerio,Epor;Mus musculus,Epor;Rattus norvegicus
53	SMST	SST	somatostatin	6750	upstream	3q28	188869406	188870808	-1	12409	SMS_HUMAN	HS_SST	NM_001048	NP_001039	1.23928e+62	SST;Bos taurus,sst1.1;Danio rerio,Sst;Mus musculus,SST;Pan troglodytes,Sst;Rattus norvegicus
54	MAY1 PKCD nPKC-delta	PRKCD	protein kinase C, delta	5580	downstream	3p21.31	53170262	53201771	1	155342	KPCD_HUMAN		NM_006254	NP_006245	1.03815e+31	PRKCD;Bos taurus,tpa-1;Caenorhabditis elegans,prkcd;Danio rerio,PRKCD (1 o;Danio rerio,Prkcd;Mus musculus,PRKCD;Pan troglodytes,Prkcd;Rattus norvegicus,PKC1;Saccharomyces cerevisiae
55	PPAR NR1C1 hPPAR PPARalpha	PPARA	peroxisome proliferator-activated receptor alpha	5465	putative	22q12-q13	44867017	44958329	1	103110	PPARA_HUMAN		NM_005036	NP_005027	9.73904e+110	Q5EA13_BOV;Bos taurus,pparab;Danio rerio,Ppara;Mus musculus,PPARA;Pan troglodytes,Ppara;Rattus norvegicus
56	PTC MTC1 HSCR1 MEN2A MEN2B RET51 CDHF12 CDHR16 RET-ELE1	RET	ret proto-oncogene	5979	downstream	10q11.2	42892517	42945799	1	350321	RET_HUMAN		NM_020975	NP_066124	1.03983e+29	RET;Bos taurus,ret1;Danio rerio,Ret;Drosophila melanogaster,Ret;Mus musculus,Q8MJ56_PAN;Pan troglodytes,F1MAG5_RAT;Rattus norvegicus
57	FCAS3 APLAID	PLCG2	phospholipase C, gamma 2 (phosphatidylinositol-specific)	5336	downstream	16q24.1	80370430	80549399	1	413111	PLCG2_HUMAN		NM_002661	NP_002652	1.24379e+44	PLCG2;Bos taurus,plc-3;Caenorhabditis elegans,sl;Drosophila melanogaster,Plcg2;Mus musculus,PLCG2;Pan troglodytes,Plcg2;Rattus norvegicus,PLC1;Saccharomyces cerevisiae
58	PXR1 PBD2A PBD2B PTS1R PTS1-BP	PEX5	peroxisomal biogenesis factor 5	5830	functional	12p13.3	7234223	7255342	1	567327	PEX5_HUMAN		NM_000319	NP_000310	1.24759e+29	PEX5_BOVIN;Bos taurus,prx-5;Caenorhabditis elegans,pex5;Danio rerio,CG14815;Drosophila melanogaster,Pex5;Mus musculus,PEX5;Pan troglodytes,Pex5;Rattus norvegicus,PEX5;Saccharomyces cerevisiae
59	E2A E47 ITF1 VDIR TCF-3 bHLHb21	TCF3	transcription factor 3 (E2A immunoglobulin enhancer binding factors E12/E47)	6929	putative	19p13.3	1560294	1601277	-1	371282	TFE2_HUMAN		NM_003200	NP_003191	8.00113e+54	TCF3;Bos taurus,hlh-2;Caenorhabditis elegans,da;Drosophila melanogaster,Tcf3;Mus musculus,Tcf3;Rattus norvegicus
60	PARP PPOL ADPRT ARTD1 ADPRT1 PARP-1 ADPRT 1 pADPRT-1	PARP1	poly (ADP-ribose) polymerase 1	142	functional,putative	1q41-q42	222855240	222902526	-1	177766	PARP1_HUMAN	HS_ADPRT	NM_001618	NP_001609	1465394,15855340,10471503,9312059,14612404,12470832,11906946,11707919,11121685,11016956,9587069,10077636,12543974,12114629,2559326,9325154,14734561,15044383,12526788,15292449,15336909,12605957,15545322,17913748,15590998,15205477,16141234,15895395,16140981,16107709,16302026,16207712,16628003,20832105,21680843,18835851,19139632,20231360,3103132,22753495	PARP1;Bos taurus,pme-1;Caenorhabditis elegans,parp1;Danio rerio,Parp;Drosophila melanogaster,Parp1;Mus musculus,PARP1;Pan troglodytes,Parp1;Rattus norvegicus
61	IRIS PSCP BRCAI BRCC1 PNCA4 RNF53 BROVCA1 PPP1R53	BRCA1	breast cancer 1, early onset	672	mammal	17q21	38449843	38530934	-1	194143	BRCA1_HUMAN		NM_007294	NP_009225	1.25335e+203	BRCA1;Bos taurus,BRCA1;Pan troglodytes,Brca1;Rattus norvegicus
62	DOD UBL5	PIN1	peptidylprolyl cis/trans isomerase, NIMA-interacting 1	5300	upstream	19p13	9807012	9821356	1	465849	PIN1_HUMAN	HS_PIN1	NM_006221	NP_006212	1.28914e+70	PIN1_BOVIN;Bos taurus,Y110A2AL.1;Caenorhabditis elegans,dod;Drosophila melanogaster,Pin1;Mus musculus,PIN1;Pan troglodytes,Pin1;Rattus norvegicus,ESS1;Saccharomyces cerevisiae
63	BZS DEC CWS1 GLM2 MHAM TEP1 MMAC1 PTEN1 10q23del	PTEN	phosphatase and tensin homolog	5728	model	10q23.3	89613174	89716382	1	500466	PTEN_HUMAN		NM_000314	NP_000305	1.02091e+132	PTEN;Bos taurus,tag-83;Caenorhabditis elegans,ptena;Danio rerio,ptenb;Danio rerio,Pten;Drosophila melanogaster,Pten;Mus musculus,PTEN;Pan troglodytes,Pten;Rattus norvegicus
64	CBP RSTS KAT3A	CREBBP	CREB binding protein	1387	upstream	16p13.3	3716569	3870712	-1	459759	CBP_HUMAN		NM_004380	NP_004371	1.25243e+87	cbp-1;Caenorhabditis elegans,crebbpa;Danio rerio,crebbpb;Danio rerio,nej;Drosophila melanogaster,Crebbp;Mus musculus,CREBBP;Pan troglodytes,Crebbp;Rattus norvegicus
65	HIF1 MOP1 PASD8 HIF-1A bHLHe78 HIF-1alpha HIF1-ALPHA	HIF1A	hypoxia inducible factor 1, alpha subunit (basic helix-loop-helix transcription factor)	3091	functional,downstream	14q21-q24	61231991	61284729	1	597216	HIF1A_HUMAN	HS_HIF1A	NM_001530	NP_001521	1.24709e+143	A0JND0_BOV;Bos taurus,hif1ab;Danio rerio,Hif1a;Mus musculus,A2T772_PAN;Pan troglodytes,Hif1a;Rattus norvegicus
66		UBB	ubiquitin B	7314	putative	17p12-p11.	16225091	16226779	1	356190	UBIQ_HUMAN	HS_UBB	NM_018955	NP_061828	1.11244e+60	UBB_BOVIN;Bos taurus,F52C6.4;Caenorhabditis elegans,Ubb;Mus musculus,UBB;Pan troglodytes
67	HSSB RF-A RP-A REPA1 RPA70 MST075	RPA1	replication protein A1, 70kDa	6117	upstream	17p13.3	1680094	1748119	1	461925	RFA1_HUMAN		NM_002945	NP_002936	1.13487e+38	Q0VCV0_BOV;Bos taurus,rpa-1;Caenorhabditis elegans,rpa1;Danio rerio,RpA-70;Drosophila melanogaster,Rpa1;Mus musculus,RPA1;Pan troglodytes,Rpa1;Rattus norvegicus,RFA1;Saccharomyces cerevisiae
68	BS RECQ2 RECQL2 RECQL3	BLM	Bloom syndrome, RecQ helicase-like	641	functional	15q26.1	89061605	89159601	1	169348	BLM_HUMAN		NM_000057	NP_000048	1.21813e+116	BLM;Bos taurus,him-6;Caenorhabditis elegans,mus309;Drosophila melanogaster,Blm;Mus musculus,BLM;Pan troglodytes,SGS1;Saccharomyces cerevisiae
69	Bcl-2 PPP1R50	BCL2	B-cell CLL/lymphoma 2	596	functional	18q21.33	58941558	59136910	-1	150749	BCL2_HUMAN	HS_BCL2_2	NM_000633	NP_000624	9989825,12462383,9315450,8090743,8170972,8692941,11226431,9102310,8358790,9228005,12161751,10656180,9288026,15013668,15295107,12218115,8235659,15489059,15618488,15897889,15911345,16139996,7472523,16198025,16367931,16567372,7946326,16288037,17973971,22343142,16026332	BCL2;Bos taurus,BCL2 (2 of;Danio rerio,Bcl2;Mus musculus,BCL2;Pan troglodytes,Bcl2;Rattus norvegicus
70	NEF S100 S100-B S100beta	S100B	S100 calcium binding protein B	6285	upstream,putative	21q22.3	46842958	46849424	-1	422181	S100B_HUMAN	HS_S100B	NM_006272	NP_006263	1.29608e+54
71	p97 TERA ALS14 IBMPFD IBMPFD1	VCP	valosin-containing protein	7415	downstream	9p13.3	35046560	35062564	-1	529782	TERA_HUMAN	HS_VCP_2	NM_007126	NP_009057	1.29373e+23	VCP;Bos taurus,cdc-48.1;Caenorhabditis elegans,cdc-48.2;Caenorhabditis elegans,vcp;Danio rerio,TER94;Drosophila melanogaster,Vcp;Mus musculus,Vcp;Rattus norvegicus,CDC48;Saccharomyces cerevisiae
72	PEO MDP1 SCAE MIRAS POLG1 POLGA SANDO MTDPS4A MTDPS4B	POLG	polymerase (DNA directed), gamma	5428	mammal	15q25	87660552	87679030	-1	702153	DPOG1_HUMAN		NM_002693	NP_002684	3.61992e+85	E1BDI3_BOV;Bos taurus,polg-1;Caenorhabditis elegans,polg;Danio rerio,tam;Drosophila melanogaster,Polg;Mus musculus,Q679Y6_PAN;Pan troglodytes,Polg;Rattus norvegicus,MIP1;Saccharomyces cerevisiae
73	IBP3 BP-53	IGFBP3	insulin-like growth factor binding protein 3	3486	upstream	7p13-p12	45725189	45734057	-1	450230	IBP3_HUMAN	HS_IGFBP3	NM_000598	NP_000589	1.29337e+78	igfbp3;Danio rerio,Igfbp3;Mus musculus,IGFBP3;Pan troglodytes,Igfbp3;Rattus norvegicus
74	EL52 HSPN LAP2 HSP86 HSPC1 HSPCA Hsp89 Hsp90 HSP89A HSP90A HSP90N HSPCAL1 HSPCAL4	HSP90AA1	heat shock protein 90kDa alpha (cytosolic), class A member 1	3320	functional	14q32.33	101617144	101623135	-1	523560	HS90A_HUMAN	HS_HSPCA	NM_005348	NP_005339	1.24709e+76	HS90A_BOVI;Bos taurus,daf-21;Caenorhabditis elegans,hsp90a.2;Danio rerio,Hsp83;Drosophila melanogaster,Hsp90aa1;Mus musculus,Hsp90aa1;Rattus norvegicus,HSC82;Saccharomyces cerevisiae,HSP82;Saccharomyces cerevisiae
75	GR GCR GRL GCCR	NR3C1	nuclear receptor subfamily 3, group C, member 1 (glucocorticoid receptor)	2908	downstream	5q31.3	142639324	142763087	-1	122926	GCR_HUMAN		NM_000176	NP_000167	9.60493e+104	F1MN19_BOV;Bos taurus,Nr3c1;Mus musculus,A2T735_PAN;Pan troglodytes,Nr3c1;Rattus norvegicus
76	TIS8 AT225 G0S30 NGFI-A ZNF225 KROX-24 ZIF-268	EGR1	early growth response 1	1958	upstream	5q31.1	137829079	137832903	1	326035	EGR1_HUMAN		NM_001964	NP_001955	8.70305e+36	Q17QJ4_BOV;Bos taurus,egrh-1;Caenorhabditis elegans,egrh-2;Caenorhabditis elegans,egr1;Danio rerio,Egr1;Mus musculus,Egr1;Rattus norvegicus
77	VPF VEGF MVCD1	VEGFA	vascular endothelial growth factor A	7422	putative	6p12	43845923	43860314	1	73793	VEGFA_HUMAN		NM_003376	NP_003367	1.25547e+117	vegfab;Danio rerio,Vegfa;Mus musculus,Vegfa;Rattus norvegicus
78	ABL JTK7 p150 c-ABL v-abl bcr/abl	ABL1	c-abl oncogene 1, receptor tyrosine kinase	25	functional,downstream	9q34.1	130619260	130792614	1	431048	ABL1_HUMAN	HS_ABL1_3	NM_007313	NP_009297	1.08058e+38	ABL1;Bos taurus,abl-1;Caenorhabditis elegans,Abl;Drosophila melanogaster,Abl1;Mus musculus,ABL1;Pan troglodytes,Abl1;Rattus norvegicus
79	FAD FACD FAD1 GLM3 BRCC2 FANCB FANCD PNCA2 FANCD1 BROVCA2	BRCA2	breast cancer 2, early onset	675	functional	13q12.3	31787616	31871805	1	34012	BRCA2_HUMAN		NM_000059	NP_000050	9.35318e+67	Brca2;Mus musculus,Brca2;Rattus norvegicus
80	TOP2 TP2A	TOP2A	topoisomerase (DNA) II alpha 170kDa	7153	functional	17q21-q22	35798320	35827695	-1	156346	TOP2A_HUMAN		NM_001067	NP_001058	1.07257e+58	top-2;Caenorhabditis elegans,Top2;Drosophila melanogaster,Top2a;Mus musculus,TOP2A_RAT;Rattus norvegicus,TOP2;Saccharomyces cerevisiae
81	TOPIIB top2beta	TOP2B	topoisomerase (DNA) II beta 180kDa	7155	functional	3p24	25614478	25680792	-1	475733	TOP2B_HUMAN		NM_001068	NP_001059	1.07257e+58	F1MU48_BOV;Bos taurus,top-2;Caenorhabditis elegans,top2b;Danio rerio,Top2;Drosophila melanogaster,Top2b;Mus musculus,TOP2B;Pan troglodytes,TOP2;Saccharomyces cerevisiae
82	p50 KBF1 p105 EBP-1 NF-kB1 NFKB-p50 NFkappaB NF-kappaB NFKB-p105 NF-kappa-B	NFKB1	nuclear factor of kappa light polypeptide gene enhancer in B-cells 1	4790	functional	4q24	103779672	103895661	1	654408	NFKB1_HUMAN		NM_003998	NP_003989	9989825,12380689,12020944,11491660,11291593,10978675,9143018,10485710,10485711,11931769,12470896,7834752,14561702,10894547,12150997,12391591,10754263,11493922,12424381,16183991,18599449,22706308,19135889,22302838,18362329,23159929,23019125,16723383,23636330,23521863,15685170,15685173,9011632,12529332	NFKB1;Bos taurus,Rel;Drosophila melanogaster,Nfkb1;Mus musculus,NFKB1;Pan troglodytes,Nfkb1;Rattus norvegicus
83	TOPI	TOP1	topoisomerase (DNA) I	7150	functional	20q12-q13.	39090875	39186541	1	472737	TOP1_HUMAN		NM_003286	NP_003277	1.10879e+70	F1MN93_BOV;Bos taurus,top-1;Caenorhabditis elegans,top1l;Danio rerio,Top1;Drosophila melanogaster,Top1;Mus musculus,TOP1;Saccharomyces cerevisiae
84	RECA BRCC5 MRMV2 HRAD51 RAD51A HsRad51 HsT16930	RAD51	RAD51 homolog (RecA homolog, E. coli) (S. cerevisiae)	5888	cell,functional	15q15.1	38774660	38811646	1	631709	RAD51_HUMAN	HS_RAD51	NM_002875	NP_002866	1.27503e+94	RAD51_BOVI;Bos taurus,rad-51;Caenorhabditis elegans,rad51;Danio rerio,spn-A;Drosophila melanogaster,Rad51;Mus musculus,Rad51;Rattus norvegicus,RAD51;Saccharomyces cerevisiae
85	P18 UBC9 C358B7.1	UBE2I	ubiquitin-conjugating enzyme E2I (UBC9 homolog, yeast)	7329	upstream	16p13.3	1299638	1315391	1	302903	UBC9_HUMAN		NM_194259	NP_919235	1.22267e+39	A6H744_BOV;Bos taurus,ubc-9;Caenorhabditis elegans,ube2i;Danio rerio,ube2i2;Danio rerio,lwr;Drosophila melanogaster,Ube2i;Mus musculus,UBE2I;Pan troglodytes,Ube2i;Rattus norvegicus,UBC9;Saccharomyces cerevisiae
86	DIF TNFA TNFSF2 TNF-alpha	TNF	tumor necrosis factor (TNF superfamily, member 2)	7124	putative	6p21.3	31651328	31654091	1	241570	TNFA_HUMAN	HS_TNF	NM_000594	NP_000585	8.05109e+195	TNFA_BOVIN;Bos taurus,Tnf;Mus musculus,Tnf;Rattus norvegicus
87	PDK1 PDPK2 PRO0461	PDPK1	3-phosphoinositide dependent protein kinase-1	5170	downstream	16p13.3	2527970	2593189	1	459691	PDPK1_HUMAN		NM_002613	NP_002604	9.7164e+30	PDPK1;Bos taurus,pdk-1;Caenorhabditis elegans,pdpk1a;Danio rerio,Pdpk1;Mus musculus,LOC467875;Pan troglodytes,Pdpk1;Rattus norvegicus
88	CEBP C/EBP-alpha	CEBPA	CCAAT/enhancer binding protein (C/EBP), alpha	1050	functional	19q13.1	38482775	38485160	-1	699463	CEBPA_HUMAN		NM_004364	NP_004355	1.52895e+107
89	LAP LIP CRP2 TCF5 IL6DBP NF-IL6 C/EBP-beta	CEBPB	CCAAT/enhancer binding protein (C/EBP), beta	1051	mammal	20q13.1	48240782	48242619	1	517106	CEBPB_HUMAN		NM_005194	NP_005185	1.52895e+69	F17A9.3;Caenorhabditis elegans,cebpb;Danio rerio,Cebpb;Mus musculus,Cebpb;Rattus norvegicus
90	MXI MAD2 MXD2 bHLHc11	MXI1	MAX interactor 1	4601	putative	10q24-q25	111975768	112037111	1	501023	MXI1_HUMAN		NM_005962	NP_005953	9.62401e+20	mxi1;Danio rerio,Mxi1;Mus musculus,Mxi1;Rattus norvegicus
91	CED LAP DPD1 TGFB TGFbeta	TGFB1	transforming growth factor, beta 1	7040	putative	19q13.2	46528067	46551628	-1	645227	TGFB1_HUMAN		NM_000660	NP_000651	1.00827e+198	TGFB1;Bos taurus,tig-3;Caenorhabditis elegans,Tgfb1;Mus musculus,TGFB1;Pan troglodytes,Tgfb1;Rattus norvegicus
92	CSB CKN2 COFS ARMD5 COFS1 RAD26 UVSS1	ERCC6	excision repair cross-complementing rodent repair deficiency, complementation group 6	2074	functional	10q11.23	50336714	50417078	-1		ERCC6_HUMAN		NM_000124	NP_000115	7.66434e+123	ERCC6;Bos taurus,Ercc6;Mus musculus,Ercc6;Rattus norvegicus,RAD26;Saccharomyces cerevisiae
93	PJS LKB1 hLKB1	STK11	serine/threonine kinase 11	6794	upstream	19p13.3	1157641	1179428	1	515005	STK11_HUMAN		NM_000455	NP_000446	1.22267e+39	STK11;Bos taurus,par-4;Caenorhabditis elegans,stk11;Danio rerio,lkb1;Drosophila melanogaster,Stk11;Mus musculus,STK11;Pan troglodytes,Stk11;Rattus norvegicus
94	p300 KAT3B RSTS2	EP300	E1A binding protein p300	2033	upstream	22q13.2	39813106	39900578	1	517517	EP300_HUMAN		NM_001429	NP_001420	1.18676e+85	EP300;Bos taurus,cbp-1;Caenorhabditis elegans,ep300a;Danio rerio,nej;Drosophila melanogaster,Ep300;Mus musculus,F1LPY5_RAT;Rattus norvegicus
95	AOA AOA1 AXA1 EAOH EOAHA FHA-HIT	APTX	aprataxin	54840	functional	9p13.3	32962608	32991606	-1	20158	APTX_HUMAN		NM_175073	NP_778243	1.15863e+47	Q5EA08_BOV;Bos taurus,aptx;Danio rerio,APTX;Pan troglodytes,Aptx;Rattus norvegicus
96	MYL RNF71 PP8675 TRIM19	PML	promyelocytic leukemia	5371	cell,downstream	15q22	72074066	72126162	1	526464	PML_HUMAN		NM_033238	NP_150241	1.09104e+85	PML;Bos taurus,Pml;Mus musculus,Q15JE1_PAN;Pan troglodytes,F1M589_RAT;Rattus norvegicus
97		GSK3B	glycogen synthase kinase 3 beta	2932	downstream	3q13.3	121028237	121295203	-1	445733	GSK3B_HUMAN		NM_002093	NP_002084	1.08945e+54	gsk-3;Caenorhabditis elegans,gsk3b;Danio rerio,gskt;Drosophila melanogaster,Gsk3b;Mus musculus,LOC1006165;Pan troglodytes,Gsk3b;Rattus norvegicus,MRK1;Saccharomyces cerevisiae,RIM11;Saccharomyces cerevisiae
98	HD IT15	HTT	huntingtin	3064	mammal	4p16.3	3113411	3282656	1	518450	HD_HUMAN		NM_002111	NP_002102	9.75115e+127	HTT;Bos taurus,htt;Danio rerio,htt;Drosophila melanogaster,Htt;Mus musculus,HTT;Pan troglodytes,Htt;Rattus norvegicus
99	AAG6 PKCA PRKACA PKC-alpha	PRKCA	protein kinase C, alpha	5578	downstream	17q22-q23.	61729387	62237324	1	531704	KPCA_HUMAN		NM_002737	NP_002728	1.25547e+28	PRKCA;Bos taurus,pkc-2;Caenorhabditis elegans,prkcba;Danio rerio,Pkc53E;Drosophila melanogaster,Prkca;Mus musculus,PRKCA;Pan troglodytes,Prkca;Rattus norvegicus,PKC1;Saccharomyces cerevisiae
100	SS3R SS3-R SS-3-R SSR-28	SSTR3	somatostatin receptor 3	6753	downstream	22q13.1	35926744	35932853	-1	225995	SSR3_HUMAN		NM_001051	NP_001042	1049953312601010	R106.2;Caenorhabditis elegans,AlCR2;Drosophila melanogaster,star1;Drosophila melanogaster,Sstr3;Mus musculus,Sstr3;Rattus norvegicus
101	LSH PASG SMARCA6 Nbla10143	HELLS	helicase, lymphoid-specific	3070	mammal	10q24.2	96295563	96351845	1	655830	HELLS_HUMAN		NM_018063	NP_060533	1.13572e+46	HELLS;Bos taurus,hells;Danio rerio,Hells;Mus musculus,HELLS;Pan troglodytes,Hells;Rattus norvegicus,IRC5;Saccharomyces cerevisiae
102	HALP2 APOCIII	APOC3	apolipoprotein C-III	345	putative	11q23.1-q2	116205833	116208997	1	73849	APOC3_HUMAN	HS_APOC3	NM_000040	NP_000031	1.5546e+55	APOC3_BOVI;Bos taurus,Apoc3;Mus musculus,APOC3;Pan troglodytes
103	EF2 EF-2 EEF-2 SCA26	EEF2	eukaryotic translation elongation factor 2	1938	putative	19pter-q12	3927054	3936446	-1	515070	EF2_HUMAN		NM_001961	NP_001952	1.22973e+35	EF2_BOVIN;Bos taurus,eef-2;Caenorhabditis elegans,eef2b;Danio rerio,eef2l2;Danio rerio,Ef2b;Drosophila melanogaster,Eef2;Mus musculus,LOC1006143;Pan troglodytes,Eef2;Rattus norvegicus,EFT1;Saccharomyces cerevisiae,EFT2;Saccharomyces cerevisiae
104	XPB BTF2 GTF2H RAD25 TFIIH	ERCC3	excision repair cross-complementing rodent repair deficiency, complementation group 3 (xeroderma pigmentosum group B complementing)	2071	functional	2q21	127731095	127767982	-1	469872	ERCC3_HUMAN	HS_ERCC3	NM_000122	NP_000113	9.35318e+73	ERCC3_BOVI;Bos taurus,Y66D12A.15;Caenorhabditis elegans,ercc3;Danio rerio,hay;Drosophila melanogaster,Ercc3;Mus musculus,Ercc3;Rattus norvegicus,SSL2;Saccharomyces cerevisiae
105	TRF PIN2 TRF1 TRBF1 t-TRF1 hTRF1-AS	TERF1	telomeric repeat binding factor (NIMA-interacting) 1	7013	functional	8q13	74083662	74122281	1	442707	TERF1_HUMAN		NM_017489	NP_059523	1.06697e+70	TERF1;Bos taurus,terf1;Danio rerio,Terf1;Mus musculus,TERF1;Pan troglodytes,Terf1;Rattus norvegicus
106	HYRC p350 DNAPK DNPK1 HYRC1 XRCC7 DNA-PKcs	PRKDC	protein kinase, DNA-activated, catalytic polypeptide	5591	functional	8q11	48848221	49035296	-1	700597	PRKDC_HUMAN		NM_006904	NP_008835	1.292e+122	PRKDC;Bos taurus,Prkdc;Mus musculus,PRKDC;Pan troglodytes
107		CAT	catalase	847	model	11p13	34417068	34450183	1	502302	CATA_HUMAN		NM_001752	NP_001743	8108730,12743125,11033419,10968795,11117918,12815103,12792161,12521602,10767579,2268310,2308162,1999334,11382788,10567403,15295107,15308771,11182520,11479740,8655605,15879174,16129095,16288288,16213688,16260109,16298100,16298747,16518719,16563232,16581216,14996832,15954861,15059885,17446436,17201740,21109199,18772469,19652361,23277187,16723383,15101064	CATA_BOVIN;Bos taurus,ctl-1;Caenorhabditis elegans,ctl-2;Caenorhabditis elegans,ctl-3;Caenorhabditis elegans,Cat;Drosophila melanogaster,CG9314;Drosophila melanogaster,Cat;Mus musculus,CAT;Pan troglodytes,Cat;Rattus norvegicus,CTA1;Saccharomyces cerevisiae
109	XPG UVDR XPGC COFS3 ERCM2	ERCC5	excision repair cross-complementing rodent repair deficiency, complementation group 5	2073	functional	13q22	102296420	102326346	1	258429	ERCC5_HUMAN		NM_000123	NP_000114	9.02008e+35	Q3B7N6_BOV;Bos taurus,xpg-1;Caenorhabditis elegans,mus201;Drosophila melanogaster,Ercc5;Mus musculus,ERCC5;Pan troglodytes,RAD2;Saccharomyces cerevisiae
110	KD AIS TFM DHTR SBMA HYSP1 NR3C4 SMAX1 HUMARA	AR	androgen receptor	367	upstream	Xq11.2-q12	66546894	66727140	1	496240	ANDR_HUMAN		NM_000044	NP_000035	1.15172e+70	ar;Danio rerio,Ar;Mus musculus,Ar;Rattus norvegicus
111	p44 BTF2 TFIIH BTF2P44 T-BTF2P44	GTF2H2	general transcription factor IIH, polypeptide 2, 44kDa	2966	downstream	5q12.2-q13	68891824	68924334	1	191356	TF2H2_HUMAN		NM_001515	NP_001506	1.1342e+23	GTF2H2;Bos taurus,T16H12.4;Caenorhabditis elegans,gtf2h2;Danio rerio,Ssl1;Drosophila melanogaster,GTF2H2;Pan troglodytes,SSL1;Saccharomyces cerevisiae
112	KU80 KUB2 Ku86 NFIV KARP1 KARP-1	XRCC5	X-ray repair complementing defective repair in Chinese hamster cells 5 (double-strand-break rejoining)	7520	mammal	2q35	216799637	216896509	1	388739	KU86_HUMAN		NM_021141	NP_066964	1.23778e+196
113		PCNA	proliferating cell nuclear antigen	5111	functional	20pter-p12	5043598	5048647	-1	147433	PCNA_HUMAN		NM_182649	NP_872590	1.13487e+93	PCNA_BOVIN;Bos taurus,pcna;Danio rerio,mus209;Drosophila melanogaster,Pcna;Mus musculus,PCNA;Pan troglodytes,Pcna;Rattus norvegicus,POL30;Saccharomyces cerevisiae
114	MF1 RAD2 FEN-1	FEN1	flap structure-specific endonuclease 1	2237	downstream	11q12	61316725	61321284	1	409065	FEN1_HUMAN	HS_FEN1	NM_004111	NP_004102	1.25547e+77	FEN1_BOVIN;Bos taurus,crn-1;Caenorhabditis elegans,Fen1;Drosophila melanogaster,Fen1;Mus musculus,FEN1;Pan troglodytes,Fen1;Rattus norvegicus,RAD27;Saccharomyces cerevisiae
115	APT1 CD95 FAS1 APO-1 FASTM ALPS1A TNFRSF6	FAS	Fas (TNF receptor superfamily, member 6)	355	putative	10q24.1	90740267	90765521	1	244139	TNR6_HUMAN		NM_000043	NP_000034	1.23682e+196	TNR6_BOVIN;Bos taurus,fas;Danio rerio,Fas;Mus musculus,Fas;Rattus norvegicus
116	TRF2 TRBF2	TERF2	telomeric repeat binding factor 2	7014	functional	16q22.1	67947035	67977374	-1	63335	TERF2_HUMAN		NM_005652	NP_005643	1.06697e+150	TERF2;Bos taurus,terfa;Danio rerio,Terf2;Mus musculus,TERF2;Pan troglodytes,Terf2;Rattus norvegicus
117	ML8 KU70 TLAA CTC75 CTCBF G22P1	XRCC6	X-ray repair complementing defective repair in Chinese hamster cells 6	2547	functional	22q13.2-q1	40341853	40384542	1	292493	KU70_HUMAN	HS_G22P1	NM_001469	NP_001460	1.23778e+148	XRCC6;Bos taurus,xrcc6;Danio rerio,Irbp;Drosophila melanogaster,Xrcc6;Mus musculus,Xrcc6;Rattus norvegicus,YKU70;Saccharomyces cerevisiae
118	CDC2 MDPL POLD CRCS10	POLD1	polymerase (DNA directed), delta 1, catalytic subunit 125kDa	5424	downstream	19q13.3	55579407	55613082	1	279413	DPOD1_HUMAN		NM_002691	NP_002682	1.13487e+91
119	BCL2L4	BAX	BCL2-associated X protein	581	downstream,putative	19q13.3-q1	54149928	54156331	1	631546	BAX_HUMAN		NM_004324	NP_004315	9.86101e+162	BAX_BOVIN;Bos taurus,baxa;Danio rerio,Bax;Mus musculus,BAX;Pan troglodytes,Bax;Rattus norvegicus
120	RB pRb OSRC pp110 p105-Rb	RB1	retinoblastoma 1	5925	cell	13q14.2	47775911	47954023	1	408528	RB_HUMAN		NM_000321	NP_000312	2673543,2673546,2673542,9219514,1321348,6320372,3162593,8885230,2163767,1901652,1641004,8119953,12581156,10557106,8278403,9537419,10594030,9353177,10950866,1689463,1406932,12379853,1830372,1655277,2895499,3823889,9491888,1881452,7736585,12607001,10199402,12757710,9468140,10958660,1710781,2594029,15688064,12486224,12530968,12882406,15716376,11035041,16481476,16892051,17664422,18800172	RB1;Bos taurus,rb1;Danio rerio,Rb1;Mus musculus,RB1;Pan troglodytes,Rb1;Rattus norvegicus
121	STA EDMD LEMD5	EMD	emerin	2010	functional	Xq28	153128633	153130728	1	522823	EMD_HUMAN	HS_EMD	NM_000117	NP_000108	7.89448e+38	Q6XZP8_BOV;Bos taurus,Emd;Mus musculus,EMD;Pan troglodytes,Emd;Rattus norvegicus
122	ASH Grb3-3 MST084 NCKAP2 MSTP084 EGFRBP-GRB2	GRB2	growth factor receptor-bound protein 2	2885	downstream	17q24-q25	70825752	70913384	-1	444356	GRB2_HUMAN		NM_002086	NP_002077	7.56457e+50	Q3T0F9_BOV;Bos taurus,sem-5;Caenorhabditis elegans,grb2;Danio rerio,drk;Drosophila melanogaster,Grb2;Mus musculus,GRB2;Pan troglodytes,Grb2;Rattus norvegicus,LSB1;Saccharomyces cerevisiae,PIN3;Saccharomyces cerevisiae
123	FOXO2 AF6q21 FKHRL1 FOXO3A FKHRL1P2	FOXO3	forkhead box O3	2309	model,human_link	6q21	108988761	109108647	1	220950	FOXO3_HUMAN		NM_001455	NP_001446	11884717,15767565,12239572,11154281,11884591,15604409,11242085,8247153,14501182,12882324,12845331,11381260,12763525,19896443,14604822,12855809,12750521,10102273,9353126,11607034,12424797,12801727,9360933,10428762,10783894,14976264,14506287,14980222,11964479,15175753,15295107,15308771,15190176,15383658,15192154,15565107,15895074,15888324,15820683,15905404,16186101,15930121,16288288,14713953,166315…	FOXO3;Bos taurus,foxo3a;Danio rerio,Foxo3;Mus musculus,Foxo3;Rattus norvegicus,HCM1;Saccharomyces cerevisiae
124	FKH1 FKHR FOXO1A	FOXO1	forkhead box O1	2308	model	13q14.1	40027816	40138734	-1	370666	FOXO1_HUMAN		NM_002015	NP_002006	15767565,12843179,11242085,14501182,12882324,12845331,11381260,12763525,12750521,9353126,11607034,12424797,12801727,9360933,10428762,10783894,14506287,15220471,15295107,14871929,15190176,15192154,15582274,15888324,15905404,15272020,12530968,16186101,16099946,16288288,15546000,16631584,16631585,9789046,18301748,17446436,17254970,20222901,19426753,20519497,21149440,12219087	foxo1a;Danio rerio,foxo1b;Danio rerio,Foxo1;Mus musculus,FOXO1;Pan troglodytes,Foxo1;Rattus norvegicus,HCM1;Saccharomyces cerevisiae
125	HSTF1	HSF1	heat shock transcription factor 1	3297	model	8q24.3	145486090	145509187	1	530227	HSF1_HUMAN		NM_005526	NP_005517	1.2136e+174
126	XP1 XPAC	XPA	xeroderma pigmentosum, complementation group A	7507	functional,putative	9q22.3	97516746	97539194	-1	654364	XPA_HUMAN		NM_000380	NP_000371	1.1951e+113	Q2TBG4_BOV;Bos taurus,xpa-1;Caenorhabditis elegans,Xpac;Drosophila melanogaster,Xpa;Mus musculus,XPA;Pan troglodytes,Xpa;Rattus norvegicus,RAD14;Saccharomyces cerevisiae
127	PMSR	MSRA	methionine sulfoxide reductase A	4482	mammal,model	8p23.1	9949235	10323803	1	490981	MSRA_HUMAN		NM_012331	NP_036463	1.18677e+85	MSRA_BOVIN;Bos taurus,msra-1;Caenorhabditis elegans,MSRA;Danio rerio,Eip71CD;Drosophila melanogaster,Msra;Mus musculus,MSRA;Pan troglodytes,Msra;Rattus norvegicus,MXR1;Saccharomyces cerevisiae
128	RECQ4	RECQL4	RecQ protein-like 4	9401	functional	8q24.3	145707621	145713976	-1	31442	RECQ4_HUMAN		NM_004260	NP_004251	9.11798e+93
129	IPOB MNSOD MVCD6	SOD2	superoxide dismutase 2, mitochondrial	6648	mammal,model	6q25.3	160073582	160084614	-1	487046	SODM_HUMAN	HS_SOD2	NM_000636	NP_000627	12743125,9774481,11514315,12239572,10968795,12815103,14679299,12456885,11226230,7493016,9927656,9462746,12624725,8790408,11382788,15308771,14980699,12072463,7593237,15664623,15621215,12067840,16186101,16129095,15933380,16139868,16288288,16213688,16260109,16298100,16298747,16500693,16518719,16563232,16581216,10425186,16281056,15954861,15059885,17403371,18599449,17641201,17129739,15130751,21108731,…	SODM_BOVIN;Bos taurus,sod-2;Caenorhabditis elegans,sod-3;Caenorhabditis elegans,sod2;Danio rerio,Sod2;Drosophila melanogaster,Sod2;Mus musculus,SOD2;Pan troglodytes,Sod2;Rattus norvegicus,SOD2;Saccharomyces cerevisiae
130	ALS SOD ALS1 IPOA hSod1 homodimer	SOD1	superoxide dismutase 1, soluble	6647	model	21q22.1	31953805	31963112	1	443914	SODC_HUMAN	HS_SOD1	NM_000454	NP_000445	8108730,12743125,9620775,8673102,10719757,1383769,12871978,10968795,12815103,12675104,11166032,11114261,8643599,8610185,8209258,8351519,2960971,9228005,8650157,7492966,11382788,14993600,15295107,12072463,7593237,15664623,15897889,10381207,12067840,9858546,16213688,16260109,16298100,16298747,16500693,16518719,16563232,16581216,16636275,16723396,15130751,12060716,7588627	SODC_BOVIN;Bos taurus,sod-1;Caenorhabditis elegans,sod-5;Caenorhabditis elegans,sod1;Danio rerio,Sod;Drosophila melanogaster,Sod1;Mus musculus,SOD1;Saccharomyces cerevisiae
131	MPP2 TGT3 HFH11 HNF-3 INS-1 MPP-2 PIG29 FKHL16 FOXM1B HFH-11 TRIDENT MPHOSPH2	FOXM1	forkhead box M1	2305	functional	12p13	2837110	2856564	-1	239	FOXM1_HUMAN		NM_021953	NP_068772	1.57676e+164	FOXM1;Bos taurus,foxm1;Danio rerio,Foxm1;Mus musculus,Foxm1;Rattus norvegicus
132	CAT5 CLK1 CLK-1	COQ7	coenzyme Q7 homolog, ubiquinone (yeast)	10229	model	16p13.11-p	18986427	18998851	1	157113	COQ7_HUMAN		NM_016138	NP_057222	9.02008e+75	COQ7_BOVIN;Bos taurus,clk-1;Caenorhabditis elegans,COQ7;Danio rerio,COQ7;Drosophila melanogaster,Coq7;Mus musculus,COQ7;Pan troglodytes,Coq7;Rattus norvegicus,CAT5;Saccharomyces cerevisiae
133	BI EA2 FHM MHP APCA HPCA MHP1 SCA6 CAV2.1 CACNL1A4	CACNA1A	calcium channel, voltage-dependent, P/Q type, alpha 1A subunit	773	putative	19p13.2-p1	13179114	13478317	-1	501632	CAC1A_HUMAN		NM_000068	NP_000059	1.47243e+50	Q95NB9_BOV;Bos taurus,unc-2;Caenorhabditis elegans,Cacna1a;Mus musculus,CCH1;Saccharomyces cerevisiae
134	DBS GP330	LRP2	low density lipoprotein receptor-related protein 2	4036	downstream	2q24-q31	169810367	170044520	-1	657729	LRP2_HUMAN		NM_004525	NP_004516	87108938706697	LRP2;Bos taurus,lrp-1;Caenorhabditis elegans,Lrp2;Mus musculus,LRP2;Pan troglodytes,Lrp2;Rattus norvegicus
135	AIF CMTX4 COWCK PDCD8 COXPD6	AIFM1	apoptosis-inducing factor, mitochondrion-associated, 1	9131	functional	Xq25-q26	128988871	129025343	-1	424932	AIFM1_HUMAN		NM_004208	NP_004199	1.21146e+31	AIFM1;Bos taurus,wah-1;Caenorhabditis elegans,pdcd8;Danio rerio,AIF;Drosophila melanogaster,Aifm1;Mus musculus,Aifm1;Rattus norvegicus
136	NDGOA PARK5 PGP95 PGP9.5 Uch-L1 PGP 9.5	UCHL1	ubiquitin carboxyl-terminal esterase L1 (ubiquitin thiolesterase)	7345	putative	4p14	41099856	41111373	1	518731	UCHL1_HUMAN	HS_UCHL1	NM_004181	NP_004172	9.7741e+44	UCHL1_BOVI;Bos taurus,ubh-1;Caenorhabditis elegans,ubh-2;Caenorhabditis elegans,ubh-3;Caenorhabditis elegans,uchl1;Danio rerio,Uch;Drosophila melanogaster,Uchl1;Mus musculus,UCHL1;Pan troglodytes,Uchl1;Rattus norvegicus,YUH1;Saccharomyces cerevisiae
137	AAA AD1 PN2 ABPP APPI CVAP ABETA PN-II CTFgamma	APP	amyloid beta (A4) precursor protein	351	putative	21q21.2	26174732	26465003	-1	434980	A4_HUMAN	HS_APP	NM_000484	NP_000475	12708616,12150997,10611368,9796810,1302033,1925564,8346443,10959035,9697696,15176485,11528419,15174014,11567612,10206645,8705854,11959919,11901170,12398927,12470843,11520987,16554819,15778722,15339646,7704018,16751189,16641106,16723396,16815330,16914869,16923396,11978814,22120149,22801501,12761548,9114023,16687508	appb;Danio rerio,Appl;Drosophila melanogaster,App;Mus musculus,A4_PANTR;Pan troglodytes,App;Rattus norvegicus
138	AD2 LPG LDLCQ5	APOE	apolipoprotein E	348	human_link	19q13.2	50100878	50104489	1	654439	APOE_HUMAN	HS_APOE	NM_000041	NP_000032	8136829,10611368,14724064,14688198,8346443,1411543,3283935,7544347,15365129,14718482,12431986,7583250,15584785,15519757,15477624,15461196,15621215,11173885,10571241,10702411,15919593,16079201,7498401,15013661,18054318,19046569,11726538,21418511,22883908,23990795,10587578	APOE;Bos taurus,apoeb;Danio rerio,Apoe;Mus musculus,APOE;Pan troglodytes,Apoe;Rattus norvegicus
139	A2MD CPAMD5 FWP007 S863-7	A2M	alpha-2-macroglobulin	2	putative	12p13.3-p1	9111576	9159754	-1	212838	A2MG_HUMAN		NM_000014	NP_000005	1.0959e+36	A2MG_BOVIN;Bos taurus,a2ml;Danio rerio,BX663520.1;Danio rerio,CR626907.1;Danio rerio,CR626907.2;Danio rerio,sb:cb37;Danio rerio,si:dkey-46;Danio rerio,zgc:165453;Danio rerio,zgc:171445;Danio rerio,A2m;Mus musculus,A2m;Rattus norvegicus
140	SR BCSG1	SNCG	synuclein, gamma (breast cancer-specific protein 1)	6623	upstream	10q23.2-q2	88708392	88712995	1	349470	SYUG_HUMAN		NM_003087	NP_003078	1.00485e+37	SYUG_BOVIN;Bos taurus,Sncg;Mus musculus,Sncg;Rattus norvegicus
141	PAG PAGA PAGB PRX1 PRXI MSP23 NKEFA TDPX2 NKEF-A	PRDX1	peroxiredoxin 1	5052	functional,putative	1p34.1	45645800	45656702	-1	180909	PRDX1_HUMAN		NM_181697	NP_859048	1.28914e+31	PRDX1_BOVI;Bos taurus,prdx-2;Caenorhabditis elegans,PRDX1;Danio rerio,Jafrac1;Drosophila melanogaster,Prdx1;Mus musculus,PRDX1;Pan troglodytes,Prdx1;Rattus norvegicus,TSA1;Saccharomyces cerevisiae,TSA2;Saccharomyces cerevisiae
142	ESA PON MVCD5	PON1	paraoxonase 1	5444	putative	7q21.3	94571638	94598495	-1	370995	PON1_HUMAN		NM_000446	NP_000437	1.47241e+76	Q2KIW1_BOV;Bos taurus,E01A2.10;Caenorhabditis elegans,E01A2.7;Caenorhabditis elegans,K05F6.11;Caenorhabditis elegans,zgc:112374;Danio rerio,zgc:77556;Danio rerio,zgc:91887;Danio rerio,Pon1;Mus musculus,Q8MJU8_PAN;Pan troglodytes,Pon1;Rattus norvegicus
143	p65 NFKB3	RELA	v-rel reticuloendotheliosis viral oncogene homolog A (avian)	5970	functional	11q13	65178392	65186951	-1	502875	TF65_HUMAN	HS_RELA	NM_021975	NP_068810	8051093,9989825,10094826,12380689,12020944,11491660,11291593,10978675,9143018,11533489,10485710,10485711,11931769,12470896,10894547,12150997,7603567,9660950,11713531,12391591,10754263,11493922,12424381,16183991,15152190,18599449,22706308,19135889,21738489,23159929,23019125,16723383,23636330,23521863,15685170,15685173,12392794,9011632,12529332	A1XG22_BOV;Bos taurus,Dif;Drosophila melanogaster,Rela;Mus musculus,Rela;Rattus norvegicus
144	HGF HSF BSF2 IL-6 IFNB2	IL6	interleukin 6 (interferon, beta 2)	3569	putative	7p21	22540059	22544856	1	654458	IL6_HUMAN	HS_IL6_2	NM_000600	NP_000591	1.16409e+186	IL6_BOVIN;Bos taurus,Il6;Mus musculus,IL6;Pan troglodytes,Il6;Rattus norvegicus
145	RC GNL SMP30	RGN	regucalcin (senescence marker protein-30)	9104	putative	Xp11.3	46694225	46708966	1	77854	RGN_HUMAN		NM_004683	NP_004674	1.23682e+46	rgn;Danio rerio,regucalcin;Drosophila melanogaster,smp-30;Drosophila melanogaster,Rgn;Mus musculus,Rgn;Rattus norvegicus,YBR053C;Saccharomyces cerevisiae
146	ATPO OSCP	ATP5O	ATP synthase, H+ transporting, mitochondrial F1 complex, O subunit	539	model	21q22.1-q2	34197627	34210028	-1	409140	ATPO_HUMAN	HS_ATP5O	NM_001697	NP_001688	1.24713e+21	ATPO_BOVIN;Bos taurus,atp-3;Caenorhabditis elegans,atp5o;Danio rerio,Oscp;Drosophila melanogaster,Atp5o;Mus musculus,ATP5O;Pan troglodytes,Atp5o;Rattus norvegicus,ATP5;Saccharomyces cerevisiae
147		RAD52	RAD52 homolog (S. cerevisiae)	5893	cell,functional	12p13-p12.	891503	929109	-1	410355	RAD52_HUMAN		NM_002879	NP_002870	1.02071e+31	A2VE43_BOV;Bos taurus,rad52;Danio rerio,Rad52;Mus musculus,RAD52;Pan troglodytes,Rad52;Rattus norvegicus,RAD52;Saccharomyces cerevisiae
148	TOP3B1	TOP3B	topoisomerase (DNA) III beta	8940	functional,putative	22q11.22	20635957	20661701	-1	436401	TOP3B_HUMAN		NM_003935	NP_003926	1.13318e+54	Y48C3A.14;Caenorhabditis elegans,Top3beta;Drosophila melanogaster,Top3b;Mus musculus,TOP3B;Pan troglodytes,Top3b;Rattus norvegicus
149	UV20 COFS4 RAD10	ERCC1	excision repair cross-complementing rodent repair deficiency, complementation group 1 (includes overlapping antisense sequence)	2067	functional	19q13.2-q1	50608532	50618642	-1	435981	ERCC1_HUMAN	HS_ERCC1	NM_202001	NP_973730	9.19724e+105	ERCC1_BOVI;Bos taurus,ercc-1;Caenorhabditis elegans,ercc1;Danio rerio,Ercc1;Drosophila melanogaster,Ercc1;Mus musculus,Ercc1;Rattus norvegicus
150	SIR2L1	SIRT1	sirtuin (silent mating type information regulation 2 homolog) 1 (S. cerevisiae)	23411	mammal,model,cell	10q21.3	69314432	69348147	1	369779	SIRT1_HUMAN		NM_012238	NP_036370	15604409,12524341,11242085,10521401,12482959,12459580,12006491,11672523,12960381,14976264,15189148,11672522,14980222,15220471,15175761,15520384,15254550,15744310,15205477,12024027,16054100,16098828,9278054,15941577,16219030,16286010,16257164,16293764,16183991,16079181,15310905,16269335,16288288,16441846,16443777,16366736,16170353,12887892,16207712,16628003,16751189,16873059,16892051,15152190,1628…	sir-2.1;Caenorhabditis elegans,Sir2;Drosophila melanogaster,Sirt1;Mus musculus
151	HD1 RPD3 GON-10 RPD3L1	HDAC1	histone deacetylase 1	3065	functional	1p34	32426800	32468317	1	88556	HDAC1_HUMAN	HS_HDAC1	NM_004964	NP_004955	1.26656e+86	HDAC1_BOVI;Bos taurus,hda-1;Caenorhabditis elegans,hdac1;Danio rerio,Rpd3;Drosophila melanogaster,Hdac1;Mus musculus,Hdac1;Rattus norvegicus,RPD3;Saccharomyces cerevisiae
152	CSA MOT MOT2 GRP75 PBP74 GRP-75 HSPA9B MTHSP75	HSPA9	heat shock 70kDa protein 9 (mortalin)	3313	model	5q31.1	137918923	137939014	-1	184233	GRP75_HUMAN	HS_HSPA9B_1	NM_004134	NP_004125	1.19591e+30	GRP75_BOVI;Bos taurus,hsp-6;Caenorhabditis elegans,hspa9;Danio rerio,Hsc70-5;Drosophila melanogaster,Hspa9;Mus musculus,HSPA9;Pan troglodytes,Hspa9;Rattus norvegicus,ECM10;Saccharomyces cerevisiae,SSC1;Saccharomyces cerevisiae
153	GPXD GSHPX1	GPX1	glutathione peroxidase 1	2876	functional	3p21.3	49369614	49370795	-1	76686	GPX1_HUMAN	HS_GPX1	NM_000581	NP_000572	1.29564e+211
154		GSR	glutathione reductase	2936	functional	8p21.1	30655976	30704985	-1	271510	GSHR_HUMAN		NM_000637	NP_000628	1.29564e+92	E1BKZ1_BOV;Bos taurus,gsr-1;Caenorhabditis elegans,GSR;Danio rerio,Gsr;Mus musculus,GSR;Pan troglodytes,Gsr;Rattus norvegicus,GLR1;Saccharomyces cerevisiae
155	GSHS	GSS	glutathione synthetase	2937	functional	20q11.2	32979897	33007262	-1	82327	GSHB_HUMAN	HS_GSS	NM_000178	NP_000169	1.29564e+45	GSS;Bos taurus,M176.2;Caenorhabditis elegans,gss;Danio rerio,CG32495;Drosophila melanogaster,Gss;Mus musculus,PRNP;Pan troglodytes,Gss;Rattus norvegicus,GSH2;Saccharomyces cerevisiae
156	GTA4 GSTA4-4	GSTA4	glutathione S-transferase alpha 4	2941	functional	6p12.1	52950709	52968099	-1	485557	GSTA4_HUMAN		NM_001512	NP_001503	1.29564e+63	GSTA4_BOVI;Bos taurus,GSTA4;Pan troglodytes
157	PI DFN7 GST3 GSTP FAEES3	GSTP1	glutathione S-transferase pi 1	2950	functional	11q13	67107861	67110699	1	523836	GSTP1_HUMAN	HS_GSTP1	NM_000852	NP_000843	1.29564e+101
158	COI MTCO1	MT-CO1	mitochondrially encoded cytochrome c oxidase I	4512	cell,functional	mtDNA	5901	7518	0		COX1_HUMAN		NM_173704	NP_776052	1.28266e+36	Q6QTG9_BOV;Bos taurus,MTCE.26;Caenorhabditis elegans,mt-co1;Danio rerio,mt:CoI;Drosophila melanogaster,mt-Co1;Mus musculus,COX1_RAT;Rattus norvegicus,COX1;Saccharomyces cerevisiae
159	HLD4 CPN60 GROEL HSP60 HSP65 SPG13 HSP-60 HuCHA60	HSPD1	heat shock 60kDa protein 1 (chaperonin)	3329	functional	2q33.1	198176815	198190146	-1	595053	CH60_HUMAN	HS_HSPD1	NM_002156	NP_002147	1.15185e+46	F1MUZ9_BOV;Bos taurus,hsp-60;Caenorhabditis elegans,hspd1;Danio rerio,Hsp60;Drosophila melanogaster,Hsp60C;Drosophila melanogaster,Hspd1;Mus musculus,Hspd1;Rattus norvegicus,HSP60;Saccharomyces cerevisiae
160	HSP72 HSPA1 HSP70I HSP70-1 HSP70-1A	HSPA1A	heat shock 70kDa protein 1A	3303	functional,putative	6p21.3	31891315	31893698	1	520028	HSP71_HUMAN	HS_HSPA1A	NM_005345	NP_005336	9363888,12470898,12814804,11518492,10360681,9637782,8934873,7737368,7988669,15176485,11226747,11448943,10205060,12677068,7977810,12470839,12115981,11382788,8473688,1491731,15078873,15063109,9821948,15013664,15308771,15695762,15970415,16139996,16254069,16518701,19072255,18223156,16723383,7706448	HS71A_BOVI;Bos taurus,hsp-1;Caenorhabditis elegans,hsp70;Danio rerio,hsp70.3;Danio rerio,si:ch211-1;Danio rerio,si:ch73-46;Danio rerio,Hspa1a;Mus musculus,Hspa1a;Rattus norvegicus,SSA1;Saccharomyces cerevisiae,SSA2;Saccharomyces cerevisiae,SSA3;Saccharomyces cerevisiae,SSA4;Saccharomyces cerevisiae
161	HSP70-2 HSP70-1B	HSPA1B	heat shock 70kDa protein 1B	3304	functional,putative	6p21.3	31903502	31906010	1	274402	HSP71_HUMAN		NM_005346	NP_005337	9.36389e+30
162	PIMT	PCMT1	protein-L-isoaspartate (D-aspartate) O-methyltransferase	5110	functional,putative	6q24-q25	150163078	150224670	1	279257	PIMT_HUMAN		NM_005389	NP_005380	1.17421e+39	PIMT_BOVIN;Bos taurus,pcm-1;Caenorhabditis elegans,pcmt;Danio rerio,Pcmt;Drosophila melanogaster,PCMT1;Pan troglodytes
163	JNK JNK1 PRKM8 SAPK1 JNK-46 JNK1A2 SAPK1c JNK21B1/2	MAPK8	mitogen-activated protein kinase 8	5599	model	10q11.22	49279692	49313189	1	138211	MK08_HUMAN		NM_139049	NP_620637	1.57676e+225	MAPK8;Bos taurus,jnk-1;Caenorhabditis elegans,mapk8b;Danio rerio,bsk;Drosophila melanogaster,Mapk8;Mus musculus,MAPK8;Pan troglodytes
164	YWHAD KCIP-1 14-3-3-zeta	YWHAZ	tyrosine 3-monooxygenase/tryptophan 5-monooxygenase activation protein, zeta polypeptide	7534	downstream	8q23.1	102000089	102033447	-1	492407	1433Z_HUMAN		NM_145690	NP_663723	9.31214e+21	1433Z_BOVI;Bos taurus,ftt-2;Caenorhabditis elegans,par-5;Caenorhabditis elegans,14-3-3zeta;Drosophila melanogaster,Ywhaz;Mus musculus,1433Z_RAT;Rattus norvegicus
165	PKB PTK CAKB FAK2 PYK2 CADTK FADK2 RAFTK	PTK2B	PTK2B protein tyrosine kinase 2 beta	2185	downstream	8p21.1	27224915	27372820	1	491322	FAK2_HUMAN		NM_173174	NP_775266	754444316523241	PTK2B;Bos taurus,kin-32;Caenorhabditis elegans,ptk2bb;Danio rerio,Fak56D;Drosophila melanogaster,Ptk2b;Mus musculus,PTK2B;Pan troglodytes,Ptk2b;Rattus norvegicus
166	FAK FADK FAK1 FRNK PPP1R71 p125FAK pp125FAK	PTK2	PTK2 protein tyrosine kinase 2	5747	downstream	8q24-qter	141737682	142080514	-1	395482	FAK1_HUMAN		NM_153831	NP_722560	1.28052e+38
167	IL-7	IL7	interleukin 7	3574	putative	8q12-q13	79807560	79880313	-1	591873	IL7_HUMAN		NM_000880	NP_000871	1.17725e+44	IL7_BOVIN;Bos taurus,Il7;Mus musculus,IL7;Pan troglodytes,Il7;Rattus norvegicus
168	RK p38 CSBP EXIP Mxi2 CSBP1 CSBP2 CSPB1 PRKM14 PRKM15 SAPK2A p38ALPHA	MAPK14	mitogen-activated protein kinase 14	1432	cell,functional	6p21.3-p21	36103550	36186513	1	485233	MK14_HUMAN		NM_001315	NP_001306	1.08563e+220	A6QLR9_BOV;Bos taurus,pmk-1;Caenorhabditis elegans,mapk14b;Danio rerio,Mpk2;Drosophila melanogaster,p38b;Drosophila melanogaster,Mapk14;Mus musculus,Mapk14;Rattus norvegicus,HOG1;Saccharomyces cerevisiae
169	CEK FLG HH2 OGD FLT2 KAL2 BFGFR CD331 FGFBR FLT-2 HBGFR N-SAM FGFR-1 HRTFDS bFGF-R-1	FGFR1	fibroblast growth factor receptor 1	2260	putative	8p11.2-p11	38389448	38445293	-1	264887	FGFR1_HUMAN		NM_000604	NP_000595	1.11307e+62	A4IFL5_BOV;Bos taurus,egl-15;Caenorhabditis elegans,fgfr1a;Danio rerio,btl;Drosophila melanogaster,htl;Drosophila melanogaster,Fgfr1;Mus musculus,Fgfr1;Rattus norvegicus
170		SP1	Sp1 transcription factor	6667	upstream	12q13.1	52060245	52096491	1	649191	SP1_HUMAN		NM_138473	NP_612482	1.1452e+100	A0JNC9_BOV;Bos taurus,ztf-14;Caenorhabditis elegans,Spps;Drosophila melanogaster,Sp1;Mus musculus,SP1;Pan troglodytes,Sp1;Rattus norvegicus,AZF1;Saccharomyces cerevisiae
171	FLT FLT-1 VEGFR1 VEGFR-1	FLT1	fms-related tyrosine kinase 1 (vascular endothelial growth factor/vascular permeability factor receptor)	2321	downstream	13q12	27773789	27967232	-1	654360	VGFR1_HUMAN		NM_002019	NP_002010	7.59644e+29	ver-1;Caenorhabditis elegans,ver-3;Caenorhabditis elegans,ver-4;Caenorhabditis elegans,flt1;Danio rerio,Pvr;Drosophila melanogaster,Flt1;Mus musculus,FLT1;Pan troglodytes,Flt1;Rattus norvegicus
172	AP1 AP-1 c-Jun	JUN	jun oncogene	3725	upstream	1p32-p31	58958483	58961806	-1	525704	JUN_HUMAN	HS_JUN	NM_002228	NP_002219	1.57676e+169	Q08DH1_BOV;Bos taurus,jun;Danio rerio,Jra;Drosophila melanogaster,Jun;Mus musculus,Jun;Rattus norvegicus,GCN4;Saccharomyces cerevisiae
173	PBP CRSP1 RB18A TRIP2 PPARBP CRSP200 DRIP205 DRIP230 PPARGBP TRAP220	MED1	mediator complex subunit 1	5469	putative	17q12-q21.	34816379	34861030	-1	702009	MED1_HUMAN		NM_004774	NP_004765	1083953010882100	MED1;Drosophila melanogaster,Med1;Mus musculus,MED1;Pan troglodytes,Med1;Rattus norvegicus
174	JNK2 SAPK p54a JNK2A JNK2B PRKM9 JNK-55 SAPK1a JNK2BETA p54aSAPK JNK2ALPHA	MAPK9	mitogen-activated protein kinase 9	5601	model	5q35	179595389	179640216	-1	654461	MK09_HUMAN		NM_002752	NP_002743	1.57676e+133	jnk-1;Caenorhabditis elegans,bsk;Drosophila melanogaster,Mapk9;Mus musculus,Mapk9;Rattus norvegicus
175	ERK1 ERT2 ERK-1 PRKM3 P44ERK1 P44MAPK HS44KDAP HUMKER1A p44-ERK1 p44-MAPK	MAPK3	mitogen-activated protein kinase 3	5595	downstream	16p12-p11.	30032927	30042039	-1	861	MK03_HUMAN		NM_002746	NP_002737	1.28856e+102	MAPK3;Bos taurus,mpk-1;Caenorhabditis elegans,rl;Drosophila melanogaster,Mapk3;Mus musculus,MAPK3;Pan troglodytes,Mapk3;Rattus norvegicus,FUS3;Saccharomyces cerevisiae,KSS1;Saccharomyces cerevisiae
176	HMG1 HMG3 SBP-1	HMGB1	high-mobility group box 1	3146	downstream	13q12	29931996	29938013	-1	434102	HMGB1_HUMAN		NM_002128	NP_002119	1.53745e+67	HMGB1_BOVI;Bos taurus,hmg-1.2;Caenorhabditis elegans,Dsp1;Drosophila melanogaster,Hmgb1;Mus musculus,LOC681718;Rattus norvegicus,ABF2;Saccharomyces cerevisiae
177	CCN1 CCNA	CCNA2	cyclin A2	890	downstream	4q25-q31	123096129	123102485	-1	58974	CCNA2_HUMAN		NM_001237	NP_001228	1.25335e+29	CCNA2_BOVI;Bos taurus,ZK507.6;Caenorhabditis elegans,CycA;Drosophila melanogaster,Ccna2;Mus musculus,CCNA2;Pan troglodytes,Ccna2;Rattus norvegicus
178	HMG2	HMGB2	high-mobility group box 2	3148	downstream	4q31	174627517	174630322	-1	434953	HMGB2_HUMAN	HS_HMGB2	NM_002129	NP_002120	1.53745e+36	HMGB2_BOVI;Bos taurus,hmg-1.2;Caenorhabditis elegans,hmgb2a;Danio rerio,Dsp1;Drosophila melanogaster,Hmgb2;Mus musculus,HMGB2;Pan troglodytes,RGD1559962;Rattus norvegicus,RGD1564519;Rattus norvegicus,ABF2;Saccharomyces cerevisiae
179	ASK1 MEKK5 MAPKKK5	MAP3K5	mitogen-activated protein kinase kinase kinase 5	4217	downstream	6q22.33	136919880	137155349	-1	186486	M3K5_HUMAN		NM_005923	NP_005914	8.9744e+29	MAP3K5;Bos taurus,map3k5;Danio rerio,Pk92B;Drosophila melanogaster,Map3k5;Mus musculus,MAP3K5;Pan troglodytes,RGD1306565;Rattus norvegicus
180	OF XDP BA2R CCG1 CCGS DYT3 KAT4 P250 NSCL2 TAF2A N-TAF1 TAFII250 DYT3/TAF1 TAFII-250 TAF(II)250	TAF1	TAF1 RNA polymerase II, TATA box binding protein (TBP)-associated factor, 250kDa	6872	downstream	Xq13.1	70369134	70467321	1	158560	TAF1_HUMAN		NM_138923	NP_620278	845088822842574	taf-1;Caenorhabditis elegans,taf1;Danio rerio,Taf1;Drosophila melanogaster,Taf1;Mus musculus,Taf1;Rattus norvegicus,TAF1;Saccharomyces cerevisiae
181	LMN ADLD LMN2 LMNB	LMNB1	lamin B1	4001	functional	5q23.3-q31	126140731	126200608	1	89497	LMNB1_HUMAN		NM_005573	NP_005564	8.83882e+38	lmn-1;Caenorhabditis elegans,lmnb1;Danio rerio,Lam;Drosophila melanogaster,LamC;Drosophila melanogaster,Lmnb1;Mus musculus,LMNB1;Pan troglodytes,Lmnb1;Rattus norvegicus
182	CYBL PGL3 QPS1 SDH3 CYB560	SDHC	succinate dehydrogenase complex, subunit C, integral membrane protein, 15kDa	6391	model	1q21	158097242	158146049	1	444472	C560_HUMAN	HS_SDHC	NM_003001	NP_002992	1.31299e+37	C560_BOVIN;Bos taurus,mev-1;Caenorhabditis elegans,SdhC;Drosophila melanogaster,Sdhc;Mus musculus,Sdhc;Rattus norvegicus,SDH3;Saccharomyces cerevisiae,YMR118C;Saccharomyces cerevisiae
183	AFX AFX1 MLLT7	FOXO4	forkhead box O4	4303	model	Xq13.1	70099230	70106405	1	584654	FOXO4_HUMAN		NM_005938	NP_005929	1.57676e+148
184	ANF RPX CPHD5	HESX1	HESX homeobox 1	8820	upstream	3p21.2-p21	57207264	57209320	-1	171980	HESX1_HUMAN		NM_003865	NP_003856	9.62077e+30	F1MPM0_BOV;Bos taurus,Hesx1;Mus musculus,HESX1_PANT;Pan troglodytes,Hesx1;Rattus norvegicus
185	p85 AGM7 GRB1 p85-ALPHA	PIK3R1	phosphoinositide-3-kinase, regulatory subunit 1 (alpha)	5295	downstream	5q13.1	67558217	67633403	1	132225	P85A_HUMAN		NM_181523	NP_852664	1.00776e+123	P85A_BOVIN;Bos taurus,aap-1;Caenorhabditis elegans,pik3r1;Danio rerio,Pi3K21B;Drosophila melanogaster,Pik3r1;Mus musculus,PIK3R1;Pan troglodytes,P85A_RAT;Rattus norvegicus
186	HMN5 SPG17 GNG3LG	BSCL2	Berardinelli-Seip congenital lipodystrophy 2 (seipin)	26580	putative	11q12-q13.	62214322	62231395	-1	533709	BSCL2_HUMAN		NM_032667	NP_116056	1.47113e+21	BSCL2_BOVI;Bos taurus,R01B10.6;Caenorhabditis elegans,bscl2;Danio rerio,Seipin;Drosophila melanogaster,Bscl2;Mus musculus,LOC1006090;Pan troglodytes
187	BSCL BSCL1 LPAAB 1-AGPAT2 LPAAT-beta	AGPAT2	1-acylglycerol-3-phosphate O-acyltransferase 2 (lysophosphatidic acid acyltransferase, beta)	10555	putative	9q34.3	136843432	136857712	-1	320151	PLCB_HUMAN		NM_006412	NP_006403	1.47113e+21	AGPAT2;Bos taurus,acl-2;Caenorhabditis elegans,CG3812;Drosophila melanogaster,Agpat2;Mus musculus,AGPAT2;Pan troglodytes,Agpat2;Rattus norvegicus,SLC1;Saccharomyces cerevisiae
188	PCGF4 RNF51 FLVI2/BMI1	BMI1	BMI1 polycomb ring finger oncogene	648	putative	10p11.23	22650145	22660190	1	496613	BMI1_HUMAN		NM_005180	NP_005171	1.05416e+110	BMI1_BOVIN;Bos taurus,Bmi1;Mus musculus,Bmi1;Rattus norvegicus
189	CCS3 EF1A PTI1 CCS-3 EE1A1 EEF-1 EEF1A EF-Tu LENG7 eEF1A-1 GRAF-1EF HNGC:16303	EEF1A1	eukaryotic translation elongation factor 1 alpha 1	1915	model	6q14.1	74283961	74287475	-1	520703	EF1A1_HUMAN		NM_001402	NP_001393	2.50809e+34	EF1A1_BOVI;Bos taurus,eef-1A.2;Caenorhabditis elegans,;Danio rerio,eef1a1;Danio rerio,Ef1alpha10;Drosophila melanogaster,Ef1alpha48;Drosophila melanogaster,Eef1a1;Mus musculus,EF1A1_PANT;Pan troglodytes,Eef1a1;Rattus norvegicus,TEF1;Saccharomyces cerevisiae,TEF2;Saccharomyces cerevisiae
190	AP-2 BOFS AP2TF TFAP2 AP-2alpha	TFAP2A	transcription factor AP-2 alpha (activating enhancer binding protein 2 alpha)	7020	upstream	6p24	10506384	10523252	-1	519880	AP2A_HUMAN		NM_003220	NP_003211	1.05529e+52	AP2A_BOVIN;Bos taurus,aptf-1;Caenorhabditis elegans,tfap2a;Danio rerio,AP-2;Drosophila melanogaster,Tfap2a;Mus musculus,Tcfap2a;Rattus norvegicus
191	ANON2 BULN2	BDNF	brain-derived neurotrophic factor	627	putative	11p13	27633019	27675910	-1	502182	BDNF_HUMAN		NM_170735	NP_733931	1.58371e+217	BDNF_BOVIN;Bos taurus,Bdnf;Mus musculus,BDNF_PANTR;Pan troglodytes
192	CREB	CREB1	cAMP responsive element binding protein 1	1385	upstream,putative	2q34	208220191	208289074	1	584750	CREB1_HUMAN		NM_134442	NP_604391	1.19767e+115	crh-1;Caenorhabditis elegans,CrebB-17A;Drosophila melanogaster,Creb1;Mus musculus,CREB1;Pan troglodytes,Creb1;Rattus norvegicus
193	HB16 CREB2 TREB7 CRE-BP1	ATF2	activating transcription factor 2	1386	downstream	2q32	175764514	175858404	-1	705370	ATF2_HUMAN		NM_001880	NP_001871	1.08563e+74	ATF2;Bos taurus,atf-7;Caenorhabditis elegans,Atf2;Mus musculus,CHN1;Pan troglodytes,Atf2;Rattus norvegicus,ACA1;Saccharomyces cerevisiae
194	HDL4 GTF2D SCA17 TFIID GTF2D1	TBP	TATA box binding protein	6908	upstream	6q27	170781102	170799578	1	590872	TBP_HUMAN		NM_003194	NP_003185	1.11251e+46	Q2QJG2_BOV;Bos taurus,tbp-1;Caenorhabditis elegans,tbp;Danio rerio,Tbp;Drosophila melanogaster,Tbp;Mus musculus,Tbp;Rattus norvegicus,SPT15;Saccharomyces cerevisiae
195	APE APX APE1 APEN APEX HAP1 REF1	APEX1	APEX nuclease (multifunctional DNA repair enzyme) 1	328	functional	14q11.2-q1	19993129	19995765	1	73722	APEX1_HUMAN	HS_APEX1	NM_001641	NP_001632	1.27425e+82	APEX1;Bos taurus,exo-3;Caenorhabditis elegans,apex1;Danio rerio,Apex1;Mus musculus,APEX1_PANT;Pan troglodytes,Apex1;Rattus norvegicus
196		HBP1	HMG-box transcription factor 1	26959	downstream	7q22-q31	106403410	106436924	1	162032	HBP1_HUMAN	HS_HBP1	NM_012257	NP_036389	1.53745e+37	hbp1;Danio rerio,Hbp1;Mus musculus,HBP1;Pan troglodytes,Hbp1;Rattus norvegicus
197	MVA1 SSK1 BUBR1 Bub1A MAD3L hBUBR1 BUB1beta	BUB1B	budding uninhibited by benzimidazoles 1 homolog beta (yeast)	701	mammal	15q15	38240579	38300613	1	631699	BUB1B_HUMAN		NM_001211	NP_001202	9.88901e+101	BUB1B;Bos taurus,Bub1b;Mus musculus,BUB1B;Pan troglodytes,Bub1b;Rattus norvegicus
198	COX2 COX-2 PHS-2 PGG/HS PGHS-2 hCox-2 GRIPGHS	PTGS2	prostaglandin-endoperoxide synthase 2 (prostaglandin G/H synthase and cyclooxygenase)	5743	putative	1q25.2-q25	183372625	183381213	-1	196384	PGH2_HUMAN		NM_000963	NP_000954	8.52148e+83	Q9TVB3_BOV;Bos taurus,ptgs2b;Danio rerio,Ptgs2;Mus musculus,PTGS2;Pan troglodytes,Ptgs2;Rattus norvegicus
199	LAP1 HSC54 HSC70 HSC71 HSP71 HSP73 NIP71 HSPA10	HSPA8	heat shock 70kDa protein 8	3312	functional	11q24.1	122433410	122438054	-1	702021	HSP7C_HUMAN	HS_HSPA8	NM_006597	NP_006588	1.15185e+91	HSP7C_BOVI;Bos taurus,hsp-1;Caenorhabditis elegans,hspa8;Danio rerio,Hsc70-4;Drosophila melanogaster,Hspa8;Mus musculus,HSPA8;Pan troglodytes,SSA1;Saccharomyces cerevisiae,SSA2;Saccharomyces cerevisiae,SSA3;Saccharomyces cerevisiae,SSA4;Saccharomyces cerevisiae
200		SIN3A	SIN3 homolog A, transcription regulator (yeast)	25942	putative	15q23	73450329	73530979	-1	513039	SIN3A_HUMAN		NM_015477	NP_056292	1.09647e+21	SIN3A;Bos taurus,sin-3;Caenorhabditis elegans,sin3ab;Danio rerio,Sin3A;Drosophila melanogaster,Sin3a;Mus musculus,SIN3A;Pan troglodytes,Sin3a;Rattus norvegicus,SIN3;Saccharomyces cerevisiae
201	CDC2 CDC28A P34CDC2	CDK1	cyclin-dependent kinase 1	983	downstream	10q21.1	62208241	62223930	1	334562	CDC2_HUMAN	HS_CDC2	NM_001786	NP_001777	1.1573e+31	CDK1_BOVIN;Bos taurus,cdk-1;Caenorhabditis elegans,cdc2;Drosophila melanogaster,Cdk1;Mus musculus,CDK1;Pan troglodytes,Cdk1;Rattus norvegicus
202	DP1 Dp-1 DRTF1	TFDP1	transcription factor Dp-1	7027	cell,downstream	13q34	113287056	113343503	1	79353	TFDP1_HUMAN		NM_007111	NP_009042	1.71078e+29	TFDP1_BOVI;Bos taurus,tfdp1a;Danio rerio,Dp;Drosophila melanogaster,Tfdp1;Mus musculus,MGC112830;Rattus norvegicus
203	CHOP CEBPZ CHOP10 CHOP-10 GADD153	DDIT3	DNA-damage-inducible transcript 3	1649	putative	12q13.1-q1	56196639	56200567	-1	505777	DDIT3_HUMAN		NM_004083	NP_004074	1.261e+30	DDIT3_BOVI;Bos taurus,DDIT3;Danio rerio,Ddit3;Mus musculus,DDIT3;Pan troglodytes,Ddit3;Rattus norvegicus
204	POLA p180	POLA1	polymerase (DNA directed), alpha 1, catalytic subunit	5422	cell	Xp22.1-p21	24471720	24774757	1	567319	DPOLA_HUMAN		NM_016937	NP_058633	1.2426e+67	E1BJF4_BOV;Bos taurus,Y47D3A.29;Caenorhabditis elegans,DNApol-alp;Drosophila melanogaster,Pola1;Mus musculus,POLA1;Pan troglodytes,DPOLA_RAT;Rattus norvegicus,POL1;Saccharomyces cerevisiae
205	TAU MSTD PPND DDPAC MAPTL MTBT1 MTBT2 FTDP-17	MAPT	microtubule-associated protein tau	4137	putative	17q21.1	41327623	41458611	1	101174	TAU_HUMAN		NM_016835	NP_058519	10391244,8673924,9856453,10595524,11710889,11959919,10595944,11901170,15341514,14512841,12398927,12470843,12368474,11173885,11159192,8866683,7970209,8506352,10571241,10702411,10932182,11520987,15044677,16123158,16171847,16518719,16371324,11226152,7498401,16687499,16914869,16877359,11978814,22120149,20869593,18786355	TAU_BOVIN;Bos taurus,TAU_PANTR;Pan troglodytes,Mapt;Rattus norvegicus
206	CCN2 NOV2 HCS24 IGFBP8	CTGF	connective tissue growth factor	1490	putative	6q23.1	132311017	132314147	-1	591346	CTGF_HUMAN	HS_CTGF	NM_001901	NP_001892	1.12377e+39	CTGF_BOVIN;Bos taurus,ctgf;Danio rerio,Ctgf;Mus musculus,CTGF;Pan troglodytes,Ctgf;Rattus norvegicus
207	HD2 RPD3 YAF1	HDAC2	histone deacetylase 2	3066	functional,upstream	6q21	114368619	114398967	-1	3352	HDAC2_HUMAN	HS_HDAC2	NM_001527	NP_001518	1.24596e+55	HDAC2;Bos taurus,hda-1;Caenorhabditis elegans,Rpd3;Drosophila melanogaster,Hdac2;Mus musculus,LOC462950;Pan troglodytes,Hdac2;Rattus norvegicus,RPD3;Saccharomyces cerevisiae
208	bHLHd4	MAX	MYC associated factor X	4149	functional	14q23	64611597	64638980	-1	285354	MAX_HUMAN		NM_002382	NP_002373	1.25539e+36	A8E4Q8_BOV;Bos taurus,mxl-1;Caenorhabditis elegans,max;Danio rerio,Max;Drosophila melanogaster,Max;Mus musculus,MAX;Pan troglodytes,Max;Rattus norvegicus
209	MAD MAD1 BHLHC58	MXD1	MAX dimerization protein 1	4084	functional	2p13-p12	70053967	70077256	1	468908	MAD1_HUMAN		NM_002357	NP_002348	125539087889570	MXD1;Bos taurus,mxd1;Danio rerio,Mxd1;Mus musculus,MXD1;Pan troglodytes,Mxd1;Rattus norvegicus
210	HDMX hdm2 ACTFS	MDM2	Mdm2 p53 binding protein homolog (mouse)	4193	upstream	12q14.3-q1	67488246	67520481	1	567303	MDM2_HUMAN		NM_002392	NP_002383	1.26289e+85
211	DAP1 GMP1 PIC1 SMT3 UBL1 OFC10 SENP2 SMT3C SMT3H3	SUMO1	SMT3 suppressor of mif two 3 homolog 1 (S. cerevisiae)	7341	upstream	2q33	202896414	202928816	-1	81424	SUMO1_HUMAN	HS_UBL1	NM_003352	NP_003343	1.29682e+46	SUMO1_BOVI;Bos taurus,smo-1;Caenorhabditis elegans,sumo1;Danio rerio,Sumo1;Mus musculus,LOC1006104;Pan troglodytes,Sumo1;Rattus norvegicus,SMT3;Saccharomyces cerevisiae
212	H2AX H2A.X H2A/X	H2AFX	H2A histone family, member X	3014	functional	11q23.2-q2	118469796	118471387	-1	477879	H2AX_HUMAN		NM_002105	NP_002096	1.1935e+103	Q17QG8_BOV;Bos taurus,his-35;Caenorhabditis elegans,his-68;Caenorhabditis elegans,h2afx;Danio rerio,His2A:CG31;Drosophila melanogaster,His2A:CG33;Drosophila melanogaster,H2afx;Mus musculus,H2afx;Rattus norvegicus,HTA1;Saccharomyces cerevisiae,HTA2;Saccharomyces cerevisiae
213	HOX2 HOX2C HHO.C1 Hox-2.3	HOXB7	homeobox B7	3217	putative	17q21.3	44039592	44043378	-1	436181	HXB7_HUMAN		NM_004502	NP_004493	2.57485e+36	HOXB7;Bos taurus,mab-5;Caenorhabditis elegans,hoxb7a;Danio rerio,Hoxb7;Mus musculus,A2T7D4_PAN;Pan troglodytes,Hoxb7;Rattus norvegicus
214	HOX3 cp19 HOX3E	HOXC4	homeobox C4	3221	putative	12q13.3	52733927	52735630	1	549040	HXC4_HUMAN		NM_153633	NP_705897	2.57485e+29	A4FUC1_BOV;Bos taurus,ceh-16;Caenorhabditis elegans,hoxc4a;Danio rerio,Dfd;Drosophila melanogaster,Hoxc4;Mus musculus,LOC1006080;Pan troglodytes,Hoxc4;Rattus norvegicus
215	JTK10 THCYT3	JAK2	Janus kinase 2	3717	downstream	9p24	4975244	5117995	1	656213	JAK2_HUMAN		NM_004972	NP_004963	8.6121e+66	E1BCP6_BOV;Bos taurus,jak2b;Danio rerio,hop;Drosophila melanogaster,Jak2;Mus musculus,JAK2;Pan troglodytes,Jak2;Rattus norvegicus
216	ER ESR Era ESRA ESTRR NR3A1	ESR1	estrogen receptor 1	2099	upstream	6q25.1	152220799	152516520	1	208124	ESR1_HUMAN	HS_ESR1	NM_000125	NP_000116	1.53582e+186	ESR1;Bos taurus,esr1;Danio rerio,Esr1;Mus musculus,A2T781_PAN;Pan troglodytes,Esr1;Rattus norvegicus
217	OB OBS LEPD	LEP	leptin	3952	putative	7q31.3	127475281	127491632	1	194236	LEP_HUMAN		NM_000230	NP_000221	11818964,15289464,15044360,15247061,14764310,14747284,14724075,14651995,12023258,12031989,11572787,11149898,10843181,10868965,9790175,9392492,7984236,7624776,12431986,11445560,14613274,11457594,10660043,12594516,8584938,15919793,9511737,12530968,8974400,9202122,16611697,16960019,18443001,16845389,11970899,23732375,16625210,11533494	Q95L03_BOV;Bos taurus,Lep;Mus musculus,LEP_PANTR;Pan troglodytes,Lep;Rattus norvegicus
218	OBR OB-R CD295 LEP-R LEPRD	LEPR	leptin receptor	3953	putative	1p31	65598338	65814843	1	705413	LEPR_HUMAN		NM_002303	NP_002294	8.84118e+107	B0ZT56_BOV;Bos taurus,lepr;Danio rerio,Lepr;Mus musculus,LEPR;Pan troglodytes,Leprot;Rattus norvegicus
219	IKBA MAD-3 NFKBI	NFKBIA	nuclear factor of kappa light polypeptide gene enhancer in B-cells inhibitor, alpha	4792	mammal,putative	14q13	34940467	34943695	-1	81328	IKBA_HUMAN	HS_NFKBIA	NM_020529	NP_065390	1.07543e+70	Q8WNW7_BOV;Bos taurus,nfkbiab;Danio rerio,cact;Drosophila melanogaster,Nfkbia;Mus musculus,A2T6X1_PAN;Pan troglodytes,Nfkbia;Rattus norvegicus
220	CLI AAG4 APOJ CLU1 CLU2 KUB1 SGP2 APO-J SGP-2 SP-40 TRPM2 TRPM-2 NA1/NA2	CLU	clusterin	1191	model,putative	8p21-p12	27510367	27524855	-1	436657	CLUS_HUMAN		NM_203339	NP_976084	1.51261e+130	CLUS_BOVIN;Bos taurus,clu;Danio rerio,Clu;Mus musculus,CLU;Pan troglodytes,Clu;Rattus norvegicus
221	FRAP FRAP1 FRAP2 RAFT1 RAPT1	MTOR	mechanistic target of rapamycin (serine/threonine kinase)	2475	mammal,model,cell	1p36.2	11100857	11256830	-1	338207	FRAP_HUMAN		NM_004958	NP_004949	15186745,15780592,14668850,15253933,12559758,15860463,15545625,8008069,15797377,12080086,23317514,16293764,16675393,16847060,16890541,12908874,16505167,17403371,18443001,17502379,15928081,19934433,19733540,20526321,23549082,23994476,23325216,21157483,20080789,21179166	MTOR;Bos taurus,let-363;Caenorhabditis elegans,mtor;Danio rerio,Tor;Drosophila melanogaster,Mtor;Mus musculus,MTOR;Pan troglodytes,Mtor;Rattus norvegicus,TOR1;Saccharomyces cerevisiae,TOR2;Saccharomyces cerevisiae
222	GRFR GHRFR IGHD1B	GHRHR	growth hormone releasing hormone receptor	2692	upstream,putative	7p14	30776875	30792381	1	767	GHRHR_HUMAN		NM_000823	NP_000814	1.13716e+124	Ghrhr;Mus musculus,GHRHR;Pan troglodytes,Ghrhr;Rattus norvegicus
223	CTNNB MRD19 armadillo	CTNNB1	catenin (cadherin-associated protein), beta 1, 88kDa	1499	downstream	3p21	41216015	41256938	1	476018	CTNB1_HUMAN		NM_001904	NP_001895	1.27197e+142	CTNB1_BOVI;Bos taurus,hmp-2;Caenorhabditis elegans,ctnnb1;Danio rerio,arm;Drosophila melanogaster,Ctnnb1;Mus musculus,Ctnnb1;Rattus norvegicus
224	AD3 FAD PS1 PS-1 S182	PSEN1	presenilin 1	5663	putative	14q24.3	72672931	72756862	1	592324	PSN1_HUMAN		NM_000021	NP_000012	9.16075e+140	PSN1_BOVIN;Bos taurus,sel-12;Caenorhabditis elegans,psen1;Danio rerio,Psn;Drosophila melanogaster,Psen1;Mus musculus,PSEN1;Pan troglodytes,Psen1;Rattus norvegicus
225	SCDO1	DLL3	delta-like 3 (Drosophila)	10683	putative	19q13	44681426	44690948	1	127792	DLL3_HUMAN		NM_016941	NP_058637	9.16075e+100	DLL3;Bos taurus,spe-9;Caenorhabditis elegans,Dll3;Mus musculus,Dll3;Rattus norvegicus
226	ARF MLM P14 P16 P19 CMM2 INK4 MTS1 TP16 CDK4I CDKN2 INK4A MTS-1 P14ARF P19ARF P16INK4 P16INK4A P16-INK4A	CDKN2A	cyclin-dependent kinase inhibitor 2A (melanoma, p16, inhibits CDK4)	1029	cell	9p21	21957751	21965038	-1	512599	CD2A2_HUMAN		NM_000077	NP_000068	10594030,14574365,9624006,15520862,11544530,11544531,12015983,12486224,8153634,15582292,15520276,14722607,7987387,9529248,15361884,16054100,16107615,12882406,15964994,16476774,16537449,17227869,16957737,18516091,17637672,17664422,16957738,19907431,22048312,20551323,19934433,19013273,19239418,17459456,18957199,22888763,23124852,23332765,17713536,20173736,17463246,19118192,16957735	Cdkn2a;Mus musculus
227	PP1A PP-1A PPP1A PP1alpha	PPP1CA	protein phosphatase 1, catalytic subunit, alpha isozyme	5499	cell,putative	11q13	66922227	66925952	-1	183994	PP1A_HUMAN	HS_PPP1CA	NM_002708	NP_002699	1.21985e+39	PPP1CA;Bos taurus,ppp1caa;Danio rerio,ppp1cab;Danio rerio,Pp1-87B;Drosophila melanogaster,Pp1alpha-9;Drosophila melanogaster,Ppp1ca;Mus musculus,PPP1CA;Pan troglodytes,Ppp1ca;Rattus norvegicus,GLC7;Saccharomyces cerevisiae
228	D0S117E	DBN1	drebrin 1	1627	putative	5q35.3	176816219	176833271	-1	130316	DREB_HUMAN		NM_004395	NP_004386	1.03748e+30	Q1RMT6_BOV;Bos taurus,K08E3.4;Caenorhabditis elegans,Dbn1;Rattus norvegicus
229	SYM1 SYNS1	NOG	noggin	9241	putative	17q21-q22	52026273	52027542	1	248201	NOGG_HUMAN		NM_005450	NP_005441	1.29755e+54	NOG (2 of ;Danio rerio,nog1;Danio rerio,Nog;Mus musculus,NOG;Pan troglodytes,Nog;Rattus norvegicus
230	WS WBS SVAS	ELN	elastin	2006	human_link	7q11.23	72887168	72927681	1	647061	ELN_HUMAN		NM_000501	NP_000492	1.62125e+82	elna;Danio rerio,ELN;Pan troglodytes,Eln;Rattus norvegicus
231	FRP1 MEC1 SCKL FCTCS SCKL1	ATR	ataxia telangiectasia and Rad3 related	545	mammal	3q22-q24	143650777	143780349	-1	271791	ATR_HUMAN		NM_001184	NP_001175	1.292e+63	ATR;Bos taurus,mei-41;Drosophila melanogaster,Atr;Mus musculus,ATR;Pan troglodytes,MEC1;Saccharomyces cerevisiae
232	SLC25A9	UCP3	uncoupling protein 3 (mitochondrial, proton carrier)	7352	functional	11q13	73388984	73397778	-1	101337	UCP3_HUMAN		NM_003356	NP_003347	1.51532e+172	UCP3;Bos taurus,Ucp3;Mus musculus,UCP3;Pan troglodytes,Ucp3;Rattus norvegicus
233	HGPS PRO1 FACE1 STE24 FACE-1 Ste24p	ZMPSTE24	zinc metallopeptidase (STE24 homolog, S. cerevisiae)	10269	upstream,putative	1p34	40392871	40428944	1	132642	FACE1_HUMAN		NM_005857	NP_005848	1.54792e+127	fce-1;Caenorhabditis elegans,zmpste24;Danio rerio,ste24a;Drosophila melanogaster,Zmpste24;Mus musculus,ZMPSTE24;Pan troglodytes,Zmpste24;Rattus norvegicus,STE24;Saccharomyces cerevisiae
234	AIS KET LMS NBP RHS p40 p51 p63 EEC3 OFC8 p73H p73L SHFM4 TP53L TP73L p53CP TP53CP B(p51A) B(p51B)	TP63	tumor protein p63	8626	mammal	3q28	190831917	191097764	1	137569	P63_HUMAN		NM_003722	NP_003713	1.02273e+71	TP63;Bos taurus,tp63;Danio rerio,Trp63;Mus musculus,TP63;Pan troglodytes,Tp63;Rattus norvegicus
235	UCPH BMIQ4 SLC25A8	UCP2	uncoupling protein 2 (mitochondrial, proton carrier)	7351	model	11q13	73363363	73371537	-1	80658	UCP2_HUMAN	HS_UCP2	NM_003355	NP_003346	1.04811e+180	UCP2_BOVIN;Bos taurus,ucp2;Danio rerio,Ucp2;Mus musculus,UCP2;Pan troglodytes,Ucp2;Rattus norvegicus
236		POLB	polymerase (DNA directed), beta	5423	functional	8p11.2	42315186	42348470	1	654484	DPOLB_HUMAN		NM_002690	NP_002681	1.23928e+107	DPOLB_BOVI;Bos taurus,polb;Danio rerio,Polb;Mus musculus,POLB;Pan troglodytes,Polb;Rattus norvegicus,POL4;Saccharomyces cerevisiae
237	GCL GCS GLCL GLCLC	GCLC	glutamate-cysteine ligase, catalytic subunit	2729	functional	6p12	53470097	53517790	-1	654465	GSH1_HUMAN		NM_001498	NP_001489	8.65561e+54	gcs-1;Caenorhabditis elegans,gclc;Danio rerio,Gclc;Drosophila melanogaster,Gclc;Mus musculus,GCLC;Pan troglodytes,Gclc;Rattus norvegicus,GSH1;Saccharomyces cerevisiae
238	GLCLR	GCLM	glutamate-cysteine ligase, modifier subunit	2730	model	1p22.1	94064610	94087033	-1	315562	GSH0_HUMAN		NM_002061	NP_002052	8.65561e+46	E01A2.1;Caenorhabditis elegans,gclm;Danio rerio,Gclm;Drosophila melanogaster,Gclm;Mus musculus,DNTTIP2;Pan troglodytes,Gclm;Rattus norvegicus
239	SIR2L6	SIRT6	sirtuin (silent mating type information regulation 2 homolog) 6 (S. cerevisiae)	51548	mammal	19p13.3	4125106	4133596	-1	423756	SIRT6_HUMAN		NM_016539	NP_057623	1.64392e+151	A5D7K6_BOV;Bos taurus,sir-2.4;Caenorhabditis elegans,sirt6;Danio rerio,Sirt6;Mus musculus,SIRT6;Pan troglodytes,Sirt6;Rattus norvegicus
240	BUB3L hBUB3	BUB3	budding uninhibited by benzimidazoles 3 homolog (yeast)	9184	mammal	10q26	124903859	124914869	1	418533	BUB3_HUMAN	HS_BUB3	NM_004725	NP_004716	1.64768e+30	bub-3;Caenorhabditis elegans,Bub3;Drosophila melanogaster,Bub3;Mus musculus
241	MIG14 MRNP41 Mnrp41 dJ481F12.3 dJ800J21.1	RAE1	RAE1 RNA export 1 homolog (S. pombe)	8480	mammal	20q13.31	55359551	55386925	1	371698	RAE1L_HUMAN	HS_RAE1	NM_003610	NP_003601	1647677412551950	RAE1L_BOVI;Bos taurus,npp-17;Caenorhabditis elegans,rae1;Danio rerio,Rae1;Drosophila melanogaster,Rae1;Mus musculus,Rae1;Rattus norvegicus,GLE2;Saccharomyces cerevisiae
242	MCH	PMCH	pro-melanin-concentrating hormone	5367	functional	12q23-q24	101092705	101094081	-1	705380	MCH_HUMAN		NM_002674	NP_002665	1.11602e+44	A1Z2Z3_BOV;Bos taurus,Pmch;Mus musculus,MCH_PANTR;Pan troglodytes,Pmch;Rattus norvegicus
243	FCC2 COCA2 HNPCC hMLH1 HNPCC2	MLH1	mutL homolog 1, colon cancer, nonpolyposis type 2 (E. coli)	4292	functional,putative	3p21.3	37009982	37067339	1	195364	MLH1_HUMAN		NM_000249	NP_000240	1.64749e+37	Q1RMN2_BOV;Bos taurus,mlh-1;Caenorhabditis elegans,mlh1;Danio rerio,Mlh1;Drosophila melanogaster,Mlh1;Mus musculus,MLH1;Pan troglodytes,Mlh1;Rattus norvegicus,MLH1;Saccharomyces cerevisiae
244	HCKIE CKIepsilon	CSNK1E	casein kinase 1, epsilon	1454	putative	22q13.1	37016643	37044035	-1	474833	KC1E_HUMAN		NM_001894	NP_001885	1.20542e+52	kin-20;Caenorhabditis elegans,csnk1e;Danio rerio,dco;Drosophila melanogaster,Csnk1e;Mus musculus,CSNK1E;Pan troglodytes,Csnk1e;Rattus norvegicus,HRR25;Saccharomyces cerevisiae
245	CHIP UBOX1 HSPABP2 NY-CO-7 SDCCAG7	STUB1	STIP1 homology and U-box containing protein 1	10273	mammal	16p13.3	670116	672769	1	592081	STUB1_HUMAN	HS_STUB1	NM_005861	NP_005852	18411298	STUB1;Bos taurus,chn-1;Caenorhabditis elegans,stub1;Danio rerio,CHIP;Drosophila melanogaster,Stub1;Mus musculus,STUB1;Pan troglodytes,Stub1;Rattus norvegicus
246	WIP1 PP2C-DELTA	PPM1D	protein phosphatase, Mg2+/Mn2+ dependent, 1D	8493	downstream,putative	17q23.2	56032336	56096818	1	591184	PPM1D_HUMAN		NM_003620	NP_003611	1.66524e+31	E1BD03_BOV;Bos taurus,ppm1d;Danio rerio,PPM1D (1 o;Danio rerio,Ppm1d;Mus musculus,Ppm1d;Rattus norvegicus
247	CDS1 CHK2 LFS2 RAD53 hCds1 HuCds1 PP1425	CHEK2	CHK2 checkpoint homolog (S. pombe)	11200	functional	22	27413731	27467822	-1	291363	CHK2_HUMAN		NM_001005735	NP_001005735	1.66524e+87	Q58DJ9_BOV;Bos taurus,chk-2;Caenorhabditis elegans,T08D2.7;Caenorhabditis elegans,chek2;Danio rerio,lok;Drosophila melanogaster,Chek2;Mus musculus,Chek2;Rattus norvegicus,DUN1;Saccharomyces cerevisiae
248	PEPCK1 PEPCKC PEPCK-C	PCK1	phosphoenolpyruvate carboxykinase 1 (soluble)	5105	putative	20q13.31	55569543	55574919	1	1872	PCKGC_HUMAN		NM_002591	NP_002582	1771696711792850	PCK1;Bos taurus,R11A5.4;Caenorhabditis elegans,W05G11.6;Caenorhabditis elegans,pck1;Danio rerio,CG10924;Drosophila melanogaster,Pepck;Drosophila melanogaster,Pck1;Mus musculus,PCK1;Pan troglodytes,Pck1;Rattus norvegicus
249	RHOGAP RHOGAP1 CDC42GAP p50rhoGAP	ARHGAP1	Rho GTPase activating protein 1	392	mammal	11p12-q12	46655208	46678696	-1	138860	RHG01_HUMAN		NM_004308	NP_004299	17227869	ARHGAP1;Bos taurus,rga-1;Caenorhabditis elegans,arhgap1;Danio rerio,RhoGAP68F;Drosophila melanogaster,Arhgap1;Mus musculus,ARHGAP1;Pan troglodytes,Arhgap1;Rattus norvegicus,ECM25;Saccharomyces cerevisiae
250	G25K CDC42Hs	CDC42	cell division cycle 42 (GTP binding protein, 25kDa)	998	cell,downstream	1p36.1	22251707	22292023	1	690198	CDC42_HUMAN		NM_001791	NP_001782	1.72279e+31
251	TIC JAP3 MOP3 BMAL1 PASD3 BMAL1c bHLHe5	ARNTL	aryl hydrocarbon receptor nuclear translocator-like	406	mammal	11p15	13255901	13365388	1	65734	BMAL1_HUMAN		NM_001178	NP_001169	1.6788e+103	ARNTL;Bos taurus,aha-1;Caenorhabditis elegans,arntl1a;Danio rerio,arntl1b;Danio rerio,cyc;Drosophila melanogaster,Arntl;Mus musculus,ARNTL;Pan troglodytes,Arntl;Rattus norvegicus
252	KAT13D bHLHe8	CLOCK	clock homolog (mouse)	9575	functional,downstream	4q12	55993417	56107754	-1	436975	CLOCK_HUMAN		NM_004898	NP_004889	1.6788e+142	clock;Danio rerio,Clk;Drosophila melanogaster,Clock;Mus musculus,CLOCK;Pan troglodytes,Clock;Rattus norvegicus
253	hic-1 ZBTB29 ZNF901	HIC1	hypermethylated in cancer 1	3090	upstream	17p13.3	1905143	1909731	1	72956	HIC1_HUMAN		NM_006497	NP_006488	1626933512539040	HIC1;Bos taurus,hic1;Danio rerio,Hic1;Mus musculus
254	PAPA DIPLA1 PAPP-A PAPPA1 ASBABP2 IGFBP-4ase	PAPPA	pregnancy-associated plasma protein A, pappalysin 1	5069	functional,putative	9q33.2	117955892	118204421	1	643599	PAPP1_HUMAN		NM_002581	NP_002572	1.7681e+63	PAPPA (2 o;Danio rerio,Pappa;Mus musculus,LOC464690;Pan troglodytes,D3ZNQ7_RAT;Rattus norvegicus
255	AC5 FDFM	ADCY5	adenylate cyclase 5	111	mammal	3q13.2-q21	124486089	124650082	-1	593293	ADCY5_HUMAN		NM_183357	NP_899200	1.76629e+23	ADCY5;Bos taurus,acy-4;Caenorhabditis elegans,Adcy5;Mus musculus,ADCY5;Pan troglodytes,Adcy5;Rattus norvegicus
256	LEM6 PGC1 PGC1A PGC-1v PPARGC1 PGC-1(alpha)	PPARGC1A	peroxisome proliferator-activated receptor gamma, coactivator 1 alpha	10891	upstream,downstream	4p15.1	23402742	23500798	-1	527078	PRGC1_HUMAN		NM_013261	NP_037393	1.46145e+127	PRGC1_BOVI;Bos taurus,PPARGC1A;Pan troglodytes,Ppargc1a;Rattus norvegicus
257	MCSP GPx-4 PHGPx snGPx GSHPx-4 snPHGPx	GPX4	glutathione peroxidase 4 (phospholipid hydroperoxidase)	2879	putative	19p13.3	1054936	1057787	1	433951	GPX4_HUMAN	HS_GPX4	NM_002085	NP_002076	1.54964e+23
258	UCP SLC25A7	UCP1	uncoupling protein 1 (mitochondrial, proton carrier)	7350	putative	4q28-q31	141700500	141709457	-1	249211	UCP1_HUMAN		NM_021833	NP_068605	1.04811e+54	Ucp1;Mus musculus,UCP1;Pan troglodytes,Ucp1;Rattus norvegicus
259	ADHR FGFN HYPF HPDR2 PHPTC	FGF23	fibroblast growth factor 23	8074	downstream,putative	12p13.3	4347654	4359155	-1	287370	FGF23_HUMAN		NM_020638	NP_065689	1.64364e+63	FGF23;Bos taurus,fgf23;Danio rerio,Fgf23;Mus musculus,FGF23;Pan troglodytes,Fgf23;Rattus norvegicus
260	DHRD DRAD FBNL MLVT MTLV S1-5 FBLN3 FIBL-3	EFEMP1	EGF-containing fibulin-like extracellular matrix protein 1	2202	mammal	2p16	55946606	56003860	-1	76224	FBLN3_HUMAN		NM_004105	NP_004096	1.78729e+23	A2VE41_BOV;Bos taurus,Efemp1;Mus musculus,Efemp1;Rattus norvegicus
261	XPF RAD1 FANCQ ERCC11	ERCC4	excision repair cross-complementing rodent repair deficiency, complementation group 4	2072	functional,putative	16p13.3-p1	13921515	13953706	1	696757	XPF_HUMAN		NM_005236	NP_005227	1.03204e+52	ERCC4;Bos taurus,C47D12.8;Caenorhabditis elegans,mei-9;Drosophila melanogaster,Ercc4;Mus musculus,ERCC4;Pan troglodytes,Ercc4;Rattus norvegicus,RAD1;Saccharomyces cerevisiae
262	BPIFF HDLCQ10	CETP	cholesteryl ester transfer protein, plasma	1071	human_link	16q21	56995834	57017755	1	89538	P11597		NM_000078	NP_000069	1.456e+55
263	GLM1 CIMT1 NR1C3 PPARG1 PPARG2 PPARgamma	PPARG	peroxisome proliferator-activated receptor gamma	5468	functional	3p25	12329348	12475854	1	162646	D2KUA6		NM_005037	NP_005028	1.51758e+79
264	AT1 AG2S AT1B AT1R AT1AR AT1BR AT2R1 HAT1R AGTR1A AGTR1B AT2R1A AT2R1B	AGTR1	angiotensin II receptor, type 1	185	mammal	3q24	148415657	148460789	1	477887	P30556		NM_000685	NP_000676	1.91971e+39
265	ERIS WFS2 ZCD2 NAF-1 Miner1	CISD2	CDGSH iron sulfur domain 2	493856	mammal	4q24	103790134	103813963	1	444955	Q8N5K1		NM_001008388	NP_001008389	1.94512e+39
266	P18 AIMP3	EEF1E1	eukaryotic translation elongation factor 1 epsilon 1	9521	mammal	6p24.3	8073592	8102827	-1	602353	C9JLK5		NM_001135650	NP_001129122	1.56803e+23
267		EPS8	epidermal growth factor receptor pathway substrate 8	2059	mammal	12p12.3	15773074	15942509	-1	591160	B4E3T6		NM_004447	NP_004438	2.02091e+47
268	MK3 HGK5 HLK3 PCN3 HPCN3 KV1.3 HUKIII	KCNA3	potassium voltage-gated channel, shaker-related subfamily, member 3	3738	mammal	1p13.3	111214309	111217654	-1	169948	P22001		NM_002232	NP_002223	1.85421e+47
269	SIR2L7	SIRT7	sirtuin 7	51547	functional,putative	17q25	79869814	79876057	-1	514636	Q9NRC8		NM_016538	NP_057622	1.82391e+47
270	NAS1 NaSi-1	SLC13A1	solute carrier family 13 (sodium/sulfate symporters), member 1	6561	mammal,model	7q31.32	122753587	122840024	-1	489849	A4D0X1		NM_022444	NP_071889	2.1652e+31
271	CIS2 SSI2 Cish2 SSI-2 SOCS-2 STATI2	SOCS2	suppressor of cytokine signaling 2	8835	functional,upstream	12q	93963597	93970520	1	485572	A8K3D1		NM_003877	NP_003868	9.72703e+54
273	TPP-2	TPP2	tripeptidyl peptidase II	7174	mammal	13q32-q33	103249285	103331523	1	432424	P29144		NM_003291	NP_003282	1836232915735020
274	p202 53BP1	TP53BP1	tumor protein p53 binding protein 1	7158	functional	15q15-q21	43699411	43802706	-1	440968	F8VY86		NM_001141979	NP_001135451	1.25335e+95
275	SIR2L3	SIRT3	sirtuin 3	23410	functional	11p15.5	215029	236361	-1	716456	Q9NTG7		NM_001017524	NP_001017524	1.68731e+95
276	SMRT TRAC CTG26 SMRTE TRAC1 N-CoR2 TNRC14 TRAC-1 SMAP270 SMRTE-tau	NCOR2	nuclear receptor corepressor 2	9612	mammal	12q24	124808956	125052009	-1	137510	C9J0Q5		NM_001206654	NP_001193583	1.51758e+31	gei-8;Caenorhabditis elegans,Smr;Drosophila melanogaster
277	UNC84A	SUN1	Sad1 and UNC84 domain containing 1	23353	upstream	7p22.3	855193	914556	1	438072	B4DZF7		NM_001171944	NP_001165415	2.25414e+23
278	BAK CDN1 BCL2L7 BAK-LIKE	BAK1	BCL2-antagonist/killer 1	578	functional	6p21.3	33540322	33548069	-1	485139	Q16611		NM_001188	NP_001179	7.71573e+29
279	IBP2 IGF-BP53	IGFBP2	insulin-like growth factor binding protein 2, 36kDa	3485	functional	2q33-q34	217498126	217529158	1	438102	P18065		NM_000597	NP_000588	2.00745e+47
280	P5C P5CR PRO3 PYCR PIG45 PP222 ARCL2B ARCL3B	PYCR1	pyrroline-5-carboxylate reductase 1	5831	putative	17q25.3	79890266	79894967	-1	163451	A6NFM2		NM_153824	NP_722546	1.96489e+23
281	P73	TP73	tumor protein p73	7161	functional,putative	1p36.3	3569128	3652764	1	192132	B7Z7J4		NM_001204192	NP_001191121	1.07165e+39
282	CB1 CNR CB-R CB1A CB1R CANN6 CB1K5	CNR1	cannabinoid receptor 1 (brain)	1268	putative	6q14-q15	88849582	88875766	-1	75110	P21554		NM_001160226	NP_001153698	2.16903e+47
283	NRF2	NFE2L2	nuclear factor (erythroid-derived 2)-like 2	4780	cell,upstream	2q31	178095030	178129858	-1	731566	B4E338		NM_001145413	NP_001138885	1.82871e+95
284	P21 CIP1 SDI1 WAF1 CAP20 CDKN1 MDA-6 p21CIP1	CDKN1A	cyclin-dependent kinase inhibitor 1A (p21, Cip1)	1026	cell	6p21.2	36644236	36655115	1	370771	P38936		NM_000389	NP_000380	7.95892e+178
285	CD140A PDGFR2 PDGFR-2 RHEPDGFRA	PDGFRA	platelet-derived growth factor receptor, alpha polypeptide	5156	downstream	4q12	55095263	55164411	1	74615	P16234		NM_006206	NP_006197	1.26689e+38
286	MCM CWS5 MCAP PI3K CLOVE MCMTC p110-alpha	PIK3CA	phosphatidylinositol-4,5-bisphosphate 3-kinase, catalytic subunit alpha	5290	upstream	3q26.3	178866310	178952499	1	553498	P42336		NM_006218	NP_006209	1.98228e+39	age-1;Caenorhabditis elegans
287		C1QA	complement component 1, q subcomponent, A chain	712	upstream	1p36.12	22963117	22966174	1	632379	P02745		NM_015991	NP_057075	2.26823e+29
288	P15 MTS2 TP15 CDK4I INK4B p15INK4b	CDKN2B	cyclin-dependent kinase inhibitor 2B (p15, inhibits CDK4)	1030	cell	9p21	22002901	22009311	-1	72901	P42772		NM_004936	NP_004927	1.92394e+70
289	EIF-5A2 eIF5AII	EIF5A2	eukaryotic translation initiation factor 5A2	56648	mammal	3q26.2	170606203	170626425	-1	164144	Q9GZV4		NM_020390	NP_065123	2.16127e+23
290	GIF GLIF MMIF	MIF	macrophage migration inhibitory factor (glycosylation-inhibiting factor)	4282	mammal	22q11.23	24236564	24237408	1	407995	I4AY87		NM_002415	NP_002406	2.022e+46
291	ARAT DGAT ARGP1	DGAT1	diacylglycerol O-acyltransferase 1	8694	mammal	8q24.3	145538245	145550581	-1	521954	O75907		NM_012079	NP_036211	2.22912e+23
292	MT1 MTD	MT1E	metallothionein 1E	4493	putative	16q13	56659556	56661023	1	744893	P04732		NM_175617	NP_783316	16585059
293		FGF21	fibroblast growth factor 21	26291	mammal	19q13.33	49258815	49261586	1	283015	Q9NSA1		NM_019113	NP_061986	2.30665e+71
294	OMI PARK13 PRSS25	HTRA2	HtrA serine peptidase 2	27429	mammal	2p12	74756531	74760682	1	469045	O43464		NM_013247	NP_037379	2.29768e+47
295		GSK3A	glycogen synthase kinase 3 alpha	2931	mammal	19q13.2	42734337	42746735	-1	466828	P49840		NM_019884	NP_063937	2.35491e+31	gsk-3;Caenorhabditis elegans,gskt;Drosophila melanogaster,MRK1;Saccharomyces cerevisiae,RIM11;Saccharomyces cerevisiae
296	MTH1	NUDT1	nudix (nucleoside diphosphate linked moiety X)-type motif 1	4521	mammal	7p22	2281856	2290779	1	534331	P36639		NM_002452	NP_002443	2.36481e+39
297	IKK2 IKKB NFKBIKB IKK-beta	IKBKB	inhibitor of kappa light polypeptide gene enhancer in B-cells, kinase beta	3551	mammal	8p11.2	42128819	42190170	1	597664	O14920		NM_001190720	NP_001177649	1.54796e+87
298	p60 p62 A170 OSIL PDB3 ZIP3 p62B	SQSTM1	sequestosome 1	8878	putative	5q35	179233387	179265077	1	724025	Q13501		NM_001142298	NP_001135770	2.22222e+31
299	CAK1 HCAK MO15 STK1 CDKN7 p39MO15	CDK7	cyclin-dependent kinase 7	1022	mammal	5q12.1	68530621	68573256	1	184298	P50613		NM_001799	NP_001790	2250503211124420
300	GEP GP88 PEPI PGRN CLN11 PCDGF	GRN	granulin	2896	putative	17q21.32	42422490	42430473	1	514220	P28799		NM_002087	NP_002078	2.27336e+39

## Sheet: b.ModelOrganismsFromGenAge
Supplementary Table 2b. List of 1,050 human homologs to model organism genes downloaded from GenAge (http://genomics.senescence.info/genes/models.html)
Species	Symbol	Entrez ID	Model Organism	Model Organism Symbol	Model Organism Entrez ID
Homo sapiens	PRKAA2	5563	Caenorhabditis elegans	aak-2	181727
Homo sapiens	PRKAA1	5562	Caenorhabditis elegans	aak-2	181727
Homo sapiens	AGPAT5	55326	Caenorhabditis elegans	acl-11	185044
Homo sapiens	ACO2	50	Caenorhabditis elegans	aco-2	176121
Homo sapiens	PIK3CA	5290	Caenorhabditis elegans	age-1	174762
Homo sapiens	PIK3CB	5291	Caenorhabditis elegans	age-1	174762
Homo sapiens	PIK3CD	5293	Caenorhabditis elegans	age-1	174762
Homo sapiens	PIK3CG	5294	Caenorhabditis elegans	age-1	174762
Homo sapiens	AKT1	207	Caenorhabditis elegans	akt-1	179424
Homo sapiens	AKT2	208	Caenorhabditis elegans	akt-1	179424
Homo sapiens	AKT3	10000	Caenorhabditis elegans	akt-1	179424
Homo sapiens	EIF2C2	27161	Caenorhabditis elegans	alg-2	173468
Homo sapiens	EIF2C1	26523	Caenorhabditis elegans	alg-2	173468
Homo sapiens	EIF2C3	192669	Caenorhabditis elegans	alg-2	173468
Homo sapiens	EIF2C4	192670	Caenorhabditis elegans	alg-2	173468
Homo sapiens	ARL8B	55207	Caenorhabditis elegans	arl-8	178405
Homo sapiens	ARL8A	127829	Caenorhabditis elegans	arl-8	178405
Homo sapiens	ARPC2	10109	Caenorhabditis elegans	arx-4	175247
Homo sapiens	ATP5F1	515	Caenorhabditis elegans	asb-2	180718
Homo sapiens	ATP5L	10632	Caenorhabditis elegans	asg-1	172673
Homo sapiens	ATP5L	10632	Caenorhabditis elegans	asg-2	180956
Homo sapiens	ATG7	10533	Caenorhabditis elegans	atg-7	178005
Homo sapiens	ATP5B	506	Caenorhabditis elegans	atp-2	175716
Homo sapiens	ATP5O	539	Caenorhabditis elegans	atp-3	172195
Homo sapiens	TXN	7295	Caenorhabditis elegans	trx-1	181863
Homo sapiens	TXNDC8	255220	Caenorhabditis elegans	trx-1	181863
Homo sapiens	MTOR	2475	Caenorhabditis elegans	let-363	172167
Homo sapiens	MRPL47	57129	Caenorhabditis elegans	mrpl-47	172164
Homo sapiens	SOAT1	6646	Caenorhabditis elegans	mboa-1	181681
Homo sapiens	SOAT2	8435	Caenorhabditis elegans	mboa-1	181681
Homo sapiens	DDX18	8886	Caenorhabditis elegans	B0511.6	172954
Homo sapiens	BANF1	8815	Caenorhabditis elegans	baf-1	176330
Homo sapiens	AGMO	392636	Caenorhabditis elegans	agmo-1	176695
Homo sapiens	BECN1	8678	Caenorhabditis elegans	bec-1	177345
Homo sapiens	PRDM1	639	Caenorhabditis elegans	blmp-1	172917
Homo sapiens	GTF2F1	2962	Caenorhabditis elegans	C01F1.1	173764
Homo sapiens	SCO1	6341	Caenorhabditis elegans	sco-1	173763
Homo sapiens	BUD31	8896	Caenorhabditis elegans	C07A9.2	176368
Homo sapiens	UCHL5	51377	Caenorhabditis elegans	ubh-4	174289
Homo sapiens	RNF157	114804	Caenorhabditis elegans	C11H1.3	181537
Homo sapiens	MGRN1	23295	Caenorhabditis elegans	C11H1.3	181537
Homo sapiens	SFT2D3	84826	Caenorhabditis elegans	C18E9.10	174427
Homo sapiens	SNF8	11267	Caenorhabditis elegans	vps-22	175672
Homo sapiens	TBC1D24	57465	Caenorhabditis elegans	tbc-7	180784
Homo sapiens	SLC25A3	5250	Caenorhabditis elegans	C33F10.12	183168
Homo sapiens	CDS1	1040	Caenorhabditis elegans	C33H5.18	3565046
Homo sapiens	CRISP3	10321	Caenorhabditis elegans	scl-8	183345
Homo sapiens	CRISP2	7180	Caenorhabditis elegans	scl-8	183345
Homo sapiens	CRISP1	167	Caenorhabditis elegans	scl-8	183345
Homo sapiens	GLIPR1	11010	Caenorhabditis elegans	scl-8	183345
Homo sapiens	TRIM67	440730	Caenorhabditis elegans	trim-9	178619
Homo sapiens	TRIM9	114088	Caenorhabditis elegans	trim-9	178619
Homo sapiens	POLR3C	10623	Caenorhabditis elegans	C48E7.2	172321
Homo sapiens	AKAP1	8165	Caenorhabditis elegans	C56G2.1	175898
Homo sapiens	CALU	813	Caenorhabditis elegans	calu-1	180769
Homo sapiens	RCN1	5954	Caenorhabditis elegans	calu-1	180769
Homo sapiens	RCN3	57333	Caenorhabditis elegans	calu-1	180769
Homo sapiens	HCCS	3052	Caenorhabditis elegans	cchl-1	174713
Homo sapiens	COX5B	1329	Caenorhabditis elegans	cco-1	172832
Homo sapiens	COX5A	9377	Caenorhabditis elegans	cco-2	176707
Homo sapiens	CNOT6L	246175	Caenorhabditis elegans	ccr-4	178184
Homo sapiens	CNOT6	57472	Caenorhabditis elegans	ccr-4	178184
Homo sapiens	CCT4	10575	Caenorhabditis elegans	cct-4	174330
Homo sapiens	CCT6A	908	Caenorhabditis elegans	cct-6	175819
Homo sapiens	CCT6B	10693	Caenorhabditis elegans	cct-6	175819
Homo sapiens	VPS37B	79720	Caenorhabditis elegans	vps-37	178944
Homo sapiens	VPS37C	55048	Caenorhabditis elegans	vps-37	178944
Homo sapiens	CDC25B	994	Caenorhabditis elegans	cdc-25.3	176260
Homo sapiens	CDK7	1022	Caenorhabditis elegans	cdk-7	171784
Homo sapiens	CASP2	835	Caenorhabditis elegans	ced-3	178272
Homo sapiens	POU2F3	25833	Caenorhabditis elegans	ceh-18	180671
Homo sapiens	POU3F1	5453	Caenorhabditis elegans	ceh-18	180671
Homo sapiens	RNGTT	8732	Caenorhabditis elegans	cel-1	172814
Homo sapiens	IFT140	9742	Caenorhabditis elegans	che-11	179666
Homo sapiens	IFT57	55081	Caenorhabditis elegans	che-13	186607
Homo sapiens	IFT80	57560	Caenorhabditis elegans	che-2	180401
Homo sapiens	CHEK1	1111	Caenorhabditis elegans	chk-1	3565921
Homo sapiens	CCNT1	904	Caenorhabditis elegans	cit-1.2	176126
Homo sapiens	CCNT2	905	Caenorhabditis elegans	cit-1.2	176126
Homo sapiens	COQ7	10229	Caenorhabditis elegans	clk-1	175729
Homo sapiens	TELO2	9894	Caenorhabditis elegans	clk-2	176065
Homo sapiens	PPP3R1	5534	Caenorhabditis elegans	cnb-1	179572
Homo sapiens	PPP3R2	5535	Caenorhabditis elegans	cnb-1	179572
Homo sapiens	SFTPD	6441	Caenorhabditis elegans	col-93	259335
Homo sapiens	EXOSC5	56915	Caenorhabditis elegans	crn-5	174634
Homo sapiens	STK4	6789	Caenorhabditis elegans	cst-1	180708
Homo sapiens	ATP7A	538	Caenorhabditis elegans	cua-1	176770
Homo sapiens	ATP7B	540	Caenorhabditis elegans	cua-1	176770
Homo sapiens	CUL1	8454	Caenorhabditis elegans	cul-1	176466
Homo sapiens	CYC1	1537	Caenorhabditis elegans	cyc-1	172582
Homo sapiens	CYP2C8	1558	Caenorhabditis elegans	cyp-33E2	185653
Homo sapiens	CYP2J2	1573	Caenorhabditis elegans	cyp-33E2	185653
Homo sapiens	CYP2B6	1555	Caenorhabditis elegans	cyp-33E2	185653
Homo sapiens	CYP2C19	1557	Caenorhabditis elegans	cyp-33E2	185653
Homo sapiens	CYP2C18	1562	Caenorhabditis elegans	cyp-33E2	185653
Homo sapiens	CYP2C9	1559	Caenorhabditis elegans	cyp-33E2	185653
Homo sapiens	CYP2E1	1571	Caenorhabditis elegans	cyp-33E2	185653
Homo sapiens	CYP2A13	1553	Caenorhabditis elegans	cyp-33E2	185653
Homo sapiens	CYP2A7	1549	Caenorhabditis elegans	cyp-33E2	185653
Homo sapiens	CYP2A6	1548	Caenorhabditis elegans	cyp-33E2	185653
Homo sapiens	CYP2F1	1572	Caenorhabditis elegans	cyp-33E2	185653
Homo sapiens	CYP2S1	29785	Caenorhabditis elegans	cyp-33E2	185653
Homo sapiens	CYP2R1	120227	Caenorhabditis elegans	cyp-33E2	185653
Homo sapiens	CYP2D6	1565	Caenorhabditis elegans	cyp-33E2	185653
Homo sapiens	CYP2U1	113612	Caenorhabditis elegans	cyp-33E2	185653
Homo sapiens	CYP2W1	54905	Caenorhabditis elegans	cyp-33E2	185653
Homo sapiens	PRPF38A	84950	Caenorhabditis elegans	CELE_D1054.14	179499
Homo sapiens	HSD17B14	51171	Caenorhabditis elegans	CELE_D1054.8	183917
Homo sapiens	FAM126B	285172	Caenorhabditis elegans	D1069.3	173425
Homo sapiens	NDUFB7	4713	Caenorhabditis elegans	D2030.4	172513
Homo sapiens	DCAF11	80344	Caenorhabditis elegans	wdr-23	172518
Homo sapiens	EIF2B5	8893	Caenorhabditis elegans	D2085.3	174387
Homo sapiens	ACVR1C	130399	Caenorhabditis elegans	daf-1	176829
Homo sapiens	TGFBR1	7046	Caenorhabditis elegans	daf-1	176829
Homo sapiens	ACVR1B	91	Caenorhabditis elegans	daf-1	176829
Homo sapiens	ACVR1	90	Caenorhabditis elegans	daf-1	176829
Homo sapiens	NR1H2	7376	Caenorhabditis elegans	daf-12	181263
Homo sapiens	NR1H4	9971	Caenorhabditis elegans	daf-12	181263
Homo sapiens	RARG	5916	Caenorhabditis elegans	daf-12	181263
Homo sapiens	RARA	5914	Caenorhabditis elegans	daf-12	181263
Homo sapiens	THRB	7068	Caenorhabditis elegans	daf-12	181263
Homo sapiens	RARB	5915	Caenorhabditis elegans	daf-12	181263
Homo sapiens	RPTOR	57521	Caenorhabditis elegans	daf-15	177770
Homo sapiens	RFX1	5989	Caenorhabditis elegans	daf-19	174577
Homo sapiens	RFX3	5991	Caenorhabditis elegans	daf-19	174577
Homo sapiens	RFX2	5990	Caenorhabditis elegans	daf-19	174577
Homo sapiens	IGF1R	3480	Caenorhabditis elegans	daf-2	175410
Homo sapiens	INSR	3643	Caenorhabditis elegans	daf-2	175410
Homo sapiens	INSRR	3645	Caenorhabditis elegans	daf-2	175410
Homo sapiens	GDF11	10220	Caenorhabditis elegans	daf-7	175237
Homo sapiens	MSTN	2660	Caenorhabditis elegans	daf-7	175237
Homo sapiens	CCDC53	51019	Caenorhabditis elegans	ddl-1	173954
Homo sapiens	TTC19	54902	Caenorhabditis elegans	ddl-3	175087
Homo sapiens	SPEN	23013	Caenorhabditis elegans	din-1	174782
Homo sapiens	PRKD3	23683	Caenorhabditis elegans	dkf-2	180121
Homo sapiens	PRKD2	25865	Caenorhabditis elegans	dkf-2	180121
Homo sapiens	MAP3K13	9175	Caenorhabditis elegans	dlk-1	173128
Homo sapiens	MAP3K12	7786	Caenorhabditis elegans	dlk-1	173128
Homo sapiens	CYCS	54205	Caenorhabditis elegans	cyc-2.1	177243
Homo sapiens	OPA1	4976	Caenorhabditis elegans	eat-3	174476
Homo sapiens	ATP1A1	476	Caenorhabditis elegans	eat-6	179796
Homo sapiens	ATP1A2	477	Caenorhabditis elegans	eat-6	179796
Homo sapiens	ATP1A3	478	Caenorhabditis elegans	eat-6	179796
Homo sapiens	ATP1A4	480	Caenorhabditis elegans	eat-6	179796
Homo sapiens	EEF2	1938	Caenorhabditis elegans	eef-2	172743
Homo sapiens	RGS7	6000	Caenorhabditis elegans	egl-10	179707
Homo sapiens	RGS6	9628	Caenorhabditis elegans	egl-10	179707
Homo sapiens	PCSK2	5126	Caenorhabditis elegans	egl-3	179412
Homo sapiens	PRKG1	5592	Caenorhabditis elegans	pkg-1	176991
Homo sapiens	EIF3A	8661	Caenorhabditis elegans	egl-45	176094
Homo sapiens	MTA1	9112	Caenorhabditis elegans	lin-40	178788
Homo sapiens	MTA3	57504	Caenorhabditis elegans	lin-40	178788
Homo sapiens	MTA2	9219	Caenorhabditis elegans	lin-40	178788
Homo sapiens	EIF3B	8662	Caenorhabditis elegans	eif-3.B	175138
Homo sapiens	EIF3F	8665	Caenorhabditis elegans	eif-3.F	174478
Homo sapiens	GATA5	140628	Caenorhabditis elegans	elt-6	176993
Homo sapiens	GATA6	2627	Caenorhabditis elegans	elt-6	176993
Homo sapiens	GATA4	2626	Caenorhabditis elegans	elt-6	176993
Homo sapiens	GATA1	2623	Caenorhabditis elegans	elt-6	176993
Homo sapiens	EPC1	80314	Caenorhabditis elegans	epc-1	176679
Homo sapiens	EPC2	26122	Caenorhabditis elegans	epc-1	176679
Homo sapiens	MSN	4478	Caenorhabditis elegans	erm-1	172174
Homo sapiens	RDX	5962	Caenorhabditis elegans	erm-1	172174
Homo sapiens	EZR	7430	Caenorhabditis elegans	erm-1	172174
Homo sapiens	ERO1LB	56605	Caenorhabditis elegans	ero-1	173325
Homo sapiens	ERO1L	30001	Caenorhabditis elegans	ero-1	173325
Homo sapiens	QARS	5859	Caenorhabditis elegans	qars-1	178415
Homo sapiens	TKT	7086	Caenorhabditis elegans	tkt-1	177906
Homo sapiens	TKTL2	84076	Caenorhabditis elegans	tkt-1	177906
Homo sapiens	SNRPC	6631	Caenorhabditis elegans	F08B4.7	177674
Homo sapiens	CDCP2	200008	Caenorhabditis elegans	clec-227	184216
Homo sapiens	MRPS9	64965	Caenorhabditis elegans	mrps-9	184267
Homo sapiens	SLC25A44	9673	Caenorhabditis elegans	F13G3.7	172478
Homo sapiens	POLR1B	84172	Caenorhabditis elegans	F14B4.3	172752
Homo sapiens	MLL5	55904	Caenorhabditis elegans	set-9	177196
Homo sapiens	SETD5	55209	Caenorhabditis elegans	set-9	177196
Homo sapiens	UCKL1	54963	Caenorhabditis elegans	F19B6.1	178181
Homo sapiens	RBBP5	5929	Caenorhabditis elegans	F21H12.1	174019
Homo sapiens	IFT122	55764	Caenorhabditis elegans	daf-10	184883
Homo sapiens	SYMPK	8189	Caenorhabditis elegans	symk-1	182490
Homo sapiens	TMEM180	79847	Caenorhabditis elegans	F28B3.5	172111
Homo sapiens	SLC27A4	10999	Caenorhabditis elegans	acs-20	178190
Homo sapiens	SLC27A1	376497	Caenorhabditis elegans	acs-20	178190
Homo sapiens	USP48	84196	Caenorhabditis elegans	usp-48	172782
Homo sapiens	SACM1L	22908	Caenorhabditis elegans	sac-1	172778
Homo sapiens	MRPL1	65008	Caenorhabditis elegans	F33D4.5	177549
Homo sapiens	FAM58A	92002	Caenorhabditis elegans	CELE_F43D2.1	185704
Homo sapiens	MTCH2	23788	Caenorhabditis elegans	mtch-1	174207
Homo sapiens	MTCH1	23787	Caenorhabditis elegans	mtch-1	174207
Homo sapiens	IDH3A	3419	Caenorhabditis elegans	idha-1	172655
Homo sapiens	XDH	7498	Caenorhabditis elegans	F55B11.1	178381
Homo sapiens	AOX1	316	Caenorhabditis elegans	F55B11.1	178381
Homo sapiens	TRNT1	51095	Caenorhabditis elegans	hpo-31	3565786
Homo sapiens	PRKAB2	5565	Caenorhabditis elegans	aakb-1	181492
Homo sapiens	PRKAB1	5564	Caenorhabditis elegans	aakb-1	181492
Homo sapiens	MRPL24	79590	Caenorhabditis elegans	mrpl-24	172204
Homo sapiens	IDH1	3417	Caenorhabditis elegans	idh-1	177775
Homo sapiens	EXOSC3	51010	Caenorhabditis elegans	exos-3	186604
Homo sapiens	NDUFB10	4716	Caenorhabditis elegans	CELE_F59C6.5	172933
Homo sapiens	SCD	6319	Caenorhabditis elegans	fat-7	179100
Homo sapiens	SCD5	79966	Caenorhabditis elegans	fat-7	179100
Homo sapiens	FBP1	2203	Caenorhabditis elegans	fbp-1	266822
Homo sapiens	FBP2	8789	Caenorhabditis elegans	fbp-1	266822
Homo sapiens	YWHAZ	7534	Caenorhabditis elegans	ftt-2	181348
Homo sapiens	YWHAB	7529	Caenorhabditis elegans	ftt-2	181348
Homo sapiens	NDUFS2	4720	Caenorhabditis elegans	gas-1	181646
Homo sapiens	GDI2	2665	Caenorhabditis elegans	gdi-1	178402
Homo sapiens	GDI1	2664	Caenorhabditis elegans	gdi-1	178402
Homo sapiens	NOTCH2	4853	Caenorhabditis elegans	glp-1	176286
Homo sapiens	NOTCH3	4854	Caenorhabditis elegans	glp-1	176286
Homo sapiens	NOTCH4	4855	Caenorhabditis elegans	glp-1	176286
Homo sapiens	PIP4K2A	5305	Caenorhabditis elegans	gpc-1	181424
Homo sapiens	GNG12	55970	Caenorhabditis elegans	gpc-1	181424
Homo sapiens	GNG2	54331	Caenorhabditis elegans	gpc-1	181424
Homo sapiens	GNG4	2786	Caenorhabditis elegans	gpc-1	181424
Homo sapiens	GNG3	2785	Caenorhabditis elegans	gpc-1	181424
Homo sapiens	GNG8	94235	Caenorhabditis elegans	gpc-1	181424
Homo sapiens	GNG5	2787	Caenorhabditis elegans	gpc-1	181424
Homo sapiens	GNG11	2791	Caenorhabditis elegans	gpc-1	181424
Homo sapiens	GAPDH	2597	Caenorhabditis elegans	gpd-2	3565504
Homo sapiens	GPI	2821	Caenorhabditis elegans	gpi-1	173227
Homo sapiens	TRIT1	54802	Caenorhabditis elegans	gro-1	175725
Homo sapiens	ATP5A1	498	Caenorhabditis elegans	H28O16.1	173134
Homo sapiens	H3F3A	3020	Caenorhabditis elegans	his-71	181057
Homo sapiens	H3F3B	3020	Caenorhabditis elegans	his-71	181057
Homo sapiens	HIPK3	10114	Caenorhabditis elegans	hpk-1	180695
Homo sapiens	HIPK1	204851	Caenorhabditis elegans	hpk-1	180695
Homo sapiens	HNRNPA3	220988	Caenorhabditis elegans	hrp-1	177101
Homo sapiens	HNRNPA1	3178	Caenorhabditis elegans	hrp-1	177101
Homo sapiens	HNRNPA1L2	144983	Caenorhabditis elegans	hrp-1	177101
Homo sapiens	HSF2	3298	Caenorhabditis elegans	hsf-1	173078
Homo sapiens	HSPA5	3309	Caenorhabditis elegans	hsp-4	174203
Homo sapiens	HSPA9	3313	Caenorhabditis elegans	hsp-6	178873
Homo sapiens	HUS1	3364	Caenorhabditis elegans	hus-1	171939
Homo sapiens	HUS1B	135458	Caenorhabditis elegans	hus-1	171939
Homo sapiens	EIF5A	1984	Caenorhabditis elegans	iff-1	176373
Homo sapiens	EIF5A2	56648	Caenorhabditis elegans	iff-1	176373
Homo sapiens	EIF4G3	8672	Caenorhabditis elegans	ifg-1	174322
Homo sapiens	EIF4G1	1981	Caenorhabditis elegans	ifg-1	174322
Homo sapiens	RABL5	64792	Caenorhabditis elegans	ifta-2	189055
Homo sapiens	EIF4A2	1974	Caenorhabditis elegans	inf-1	175966
Homo sapiens	EIF4A1	1973	Caenorhabditis elegans	inf-1	175966
Homo sapiens	UQCRFS1	7386	Caenorhabditis elegans	isp-1	177609
Homo sapiens	MAPK10	5602	Caenorhabditis elegans	jnk-1	177460
Homo sapiens	MAPK8	5599	Caenorhabditis elegans	jnk-1	177460
Homo sapiens	MAPK9	5601	Caenorhabditis elegans	jnk-1	177460
Homo sapiens	MRPL10	124995	Caenorhabditis elegans	mrpl-10	186840
Homo sapiens	SLC25A32	81034	Caenorhabditis elegans	K01C8.7	186841
Homo sapiens	EIF2S2	8894	Caenorhabditis elegans	iftb-1	172584
Homo sapiens	TBCE	6905	Caenorhabditis elegans	K07H8.1	177624
Homo sapiens	UGP2	7360	Caenorhabditis elegans	K08E3.5	176814
Homo sapiens	VEPH1	79674	Caenorhabditis elegans	K10B4.3	173397
Homo sapiens	PAPD4	167153	Caenorhabditis elegans	pup-2	175708
Homo sapiens	ZCCHC6	79670	Caenorhabditis elegans	cid-1	175707
Homo sapiens	ZCCHC11	23318	Caenorhabditis elegans	cid-1	175707
Homo sapiens	MRPS27	23107	Caenorhabditis elegans	K11B4.1	173349
Homo sapiens	CGRRF1	10668	Caenorhabditis elegans	K11D12.9	178892
Homo sapiens	KRIT1	889	Caenorhabditis elegans	kri-1	191275
Homo sapiens	FABP3	2170	Caenorhabditis elegans	lbp-6	172390
Homo sapiens	FABP4	2167	Caenorhabditis elegans	lbp-6	172390
Homo sapiens	FABP7	2173	Caenorhabditis elegans	lbp-6	172390
Homo sapiens	FABP9	646480	Caenorhabditis elegans	lbp-6	172390
Homo sapiens	FABP12	646486	Caenorhabditis elegans	lbp-6	172390
Homo sapiens	FABP5	2171	Caenorhabditis elegans	lbp-6	172390
Homo sapiens	FABP3	2170	Caenorhabditis elegans	lbp-7	191701
Homo sapiens	FABP4	2167	Caenorhabditis elegans	lbp-7	191701
Homo sapiens	FABP7	2173	Caenorhabditis elegans	lbp-7	191701
Homo sapiens	FABP9	646480	Caenorhabditis elegans	lbp-7	191701
Homo sapiens	FABP12	646486	Caenorhabditis elegans	lbp-7	191701
Homo sapiens	FABP5	2171	Caenorhabditis elegans	lbp-7	191701
Homo sapiens	LDB1	8861	Caenorhabditis elegans	ldb-1	181292
Homo sapiens	LDB2	9079	Caenorhabditis elegans	ldb-1	181292
Homo sapiens	LEMD2	221496	Caenorhabditis elegans	lem-2	175058
Homo sapiens	LEMD3	23592	Caenorhabditis elegans	lem-2	175058
Homo sapiens	KRAS	3845	Caenorhabditis elegans	let-60	178104
Homo sapiens	NRAS	4893	Caenorhabditis elegans	let-60	178104
Homo sapiens	CASK	8573	Caenorhabditis elegans	lin-2	181400
Homo sapiens	BTRC	8945	Caenorhabditis elegans	lin-23	174058
Homo sapiens	DLD	1738	Caenorhabditis elegans	dld-1	178387
Homo sapiens	LMNB1	4001	Caenorhabditis elegans	lmn-1	172687
Homo sapiens	LMNA	4000	Caenorhabditis elegans	lmn-1	172687
Homo sapiens	NDUFS4	4724	Caenorhabditis elegans	lpd-5	172037
Homo sapiens	LARS2	23395	Caenorhabditis elegans	lars-2	172499
Homo sapiens	LSM7	51690	Caenorhabditis elegans	lsm-7	177988
Homo sapiens	RABGGTA	5875	Caenorhabditis elegans	M57.2	177113
Homo sapiens	MAGOHB	55110	Caenorhabditis elegans	mag-1	173073
Homo sapiens	MAGOH	4116	Caenorhabditis elegans	mag-1	173073
Homo sapiens	PLEKHH2	130271	Caenorhabditis elegans	max-1	179794
Homo sapiens	PLEKHH1	57475	Caenorhabditis elegans	max-1	179794
Homo sapiens	MCM2	4171	Caenorhabditis elegans	mcm-2	174841
Homo sapiens	MDH2	4191	Caenorhabditis elegans	mdh-2	175936
Homo sapiens	RBPMS2	348093	Caenorhabditis elegans	mec-8	172771
Homo sapiens	RBPMS	11030	Caenorhabditis elegans	mec-8	172771
Homo sapiens	SDHC	6391	Caenorhabditis elegans	mev-1	260040
Homo sapiens	MAP2K4	6416	Caenorhabditis elegans	mkk-4	185682
Homo sapiens	MKNK1	8569	Caenorhabditis elegans	mnk-1	174623
Homo sapiens	MKNK2	2872	Caenorhabditis elegans	mnk-1	174623
Homo sapiens	SLC6A4	6532	Caenorhabditis elegans	mod-5	171879
Homo sapiens	ABCC5	10057	Caenorhabditis elegans	mrp-5	181587
Homo sapiens	ABCC12	94160	Caenorhabditis elegans	mrp-5	181587
Homo sapiens	ABCC11	85320	Caenorhabditis elegans	mrp-5	181587
Homo sapiens	MARS	4141	Caenorhabditis elegans	mars-1	178089
Homo sapiens	MLX	6945	Caenorhabditis elegans	mxl-2	175184
Homo sapiens	SLC13A5	284111	Caenorhabditis elegans	nac-3	176429
Homo sapiens	SLC13A2	9058	Caenorhabditis elegans	nac-3	176429
Homo sapiens	SLC13A3	64849	Caenorhabditis elegans	nac-3	176429
Homo sapiens	SLC13A1	6561	Caenorhabditis elegans	nac-3	176429
Homo sapiens	NFIA	4774	Caenorhabditis elegans	nfi-1	174225
Homo sapiens	NFIX	4784	Caenorhabditis elegans	nfi-1	174225
Homo sapiens	NFIC	4782	Caenorhabditis elegans	nfi-1	174225
Homo sapiens	NFIB	4781	Caenorhabditis elegans	nfi-1	174225
Homo sapiens	NNT	23530	Caenorhabditis elegans	nnt-1	180884
Homo sapiens	NUP85	79902	Caenorhabditis elegans	npp-2	172611
Homo sapiens	NUP205	23165	Caenorhabditis elegans	npp-3	174823
Homo sapiens	NARS	4677	Caenorhabditis elegans	nars-1	172442
Homo sapiens	NRXN3	9369	Caenorhabditis elegans	nrx-1	179503
Homo sapiens	NRXN1	9378	Caenorhabditis elegans	nrx-1	179503
Homo sapiens	NRXN2	9379	Caenorhabditis elegans	nrx-1	179503
Homo sapiens	CNOT3	4849	Caenorhabditis elegans	ntl-3	176614
Homo sapiens	NDUFV1	4723	Caenorhabditis elegans	nuo-1	174696
Homo sapiens	NDUFS3	4722	Caenorhabditis elegans	nuo-2	172363
Homo sapiens	NDUFA10	4705	Caenorhabditis elegans	nuo-4	176001
Homo sapiens	NDUFS1	4719	Caenorhabditis elegans	nuo-5	178735
Homo sapiens	SLC15A1	6564	Caenorhabditis elegans	pept-1	180919
Homo sapiens	SLC15A2	6565	Caenorhabditis elegans	pept-1	180919
Homo sapiens	IFT172	26160	Caenorhabditis elegans	osm-1	181715
Homo sapiens	KIF17	57576	Caenorhabditis elegans	osm-3	177141
Homo sapiens	IFT88	8100	Caenorhabditis elegans	osm-5	180585
Homo sapiens	IFT52	51098	Caenorhabditis elegans	osm-6	179631
Homo sapiens	PABPC1	26986	Caenorhabditis elegans	pab-1	172920
Homo sapiens	PABPC3	5042	Caenorhabditis elegans	pab-1	172920
Homo sapiens	PABPC4	8761	Caenorhabditis elegans	pab-1	172920
Homo sapiens	PABPC1L	80336	Caenorhabditis elegans	pab-1	172920
Homo sapiens	PABPC1	26986	Caenorhabditis elegans	pab-2	181473
Homo sapiens	PABPC3	5042	Caenorhabditis elegans	pab-2	181473
Homo sapiens	PABPC4	8761	Caenorhabditis elegans	pab-2	181473
Homo sapiens	PABPC1L	80336	Caenorhabditis elegans	pab-2	181473
Homo sapiens	YWHAZ	7534	Caenorhabditis elegans	par-5	178113
Homo sapiens	YWHAB	7529	Caenorhabditis elegans	par-5	178113
Homo sapiens	ILK	3611	Caenorhabditis elegans	pat-4	175175
Homo sapiens	PARVA	55742	Caenorhabditis elegans	pat-6	176848
Homo sapiens	PARVB	29780	Caenorhabditis elegans	pat-6	176848
Homo sapiens	PDPK1	5170	Caenorhabditis elegans	pdk-1	180475
Homo sapiens	PANK1	53354	Caenorhabditis elegans	pnk-1	172327
Homo sapiens	PANK2	80025	Caenorhabditis elegans	pnk-1	172327
Homo sapiens	PANK3	79646	Caenorhabditis elegans	pnk-1	172327
Homo sapiens	CORO7	79585	Caenorhabditis elegans	pod-1	176784
Homo sapiens	PRDX2	7001	Caenorhabditis elegans	prdx-2	266858
Homo sapiens	PRDX1	5052	Caenorhabditis elegans	prdx-2	266858
Homo sapiens	PRDX3	10935	Caenorhabditis elegans	prdx-3	175573
Homo sapiens	PEX5	5830	Caenorhabditis elegans	prx-5	174392
Homo sapiens	CCDC22	28952	Caenorhabditis elegans	R08E3.3	180757
Homo sapiens	PCK2	5106	Caenorhabditis elegans	pck-2	172556
Homo sapiens	PCK1	5105	Caenorhabditis elegans	pck-2	172556
Homo sapiens	RAB7A	7879	Caenorhabditis elegans	rab-7	174834
Homo sapiens	RALA	5898	Caenorhabditis elegans	ral-1	175433
Homo sapiens	RALB	5899	Caenorhabditis elegans	ral-1	175433
Homo sapiens	DHX37	57647	Caenorhabditis elegans	rha-2	176207
Homo sapiens	ARHGDIB	397	Caenorhabditis elegans	rhi-1	180721
Homo sapiens	ARHGDIA	396	Caenorhabditis elegans	rhi-1	180721
Homo sapiens	SNAP25	6616	Caenorhabditis elegans	ric-4	179427
Homo sapiens	SNAP23	8773	Caenorhabditis elegans	ric-4	179427
Homo sapiens	RC3H1	149041	Caenorhabditis elegans	rle-1	176525
Homo sapiens	RC3H2	54542	Caenorhabditis elegans	rle-1	176525
Homo sapiens	RNF185	91445	Caenorhabditis elegans	rnf-5	175532
Homo sapiens	RNF5	6048	Caenorhabditis elegans	rnf-5	175532
Homo sapiens	RPL19	6143	Caenorhabditis elegans	rpl-19	172201
Homo sapiens	RPL4	6124	Caenorhabditis elegans	rpl-4	172074
Homo sapiens	RPL9	6133	Caenorhabditis elegans	rpl-9	176071
Homo sapiens	RPS10	6204	Caenorhabditis elegans	rps-10	172061
Homo sapiens	RPS11	6205	Caenorhabditis elegans	rps-11	178083
Homo sapiens	RPS15	6209	Caenorhabditis elegans	rps-15	172693
Homo sapiens	RPS15A	6210	Caenorhabditis elegans	rps-22	175338
Homo sapiens	RPS23	6228	Caenorhabditis elegans	rps-23	178188
Homo sapiens	RPS26	6231	Caenorhabditis elegans	rps-26	173342
Homo sapiens	RPS3	6188	Caenorhabditis elegans	rps-3	175879
Homo sapiens	RPS5	6193	Caenorhabditis elegans	rps-5	178012
Homo sapiens	RPS6	6194	Caenorhabditis elegans	rps-6	173260
Homo sapiens	RPS6KB1	6198	Caenorhabditis elegans	rsks-1	176554
Homo sapiens	RPS6KB2	6199	Caenorhabditis elegans	rsks-1	176554
Homo sapiens	MAT2A	4144	Caenorhabditis elegans	sams-1	181370
Homo sapiens	MAT1A	4143	Caenorhabditis elegans	sams-1	181370
Homo sapiens	SCG5	6447	Caenorhabditis elegans	sbt-1	180366
Homo sapiens	ATP2A1	487	Caenorhabditis elegans	sca-1	176512
Homo sapiens	ATP2A3	489	Caenorhabditis elegans	sca-1	176512
Homo sapiens	ALK	238	Caenorhabditis elegans	scd-2	179054
Homo sapiens	LTK	4058	Caenorhabditis elegans	scd-2	179054
Homo sapiens	CRISP3	10321	Caenorhabditis elegans	scl-1	186053
Homo sapiens	CRISP2	7180	Caenorhabditis elegans	scl-1	186053
Homo sapiens	CRISP1	167	Caenorhabditis elegans	scl-1	186053
Homo sapiens	GLIPR1	11010	Caenorhabditis elegans	scl-1	186053
Homo sapiens	GAK	2580	Caenorhabditis elegans	sel-5	175599
Homo sapiens	GRB2	2885	Caenorhabditis elegans	sem-5	181055
Homo sapiens	GRAP	10750	Caenorhabditis elegans	sem-5	181055
Homo sapiens	SGK1	6446	Caenorhabditis elegans	sgk-1	181697
Homo sapiens	SGK3	23678	Caenorhabditis elegans	sgk-1	181697
Homo sapiens	SGK2	10110	Caenorhabditis elegans	sgk-1	181697
Homo sapiens	SIRT1	23411	Caenorhabditis elegans	sir-2.1	177924
Homo sapiens	NFE2L1	4779	Caenorhabditis elegans	skn-1	177343
Homo sapiens	NFE2L3	9603	Caenorhabditis elegans	skn-1	177343
Homo sapiens	NFE2L2	4780	Caenorhabditis elegans	skn-1	177343
Homo sapiens	NFE2	4778	Caenorhabditis elegans	skn-1	177343
Homo sapiens	SKP1	6500	Caenorhabditis elegans	skr-1	172775
Homo sapiens	SKP1	6500	Caenorhabditis elegans	skr-2	172773
Homo sapiens	SMEK1	55671	Caenorhabditis elegans	smk-1	179243
Homo sapiens	SMEK2	57223	Caenorhabditis elegans	smk-1	179243
Homo sapiens	SMN2	6606	Caenorhabditis elegans	smn-1	172783
Homo sapiens	SMN1	6606	Caenorhabditis elegans	smn-1	172783
Homo sapiens	SGPL1	8879	Caenorhabditis elegans	spl-1	176857
Homo sapiens	SUPT4H1	6827	Caenorhabditis elegans	spt-4	175172
Homo sapiens	PPFIA1	8500	Caenorhabditis elegans	syd-2	181255
Homo sapiens	PPFIA2	8499	Caenorhabditis elegans	syd-2	181255
Homo sapiens	PPFIA3	8541	Caenorhabditis elegans	syd-2	181255
Homo sapiens	UQCRB	7381	Caenorhabditis elegans	T02H6.11	173459
Homo sapiens	BLM	641	Caenorhabditis elegans	him-6	178201
Homo sapiens	RRP8	23378	Caenorhabditis elegans	T07A9.8	176864
Homo sapiens	NDUFS8	4728	Caenorhabditis elegans	T20H4.5	176023
Homo sapiens	PPFIBP1	8496	Caenorhabditis elegans	hlb-1	181499
Homo sapiens	PPFIBP2	8495	Caenorhabditis elegans	hlb-1	181499
Homo sapiens	OGDH	4967	Caenorhabditis elegans	ogdh-1	177235
Homo sapiens	OGDHL	55753	Caenorhabditis elegans	ogdh-1	177235
Homo sapiens	RAB10	10890	Caenorhabditis elegans	rab-10	266836
Homo sapiens	PIGB	9488	Caenorhabditis elegans	eif-1	266853
Homo sapiens	COX6A1	1337	Caenorhabditis elegans	tag-174	175693
Homo sapiens	COX6A2	1339	Caenorhabditis elegans	tag-174	175693
Homo sapiens	LATS1	9113	Caenorhabditis elegans	wts-1	172896
Homo sapiens	LATS2	26524	Caenorhabditis elegans	wts-1	172896
Homo sapiens	TES	26136	Caenorhabditis elegans	tes-1	177515
Homo sapiens	LMCD1	29995	Caenorhabditis elegans	tes-1	177515
Homo sapiens	ATP6V1B2	526	Caenorhabditis elegans	spe-5	172137
Homo sapiens	ATP6V1B1	525	Caenorhabditis elegans	spe-5	172137
Homo sapiens	VPS36	51028	Caenorhabditis elegans	vps-36	179520
Homo sapiens	SLC9A3R1	9368	Caenorhabditis elegans	mpz-2	177736
Homo sapiens	SLC25A5	292	Caenorhabditis elegans	ant-1.1	176773
Homo sapiens	SLC25A4	291	Caenorhabditis elegans	ant-1.1	176773
Homo sapiens	SLC25A6	293	Caenorhabditis elegans	ant-1.1	176773
Homo sapiens	SLC25A31	83447	Caenorhabditis elegans	ant-1.1	176773
Homo sapiens	NDUFS2	4720	Caenorhabditis elegans	nduf-2.2	188912
Homo sapiens	CNGA1	1259	Caenorhabditis elegans	tax-4	176297
Homo sapiens	CNGA2	1260	Caenorhabditis elegans	tax-4	176297
Homo sapiens	CNGA4	1262	Caenorhabditis elegans	tax-4	176297
Homo sapiens	PPP3CA	5530	Caenorhabditis elegans	tax-6	177943
Homo sapiens	PPP3CB	5532	Caenorhabditis elegans	tax-6	177943
Homo sapiens	PPP3CC	5533	Caenorhabditis elegans	tax-6	177943
Homo sapiens	TOP1	7150	Caenorhabditis elegans	top-1	266847
Homo sapiens	TOP1MT	116447	Caenorhabditis elegans	top-1	266847
Homo sapiens	PRKCD	5580	Caenorhabditis elegans	tpa-1	176825
Homo sapiens	PRKCQ	5588	Caenorhabditis elegans	tpa-1	176825
Homo sapiens	TARS	6897	Caenorhabditis elegans	tars-1	174790
Homo sapiens	TARSL2	123283	Caenorhabditis elegans	tars-1	174790
Homo sapiens	TUB	7275	Caenorhabditis elegans	tub-1	174312
Homo sapiens	TULP3	7289	Caenorhabditis elegans	tub-1	174312
Homo sapiens	TULP1	7287	Caenorhabditis elegans	tub-1	174312
Homo sapiens	TUFM	7284	Caenorhabditis elegans	tufm-1	175398
Homo sapiens	UBE2N	7334	Caenorhabditis elegans	ubc-13	177073
Homo sapiens	UBE2NL	389898	Caenorhabditis elegans	ubc-13	177073
Homo sapiens	UCHL1	7345	Caenorhabditis elegans	ubh-1	179039
Homo sapiens	UCHL3	7347	Caenorhabditis elegans	ubh-1	179039
Homo sapiens	UCHL1	7345	Caenorhabditis elegans	ubh-3	259626
Homo sapiens	UCHL3	7347	Caenorhabditis elegans	ubh-3	259626
Homo sapiens	UFD1L	7353	Caenorhabditis elegans	ufd-1	3565860
Homo sapiens	RIMS1	22999	Caenorhabditis elegans	unc-10	180990
Homo sapiens	RIMS2	9699	Caenorhabditis elegans	unc-10	180990
Homo sapiens	UNC13A	23025	Caenorhabditis elegans	unc-13	172497
Homo sapiens	UNC13B	10497	Caenorhabditis elegans	unc-13	172497
Homo sapiens	UNC13C	440279	Caenorhabditis elegans	unc-13	172497
Homo sapiens	SYNJ1	8867	Caenorhabditis elegans	unc-26	178284
Homo sapiens	SYNJ2	8871	Caenorhabditis elegans	unc-26	178284
Homo sapiens	ATP6V0A1	535	Caenorhabditis elegans	unc-32	176257
Homo sapiens	ATP6V0A4	50617	Caenorhabditis elegans	unc-32	176257
Homo sapiens	DRGX	644168	Caenorhabditis elegans	unc-4	174544
Homo sapiens	DMBX1	127343	Caenorhabditis elegans	unc-4	174544
Homo sapiens	HSPG2	3339	Caenorhabditis elegans	unc-52	175126
Homo sapiens	CFL2	1073	Caenorhabditis elegans	unc-60	178640
Homo sapiens	CFL1	1072	Caenorhabditis elegans	unc-60	178640
Homo sapiens	DSTN	11034	Caenorhabditis elegans	unc-60	178640
Homo sapiens	MEIS1	4211	Caenorhabditis elegans	unc-62	178845
Homo sapiens	MEIS2	4212	Caenorhabditis elegans	unc-62	178845
Homo sapiens	MEIS3	56917	Caenorhabditis elegans	unc-62	178845
Homo sapiens	STX1A	6804	Caenorhabditis elegans	unc-64	176743
Homo sapiens	STX1B	112755	Caenorhabditis elegans	unc-64	176743
Homo sapiens	FEZ2	9637	Caenorhabditis elegans	unc-76	180014
Homo sapiens	VPS16	64601	Caenorhabditis elegans	vps-16	175913
Homo sapiens	VRK1	7443	Caenorhabditis elegans	vrk-1	174004
Homo sapiens	VRK2	7444	Caenorhabditis elegans	vrk-1	174004
Homo sapiens	NOP58	51602	Caenorhabditis elegans	nol-5	171901
Homo sapiens	SBDS	51119	Caenorhabditis elegans	sbds-1	175218
Homo sapiens	NOP2	4839	Caenorhabditis elegans	nol-1	173437
Homo sapiens	COX4I1	1327	Caenorhabditis elegans	CELE_W09C5.8	173237
Homo sapiens	COX4I2	84701	Caenorhabditis elegans	CELE_W09C5.8	173237
Homo sapiens	MRPL12	1468	Caenorhabditis elegans	mrpl-12	176495
Homo sapiens	MECR	51102	Caenorhabditis elegans	mecr-1	174963
Homo sapiens	WIPF1	7456	Caenorhabditis elegans	wip-1	175681
Homo sapiens	WIPF2	147179	Caenorhabditis elegans	wip-1	175681
Homo sapiens	WIPF3	644150	Caenorhabditis elegans	wip-1	175681
Homo sapiens	WWP2	11060	Caenorhabditis elegans	wwp-1	171647
Homo sapiens	WWP1	11059	Caenorhabditis elegans	wwp-1	171647
Homo sapiens	ITCH	83737	Caenorhabditis elegans	wwp-1	171647
Homo sapiens	MAT2A	4144	Caenorhabditis elegans	sams-2	178446
Homo sapiens	MAT1A	4143	Caenorhabditis elegans	sams-2	178446
Homo sapiens	MRPS10	55173	Caenorhabditis elegans	mrps-10	189618
Homo sapiens	VMO1	284013	Caenorhabditis elegans	CELE_Y39F10C.1	189761
Homo sapiens	EIF2S3	1968	Caenorhabditis elegans	CELE_Y39G10AR.8	171792
Homo sapiens	MVK	4598	Caenorhabditis elegans	mvk-1	175863
Homo sapiens	SLC36A1	206358	Caenorhabditis elegans	Y43F4B.7	259544
Homo sapiens	SLC36A2	153201	Caenorhabditis elegans	Y43F4B.7	259544
Homo sapiens	SLC36A3	285641	Caenorhabditis elegans	Y43F4B.7	259544
Homo sapiens	SLC36A4	120103	Caenorhabditis elegans	Y43F4B.7	259544
Homo sapiens	PQLC2	54896	Caenorhabditis elegans	Y43H11AL.2	3565323
Homo sapiens	PRKAB2	5565	Caenorhabditis elegans	aakb-2	176552
Homo sapiens	PRKAB1	5564	Caenorhabditis elegans	aakb-2	176552
Homo sapiens	AFG3L2	10939	Caenorhabditis elegans	spg-7	171915
Homo sapiens	NOP14	8602	Caenorhabditis elegans	Y48G1A.4	171622
Homo sapiens	NOB1	28987	Caenorhabditis elegans	CELE_Y54E10BR.4	171874
Homo sapiens	RANBP10	57610	Caenorhabditis elegans	Y54E5A.7	173332
Homo sapiens	RANBP9	10048	Caenorhabditis elegans	Y54E5A.7	173332
Homo sapiens	RBM39	9584	Caenorhabditis elegans	Y55F3AM.3	176922
Homo sapiens	RBM23	55147	Caenorhabditis elegans	Y55F3AM.3	176922
Homo sapiens	NDUFAB1	4706	Caenorhabditis elegans	Y56A3A.19	176622
Homo sapiens	CHMP6	79643	Caenorhabditis elegans	vps-20	171654
Homo sapiens	NACA	4666	Caenorhabditis elegans	Y65B4BR.5	171646
Homo sapiens	YARS2	51067	Caenorhabditis elegans	yars-1	177237
Homo sapiens	MLLT10	8028	Caenorhabditis elegans	zfp-1	176237
Homo sapiens	MLLT6	4302	Caenorhabditis elegans	zfp-1	176237
Homo sapiens	RCL1	10171	Caenorhabditis elegans	ZK1127.5	174151
Homo sapiens	CRISP3	10321	Caenorhabditis elegans	scl-20	191309
Homo sapiens	CRISP2	7180	Caenorhabditis elegans	scl-20	191309
Homo sapiens	CRISP1	167	Caenorhabditis elegans	scl-20	191309
Homo sapiens	GLIPR1	11010	Caenorhabditis elegans	scl-20	191309
Homo sapiens	DDX51	317781	Caenorhabditis elegans	ZK686.2	176088
Homo sapiens	BCHE	590	Caenorhabditis elegans	ace-1	181706
Homo sapiens	ADARB2	105	Caenorhabditis elegans	adr-2	176022
Homo sapiens	ZFAND2B	130617	Caenorhabditis elegans	aip-1	179898
Homo sapiens	AP3S2	10239	Caenorhabditis elegans	aps-3	171691
Homo sapiens	AP3S1	1176	Caenorhabditis elegans	aps-3	171691
Homo sapiens	CANT1	124583	Caenorhabditis elegans	apy-1	181019
Homo sapiens	ARRB1	408	Caenorhabditis elegans	arr-1	180446
Homo sapiens	ARRB2	409	Caenorhabditis elegans	arr-1	180446
Homo sapiens	ARR3	407	Caenorhabditis elegans	arr-1	180446
Homo sapiens	SAG	6295	Caenorhabditis elegans	arr-1	180446
Homo sapiens	ASH2L	9070	Caenorhabditis elegans	ash-2	174838
Homo sapiens	WIPI2	26100	Caenorhabditis elegans	atg-18	179246
Homo sapiens	WIPI1	55062	Caenorhabditis elegans	atg-18	179246
Homo sapiens	ATG3	64422	Caenorhabditis elegans	atg-3	176921
Homo sapiens	ATG4A	115201	Caenorhabditis elegans	atg-4.1	190777
Homo sapiens	ATG4B	23192	Caenorhabditis elegans	atg-4.1	190777
Homo sapiens	ATG4D	84971	Caenorhabditis elegans	atg-4.2	3565022
Homo sapiens	ATG4C	84938	Caenorhabditis elegans	atg-4.2	3565022
Homo sapiens	ATG9A	79065	Caenorhabditis elegans	atg-9	178561
Homo sapiens	BUB3	9184	Caenorhabditis elegans	bub-3	175018
Homo sapiens	LCTL	197021	Caenorhabditis elegans	klo-1	177557
Homo sapiens	VSX2	338917	Caenorhabditis elegans	ceh-10	175811
Homo sapiens	VSX1	30813	Caenorhabditis elegans	ceh-10	175811
Homo sapiens	CLTC	1213	Caenorhabditis elegans	chc-1	176434
Homo sapiens	CYP3A5	1577	Caenorhabditis elegans	cyp-13B1	181462
Homo sapiens	TBXAS1	6916	Caenorhabditis elegans	cyp-13B1	181462
Homo sapiens	LCTL	197021	Caenorhabditis elegans	klo-2	184000
Homo sapiens	GATA5	140628	Caenorhabditis elegans	egl-18	176992
Homo sapiens	GATA6	2627	Caenorhabditis elegans	egl-18	176992
Homo sapiens	GATA4	2626	Caenorhabditis elegans	egl-18	176992
Homo sapiens	GATA1	2623	Caenorhabditis elegans	egl-18	176992
Homo sapiens	ATP5F1	515	Caenorhabditis elegans	asb-1	175605
Homo sapiens	GAPDH	2597	Caenorhabditis elegans	gpd-3	180601
Homo sapiens	FABP3	2170	Caenorhabditis elegans	lbp-8	188761
Homo sapiens	FABP4	2167	Caenorhabditis elegans	lbp-8	188761
Homo sapiens	FABP7	2173	Caenorhabditis elegans	lbp-8	188761
Homo sapiens	FABP9	646480	Caenorhabditis elegans	lbp-8	188761
Homo sapiens	FABP12	646486	Caenorhabditis elegans	lbp-8	188761
Homo sapiens	FABP5	2171	Caenorhabditis elegans	lbp-8	188761
Homo sapiens	SLC25A3	5250	Caenorhabditis elegans	F01G4.6	178020
Homo sapiens	MLL5	55904	Caenorhabditis elegans	set-26	178463
Homo sapiens	SETD5	55209	Caenorhabditis elegans	set-26	178463
Homo sapiens	CYP3A4	1576	Caenorhabditis elegans	cyp-13B1	181462
Homo sapiens	CYP3A7	1551	Caenorhabditis elegans	cyp-13B1	181462
Homo sapiens	CYP3A43	64816	Caenorhabditis elegans	cyp-13B1	181462
Homo sapiens	MAN1A1	4121	Caenorhabditis elegans	D2030.1	172510
Homo sapiens	DCXR	51181	Caenorhabditis elegans	dhs-21	179741
Homo sapiens	DIS3	22894	Caenorhabditis elegans	dis-3	177875
Homo sapiens	GNAQ	2776	Caenorhabditis elegans	egl-30	171751
Homo sapiens	GNA11	2767	Caenorhabditis elegans	egl-30	171751
Homo sapiens	PLCB4	5332	Caenorhabditis elegans	egl-8	178537
Homo sapiens	SPDEF	25803	Caenorhabditis elegans	ets-4	180927
Homo sapiens	APEX1	328	Caenorhabditis elegans	exo-3	173069
Homo sapiens	EIF2B4	8890	Caenorhabditis elegans	CELE_F11A3.2	179331
Homo sapiens	SLC29A1	2030	Caenorhabditis elegans	ent-5	184599
Homo sapiens	SLC29A2	3177	Caenorhabditis elegans	ent-5	184599
Homo sapiens	SLC29A3	55315	Caenorhabditis elegans	ent-5	184599
Homo sapiens	RBM15B	29890	Caenorhabditis elegans	grld-1	176827
Homo sapiens	RBM15	64783	Caenorhabditis elegans	grld-1	176827
Homo sapiens	UQCRQ	27089	Caenorhabditis elegans	F45H10.2	174992
Homo sapiens	FAM116A	201627	Caenorhabditis elegans	CELE_F53H1.3	176945
Homo sapiens	ACOX3	8310	Caenorhabditis elegans	F58F9.7	177386
Homo sapiens	GNAO1	2775	Caenorhabditis elegans	goa-1	172505
Homo sapiens	GNAL	2774	Caenorhabditis elegans	gsa-1	171687
Homo sapiens	HCFC2	29915	Caenorhabditis elegans	hcf-1	177560
Homo sapiens	CERS2	29956	Caenorhabditis elegans	hyl-1	177660
Homo sapiens	CERS3	204219	Caenorhabditis elegans	hyl-1	177660
Homo sapiens	CERS4	79603	Caenorhabditis elegans	hyl-1	177660
Homo sapiens	CERS5	91012	Caenorhabditis elegans	hyl-1	177660
Homo sapiens	CERS6	253782	Caenorhabditis elegans	hyl-1	177660
Homo sapiens	ERN2	10595	Caenorhabditis elegans	ire-1	174305
Homo sapiens	ITPR1	3708	Caenorhabditis elegans	itr-1	177546
Homo sapiens	ITPR2	3709	Caenorhabditis elegans	itr-1	177546
Homo sapiens	ITPR3	3710	Caenorhabditis elegans	itr-1	177546
Homo sapiens	ACAT1	38	Caenorhabditis elegans	kat-1	174161
Homo sapiens	ROCK1	6093	Caenorhabditis elegans	let-502	172088
Homo sapiens	ROCK2	9475	Caenorhabditis elegans	let-502	172088
Homo sapiens	GABARAP	11337	Caenorhabditis elegans	lgg-1	174050
Homo sapiens	GABARAPL1	23710	Caenorhabditis elegans	lgg-1	174050
Homo sapiens	MAPK1	5594	Caenorhabditis elegans	mpk-1	175545
Homo sapiens	MAPK3	5595	Caenorhabditis elegans	mpk-1	175545
Homo sapiens	MPDZ	8777	Caenorhabditis elegans	mpz-1	174657
Homo sapiens	INADL	10207	Caenorhabditis elegans	mpz-1	174657
Homo sapiens	MTMR3	8897	Caenorhabditis elegans	mtm-3	175490
Homo sapiens	MTMR4	9110	Caenorhabditis elegans	mtm-3	175490
Homo sapiens	NCBP2	22916	Caenorhabditis elegans	ncbp-2	184953
Homo sapiens	TRPV5	56302	Caenorhabditis elegans	ocr-2	188314
Homo sapiens	TRPV6	55503	Caenorhabditis elegans	ocr-2	188314
Homo sapiens	PCMT1	5110	Caenorhabditis elegans	pcm-1	178981
Homo sapiens	PHB	5245	Caenorhabditis elegans	phb-1	171768
Homo sapiens	PHB2	11331	Caenorhabditis elegans	phb-2	174034
Homo sapiens	TCEB3B	51224	Caenorhabditis elegans	CELE_R03D7.4	174683
Homo sapiens	TCEB3C	162699	Caenorhabditis elegans	CELE_R03D7.4	174683
Homo sapiens	UQCRQ	27089	Caenorhabditis elegans	R07E4.3	180862
Homo sapiens	RAB5A	5868	Caenorhabditis elegans	rab-5	172755
Homo sapiens	RAB5B	5869	Caenorhabditis elegans	rab-5	172755
Homo sapiens	RAB5C	5878	Caenorhabditis elegans	rab-5	172755
Homo sapiens	KDM5A	5927	Caenorhabditis elegans	rbr-2	177985
Homo sapiens	KDM5B	10765	Caenorhabditis elegans	rbr-2	177985
Homo sapiens	KDM5D	8284	Caenorhabditis elegans	rbr-2	177985
Homo sapiens	KDM5C	8242	Caenorhabditis elegans	rbr-2	177985
Homo sapiens	SETD1B	23067	Caenorhabditis elegans	set-2	175662
Homo sapiens	SUV420H2	84787	Caenorhabditis elegans	set-4	174045
Homo sapiens	SUV420H1	51111	Caenorhabditis elegans	set-4	174045
Homo sapiens	SHC3	53358	Caenorhabditis elegans	shc-1	3565745
Homo sapiens	SHC2	25759	Caenorhabditis elegans	shc-1	3565745
Homo sapiens	SHC4	399694	Caenorhabditis elegans	shc-1	3565745
Homo sapiens	LRIG3	121227	Caenorhabditis elegans	sma-10	176849
Homo sapiens	LRIG2	9860	Caenorhabditis elegans	sma-10	176849
Homo sapiens	LRIG1	26018	Caenorhabditis elegans	sma-10	176849
Homo sapiens	SMG1	23049	Caenorhabditis elegans	smg-1	172418
Homo sapiens	SOD1	6647	Caenorhabditis elegans	sod-1	174141
Homo sapiens	SOD2	6648	Caenorhabditis elegans	sod-2	172632
Homo sapiens	ZNF202	7753	Caenorhabditis elegans	sptf-3	189783
Homo sapiens	ZNF263	10127	Caenorhabditis elegans	sptf-3	189783
Homo sapiens	MZF1	7593	Caenorhabditis elegans	sptf-3	189783
Homo sapiens	ZSCAN20	7579	Caenorhabditis elegans	sptf-3	189783
Homo sapiens	ZSCAN29	146050	Caenorhabditis elegans	sptf-3	189783
Homo sapiens	ZNF192	7745	Caenorhabditis elegans	sptf-3	189783
Homo sapiens	ZNF500	26048	Caenorhabditis elegans	sptf-3	189783
Homo sapiens	ZSCAN12	9753	Caenorhabditis elegans	sptf-3	189783
Homo sapiens	ZNF498	221785	Caenorhabditis elegans	sptf-3	189783
Homo sapiens	ZKSCAN3	80317	Caenorhabditis elegans	sptf-3	189783
Homo sapiens	ZKSCAN1	7586	Caenorhabditis elegans	sptf-3	189783
Homo sapiens	ZNF323	64288	Caenorhabditis elegans	sptf-3	189783
Homo sapiens	ZKSCAN4	387032	Caenorhabditis elegans	sptf-3	189783
Homo sapiens	ZKSCAN5	23660	Caenorhabditis elegans	sptf-3	189783
Homo sapiens	ZNF2	7549	Caenorhabditis elegans	sptf-3	189783
Homo sapiens	ZNF434	54925	Caenorhabditis elegans	sptf-3	189783
Homo sapiens	ZSCAN23	222696	Caenorhabditis elegans	sptf-3	189783
Homo sapiens	ZSCAN10	84891	Caenorhabditis elegans	sptf-3	189783
Homo sapiens	ZNF449	203523	Caenorhabditis elegans	sptf-3	189783
Homo sapiens	ZNF213	7760	Caenorhabditis elegans	sptf-3	189783
Homo sapiens	ZNF397	84307	Caenorhabditis elegans	sptf-3	189783
Homo sapiens	ZNF496	84838	Caenorhabditis elegans	sptf-3	189783
Homo sapiens	ZNF205	7755	Caenorhabditis elegans	sptf-3	189783
Homo sapiens	ZNF768	79724	Caenorhabditis elegans	sptf-3	189783
Homo sapiens	ZNF3	7551	Caenorhabditis elegans	sptf-3	189783
Homo sapiens	ZNF18	7566	Caenorhabditis elegans	sptf-3	189783
Homo sapiens	ZNF629	23361	Caenorhabditis elegans	sptf-3	189783
Homo sapiens	ZSCAN16	80345	Caenorhabditis elegans	sptf-3	189783
Homo sapiens	ZNF641	121274	Caenorhabditis elegans	sptf-3	189783
Homo sapiens	ZNF557	79230	Caenorhabditis elegans	sptf-3	189783
Homo sapiens	ZNF701	55762	Caenorhabditis elegans	sptf-3	189783
Homo sapiens	ZNF610	162963	Caenorhabditis elegans	sptf-3	189783
Homo sapiens	ZNF620	253639	Caenorhabditis elegans	sptf-3	189783
Homo sapiens	ZNF662	389114	Caenorhabditis elegans	sptf-3	189783
Homo sapiens	ZNF274	10782	Caenorhabditis elegans	sptf-3	189783
Homo sapiens	ZNF554	115196	Caenorhabditis elegans	sptf-3	189783
Homo sapiens	ZNF577	84765	Caenorhabditis elegans	sptf-3	189783
Homo sapiens	ZSCAN30	100101467	Caenorhabditis elegans	sptf-3	189783
Homo sapiens	ZNF621	285268	Caenorhabditis elegans	sptf-3	189783
Homo sapiens	ZNF514	84874	Caenorhabditis elegans	sptf-3	189783
Homo sapiens	ZNF101	94039	Caenorhabditis elegans	sptf-3	189783
Homo sapiens	ZNF224	7767	Caenorhabditis elegans	sptf-3	189783
Homo sapiens	ZNF177	7730	Caenorhabditis elegans	sptf-3	189783
Homo sapiens	ZNF8	7554	Caenorhabditis elegans	sptf-3	189783
Homo sapiens	ZNF669	79862	Caenorhabditis elegans	sptf-3	189783
Homo sapiens	ZNF789	285989	Caenorhabditis elegans	sptf-3	189783
Homo sapiens	ZNF584	201514	Caenorhabditis elegans	sptf-3	189783
Homo sapiens	ZNF444	55311	Caenorhabditis elegans	sptf-3	189783
Homo sapiens	ZNF785	146540	Caenorhabditis elegans	sptf-3	189783
Homo sapiens	ZNF561	93134	Caenorhabditis elegans	sptf-3	189783
Homo sapiens	ZNF398	57541	Caenorhabditis elegans	sptf-3	189783
Homo sapiens	ZNF574	64763	Caenorhabditis elegans	sptf-3	189783
Homo sapiens	ZNF556	80032	Caenorhabditis elegans	sptf-3	189783
Homo sapiens	ZNF763	284390	Caenorhabditis elegans	sptf-3	189783
Homo sapiens	ZNF552	79818	Caenorhabditis elegans	sptf-3	189783
Homo sapiens	ZNF282	8427	Caenorhabditis elegans	sptf-3	189783
Homo sapiens	GZF1	64412	Caenorhabditis elegans	sptf-3	189783
Homo sapiens	ZSCAN1	284312	Caenorhabditis elegans	sptf-3	189783
Homo sapiens	ZNF215	7762	Caenorhabditis elegans	sptf-3	189783
Homo sapiens	ZNF446	55663	Caenorhabditis elegans	sptf-3	189783
Homo sapiens	ZNF75A	7627	Caenorhabditis elegans	sptf-3	189783
Homo sapiens	ARIH2	10425	Caenorhabditis elegans	T12E12.1	177339
Homo sapiens	UQCRH	7388	Caenorhabditis elegans	T27E9.2	176772
Homo sapiens	TBP	6908	Caenorhabditis elegans	tbp-1	176054
Homo sapiens	TBPL2	387332	Caenorhabditis elegans	tbp-1	176054
Homo sapiens	TMEM135	65084	Caenorhabditis elegans	tmem-135	180740
Homo sapiens	STXBP5	134957	Caenorhabditis elegans	tom-1	172209
Homo sapiens	STXBP5L	9515	Caenorhabditis elegans	tom-1	172209
Homo sapiens	LHX2	9355	Caenorhabditis elegans	ttx-3	181357
Homo sapiens	LHX9	56956	Caenorhabditis elegans	ttx-3	181357
Homo sapiens	UQCRC2	7385	Caenorhabditis elegans	ucr-2.3	175248
Homo sapiens	ULK2	9706	Caenorhabditis elegans	unc-51	180311
Homo sapiens	ULK1	8408	Caenorhabditis elegans	unc-51	180311
Homo sapiens	EPHA7	2045	Caenorhabditis elegans	vab-1	173794
Homo sapiens	EPHA5	2044	Caenorhabditis elegans	vab-1	173794
Homo sapiens	EPHA4	2043	Caenorhabditis elegans	vab-1	173794
Homo sapiens	EPHA3	2042	Caenorhabditis elegans	vab-1	173794
Homo sapiens	EPHA6	285220	Caenorhabditis elegans	vab-1	173794
Homo sapiens	EPHA8	2046	Caenorhabditis elegans	vab-1	173794
Homo sapiens	EPHB2	2048	Caenorhabditis elegans	vab-1	173794
Homo sapiens	EPHB1	2047	Caenorhabditis elegans	vab-1	173794
Homo sapiens	EPHA10	284656	Caenorhabditis elegans	vab-1	173794
Homo sapiens	EPHB3	2049	Caenorhabditis elegans	vab-1	173794
Homo sapiens	EPHB4	2050	Caenorhabditis elegans	vab-1	173794
Homo sapiens	EPHA1	2041	Caenorhabditis elegans	vab-1	173794
Homo sapiens	EPHB6	2051	Caenorhabditis elegans	vab-1	173794
Homo sapiens	WDR5	11091	Caenorhabditis elegans	wdr-5.1	175474
Homo sapiens	WDR5B	54554	Caenorhabditis elegans	wdr-5.1	175474
Homo sapiens	CRTC1	23373	Caenorhabditis elegans	crtc-1	259368
Homo sapiens	CRTC2	200186	Caenorhabditis elegans	crtc-1	259368
Homo sapiens	CRTC3	64784	Caenorhabditis elegans	crtc-1	259368
Homo sapiens	ISCA1	81689	Caenorhabditis elegans	CELE_Y39B6A.3	180262
Homo sapiens	POLA1	5422	Caenorhabditis elegans	Y47D3A.29	176544
Homo sapiens	KIN	22944	Caenorhabditis elegans	CELE_Y52B11A.9	173005
Homo sapiens	COX6B1	1340	Caenorhabditis elegans	Y71H2AM.5	3565081
Homo sapiens	COX6B2	125965	Caenorhabditis elegans	Y71H2AM.5	3565081
Homo sapiens	ATG7	10533	Drosophila melanogaster	Atg7	37141
Homo sapiens	GABARAP	11337	Drosophila melanogaster	Atg8a	32001
Homo sapiens	WDFY3	23001	Drosophila melanogaster	bchs	33819
Homo sapiens	SLC25A30	253512	Drosophila melanogaster	Bmcp	39322
Homo sapiens	SLC25A14	9016	Drosophila melanogaster	Bmcp	39322
Homo sapiens	VPS33A	65082	Drosophila melanogaster	car	32947
Homo sapiens	CAT	847	Drosophila melanogaster	Cat	40048
Homo sapiens	PCYT1A	5130	Drosophila melanogaster	Cct1	117353
Homo sapiens	PCYT1B	9468	Drosophila melanogaster	Cct1	117353
Homo sapiens	CDK5	1020	Drosophila melanogaster	Cdk5	36727
Homo sapiens	COL4A3BP	10087	Drosophila melanogaster	cert	38928
Homo sapiens	FLNB	2317	Drosophila melanogaster	cher	42066
Homo sapiens	FLNC	2318	Drosophila melanogaster	cher	42066
Homo sapiens	IRS1	3667	Drosophila melanogaster	chico	64880
Homo sapiens	IRS2	8660	Drosophila melanogaster	chico	64880
Homo sapiens	IRS4	8471	Drosophila melanogaster	chico	64880
Homo sapiens	AP3M2	10947	Drosophila melanogaster	cm	31647
Homo sapiens	AP3M1	26985	Drosophila melanogaster	cm	31647
Homo sapiens	PDE4D	5144	Drosophila melanogaster	dnc	31309
Homo sapiens	PDE4B	5142	Drosophila melanogaster	dnc	31309
Homo sapiens	PDE4A	5141	Drosophila melanogaster	dnc	31309
Homo sapiens	PDE4C	5143	Drosophila melanogaster	dnc	31309
Homo sapiens	TRDMT1	1787	Drosophila melanogaster	Mt2	34632
Homo sapiens	VPS18	57617	Drosophila melanogaster	dor	31118
Homo sapiens	EEF1A1	1915	Drosophila melanogaster	Ef1alpha48D	36271
Homo sapiens	EEF1A2	1917	Drosophila melanogaster	Ef1alpha48D	36271
Homo sapiens	AP3D1	8943	Drosophila melanogaster	g	44819
Homo sapiens	GCLC	2729	Drosophila melanogaster	Gclc	53581
Homo sapiens	GCLM	2730	Drosophila melanogaster	Gclm	248194
Homo sapiens	TSC2	7249	Drosophila melanogaster	gig	40201
Homo sapiens	HOOK3	84376	Drosophila melanogaster	hk	35169
Homo sapiens	HOOK1	51361	Drosophila melanogaster	hk	35169
Homo sapiens	HOOK2	29911	Drosophila melanogaster	hk	35169
Homo sapiens	SLC13A2	9058	Drosophila melanogaster	Indy	40049
Homo sapiens	SLC13A5	284111	Drosophila melanogaster	Indy	40049
Homo sapiens	SLC13A1	6561	Drosophila melanogaster	Indy	40049
Homo sapiens	SLC13A3	64849	Drosophila melanogaster	Indy	40049
Homo sapiens	IGF1R	3480	Drosophila melanogaster	InR	42549
Homo sapiens	INSR	3643	Drosophila melanogaster	InR	42549
Homo sapiens	INSRR	3645	Drosophila melanogaster	InR	42549
Homo sapiens	VPS41	27072	Drosophila melanogaster	lt	3355130
Homo sapiens	MSRA	4482	Drosophila melanogaster	Eip71CD	39675
Homo sapiens	ITGB1	3688	Drosophila melanogaster	mys	44885
Homo sapiens	ITGB2	3689	Drosophila melanogaster	mys	44885
Homo sapiens	ITGB3	3690	Drosophila melanogaster	mys	44885
Homo sapiens	ITGB7	3695	Drosophila melanogaster	mys	44885
Homo sapiens	NF1	4763	Drosophila melanogaster	Nf1	43149
Homo sapiens	PCMT1	5110	Drosophila melanogaster	Pcmt	40668
Homo sapiens	SH3RF1	57630	Drosophila melanogaster	POSH	36990
Homo sapiens	DUSP8	1850	Drosophila melanogaster	puc	40958
Homo sapiens	DUSP16	80824	Drosophila melanogaster	puc	40958
Homo sapiens	AP3B1	8546	Drosophila melanogaster	rb	31381
Homo sapiens	AP3B2	8120	Drosophila melanogaster	rb	31381
Homo sapiens	PARL	55486	Drosophila melanogaster	rho-7	36281
Homo sapiens	HDAC2	3066	Drosophila melanogaster	Rpd3	38565
Homo sapiens	HDAC1	3065	Drosophila melanogaster	Rpd3	38565
Homo sapiens	ADCY1	107	Drosophila melanogaster	rut	32406
Homo sapiens	XDH	7498	Drosophila melanogaster	ry	41605
Homo sapiens	RPS6KB1	6198	Drosophila melanogaster	S6k	38654
Homo sapiens	RPS6KB2	6199	Drosophila melanogaster	S6k	38654
Homo sapiens	SGCD	6444	Drosophila melanogaster	Scgdelta	31129
Homo sapiens	SGCZ	137868	Drosophila melanogaster	Scgdelta	31129
Homo sapiens	SGCG	6445	Drosophila melanogaster	Scgdelta	31129
Homo sapiens	SDHB	6390	Drosophila melanogaster	SdhB	35590
Homo sapiens	SDHC	6391	Drosophila melanogaster	SdhC	41340
Homo sapiens	SIRT1	23411	Drosophila melanogaster	Sir2	34708
Homo sapiens	SIRT2	22933	Drosophila melanogaster	Sirt2	42414
Homo sapiens	SOD1	6647	Drosophila melanogaster	Sod	39251
Homo sapiens	SOD2	6648	Drosophila melanogaster	Sod2	36878
Homo sapiens	ATP5E	514	Drosophila melanogaster	sun	44046
Homo sapiens	SURF1	6834	Drosophila melanogaster	Surf1	44498
Homo sapiens	MTOR	2475	Drosophila melanogaster	Tor	47396
Homo sapiens	TXN	7295	Drosophila melanogaster	Trx-2	34281
Homo sapiens	TXN	7295	Drosophila melanogaster	TrxT	31443
Homo sapiens	TSC1	7248	Drosophila melanogaster	Tsc1	42862
Homo sapiens	UCP2	7351	Drosophila melanogaster	UCP2	7351
Homo sapiens	ATP6V1H	51606	Drosophila melanogaster	VhaSFD	34997
Homo sapiens	YWHAE	7531	Drosophila melanogaster	14-3-3epsilon	42186
Homo sapiens	AKT3	10000	Drosophila melanogaster	Akt1	41957
Homo sapiens	AKT1	207	Drosophila melanogaster	Akt1	41957
Homo sapiens	AKT2	208	Drosophila melanogaster	Akt1	41957
Homo sapiens	MAN1A2	10905	Drosophila melanogaster	alpha-Man-I	31957
Homo sapiens	MAN1A1	4121	Drosophila melanogaster	alpha-Man-I	31957
Homo sapiens	MAN1C1	57134	Drosophila melanogaster	alpha-Man-I	31957
Homo sapiens	ATG2A	23130	Drosophila melanogaster	Atg2	38344
Homo sapiens	ATG2B	55102	Drosophila melanogaster	Atg2	38344
Homo sapiens	ATG3	64422	Drosophila melanogaster	Aut1	40044
Homo sapiens	MAPK10	5602	Drosophila melanogaster	bsk	44801
Homo sapiens	MAPK8	5599	Drosophila melanogaster	bsk	44801
Homo sapiens	MAPK9	5601	Drosophila melanogaster	bsk	44801
Homo sapiens	UQCRB	7381	Drosophila melanogaster	CG17856	43369
Homo sapiens	C19orf43	79002	Drosophila melanogaster	CG18809	59170
Homo sapiens	DMD	1756	Drosophila melanogaster	Dys	42327
Homo sapiens	UTRN	7402	Drosophila melanogaster	Dys	42327
Homo sapiens	EZH2	2146	Drosophila melanogaster	E(z)	39203
Homo sapiens	EZH1	2145	Drosophila melanogaster	E(z)	39203
Homo sapiens	EDEM2	55741	Drosophila melanogaster	Edem1	31154
Homo sapiens	EED	8726	Drosophila melanogaster	esc	34595
Homo sapiens	FXN	2395	Drosophila melanogaster	fh	31845
Homo sapiens	GADD45G	10912	Drosophila melanogaster	Gadd45	35646
Homo sapiens	GADD45A	1647	Drosophila melanogaster	Gadd45	35646
Homo sapiens	GADD45B	4616	Drosophila melanogaster	Gadd45	35646
Homo sapiens	HPGDS	27306	Drosophila melanogaster	GstS1	36927
Homo sapiens	HSPA5	3309	Drosophila melanogaster	Hsc70-3	32133
Homo sapiens	PRDX2	7001	Drosophila melanogaster	Jafrac1	53578
Homo sapiens	PRDX1	5052	Drosophila melanogaster	Jafrac1	53578
Homo sapiens	C2orf47	79568	Drosophila melanogaster	CG3776	37996
Homo sapiens	KEAP1	9817	Drosophila melanogaster	Keap1	42062
Homo sapiens	GIPC1	10755	Drosophila melanogaster	kermit	46027
Homo sapiens	GIPC3	126326	Drosophila melanogaster	kermit	46027
Homo sapiens	GIPC2	54810	Drosophila melanogaster	kermit	46027
Homo sapiens	NDUFB5	4711	Drosophila melanogaster	l(3)neo18	46260
Homo sapiens	LBR	3930	Drosophila melanogaster	LBR	37482
Homo sapiens	TM7SF2	7108	Drosophila melanogaster	LBR	37482
Homo sapiens	DHCR7	1717	Drosophila melanogaster	LBR	37482
Homo sapiens	SH2B1	25970	Drosophila melanogaster	Lnk	43130
Homo sapiens	RGS12	6002	Drosophila melanogaster	loco	42672
Homo sapiens	SMOC1	64093	Drosophila melanogaster	magu	36048
Homo sapiens	DHX9	1660	Drosophila melanogaster	mle	35523
Homo sapiens	APOD	347	Drosophila melanogaster	NLaz	33324
Homo sapiens	PEX16	9409	Drosophila melanogaster	Pex16	40293
Homo sapiens	PIK3CB	5291	Drosophila melanogaster	Pi3K92E	42446
Homo sapiens	PIK3CD	5293	Drosophila melanogaster	Pi3K92E	42446
Homo sapiens	PRDX5	25824	Drosophila melanogaster	Prx5	3771951
Homo sapiens	PTEN	5728	Drosophila melanogaster	Pten	43991
Homo sapiens	ELAVL2	1993	Drosophila melanogaster	Rbp9	33498
Homo sapiens	ELAVL4	1996	Drosophila melanogaster	Rbp9	33498
Homo sapiens	ELAVL3	1995	Drosophila melanogaster	Rbp9	33498
Homo sapiens	ELAVL1	1994	Drosophila melanogaster	Rbp9	33498
Homo sapiens	PRKAG2	51422	Drosophila melanogaster	SNF4Agamma	42515
Homo sapiens	PRKAG1	5571	Drosophila melanogaster	SNF4Agamma	42515
Homo sapiens	SNX25	83891	Drosophila melanogaster	snz	31704
Homo sapiens	EIF4EBP2	1979	Drosophila melanogaster	Thor	33569
Homo sapiens	EIF4EBP1	1978	Drosophila melanogaster	Thor	33569
Homo sapiens	SCYL1	57410	Drosophila melanogaster	yata	43508
Homo sapiens	G6PD	2539	Drosophila melanogaster	Zw	32974
Homo sapiens	ADCY5	111	Mus musculus	Adcy5	224129
Homo sapiens	ARHGAP1	392	Mus musculus	Arhgap1	228359
Homo sapiens	ARNTL	406	Mus musculus	Arntl	11865
Homo sapiens	ATM	472	Mus musculus	Atm	11920
Homo sapiens	ATR	545	Mus musculus	Atr	245000
Homo sapiens	BAX	581	Mus musculus	Bax	12028
Homo sapiens	BUB1B	701	Mus musculus	Bub1b	12236
Homo sapiens	BUB3	9184	Mus musculus	Bub3	12237
Homo sapiens	CASP2	835	Mus musculus	Casp2	12366
Homo sapiens	CAT	847	Mus musculus	Cat	12359
Homo sapiens	CAV1	857	Mus musculus	Cav1	12389
Homo sapiens	CDKN1A	1026	Mus musculus	Cdkn1a	12575
Homo sapiens	CEBPB	1051	Mus musculus	Cebpb	12608
Homo sapiens	CHEK2	11200	Mus musculus	Chek2	50883
Homo sapiens	COQ7	10229	Mus musculus	Coq7	12850
Homo sapiens	EFEMP1	2202	Mus musculus	Efemp1	216616
Homo sapiens	ERCC2	2068	Mus musculus	Ercc2	13871
Homo sapiens	ERCC4	2072	Mus musculus	Ercc4	50505
Homo sapiens	FGF23	8074	Mus musculus	Fgf23	64654
Homo sapiens	FOXM1	2305	Mus musculus	Foxm1	14235
Homo sapiens	FXN	2395	Mus musculus	Fxn	14297
Homo sapiens	GH1	2688	Mus musculus	Gh	14599
Homo sapiens	CSH2	1443	Mus musculus	Gh	14599
Homo sapiens	CSHL1	1444	Mus musculus	Gh	14599
Homo sapiens	GHR	2690	Mus musculus	Ghr	14600
Homo sapiens	GHRHR	2692	Mus musculus	Ghrhr	14602
Homo sapiens	HELLS	3070	Mus musculus	Hells	15201
Homo sapiens	HTR1B	3351	Mus musculus	Htr1b	15551
Homo sapiens	IGF1	3479	Mus musculus	Igf1	16000
Homo sapiens	IGF1R	3480	Mus musculus	Igf1r	16001
Homo sapiens	INSR	3643	Mus musculus	Insr	16337
Homo sapiens	IRS1	3667	Mus musculus	Irs1	16367
Homo sapiens	IRS2	8660	Mus musculus	Irs2	384783
Homo sapiens	KL	9365	Mus musculus	Kl	16591
Homo sapiens	LMNA	4000	Mus musculus	Lmna	16905
Homo sapiens	MCM2	4171	Mus musculus	Mcm2	17216
Homo sapiens	MGAT5	4249	Mus musculus	Mgat5	107895
Homo sapiens	MSH2	4436	Mus musculus	Msh2	17685
Homo sapiens	MSRA	4482	Mus musculus	Msra	110265
Homo sapiens	NEIL1	79661	Mus musculus	Neil1	72774
Homo sapiens	NOS3	4846	Mus musculus	Nos3	18127
Homo sapiens	PAPPA	5069	Mus musculus	Pappa	18491
Homo sapiens	PAWR	5074	Mus musculus	Pawr	114774
Homo sapiens	PCK1	5105	Mus musculus	Pck1	18534
Homo sapiens	POU1F1	5449	Mus musculus	Pou1f1	18736
Homo sapiens	PLAU	5328	Mus musculus	Plau	18792
Homo sapiens	POLG	5428	Mus musculus	Polg	18975
Homo sapiens	PPM1D	8493	Mus musculus	Ppm1d	53892
Homo sapiens	PRDX1	5052	Mus musculus	Prdx1	18477
Homo sapiens	PROP1	5626	Mus musculus	Prop1	19127
Homo sapiens	RAE1	8480	Mus musculus	Rae1	66679
Homo sapiens	SIRT6	51548	Mus musculus	Sirt6	50721
Homo sapiens	SLC25A4	291	Mus musculus	Slc25a4	11739
Homo sapiens	STUB1	10273	Mus musculus	Stub1	56424
Homo sapiens	SURF1	6834	Mus musculus	Surf1	20930
Homo sapiens	TERF2	7014	Mus musculus	Terf2	21750
Homo sapiens	TERT	7015	Mus musculus	Tert	21752
Homo sapiens	TOP3B	8940	Mus musculus	Top3b	21976
Homo sapiens	TP53	7157	Mus musculus	Trp53	22059
Homo sapiens	TP63	8626	Mus musculus	Trp63	22061
Homo sapiens	TXN	7295	Mus musculus	Txn1	22166
Homo sapiens	UCP2	7351	Mus musculus	Ucp2	22228
Homo sapiens	XPA	7507	Mus musculus	Xpa	22590
Homo sapiens	XRCC6	2547	Mus musculus	Xrcc6	14375
Homo sapiens	ZMPSTE24	10269	Mus musculus	Zmpste24	230709
Homo sapiens	AGTR1	185	Mus musculus	Agtr1a	11607
Homo sapiens	APOE	348	Mus musculus	Apoe	11816
Homo sapiens	CISD2	493856	Mus musculus	Cisd2	67006
Homo sapiens	CLOCK	9575	Mus musculus	Clock	12753
Homo sapiens	DMD	1756	Mus musculus	Dmd	13405
Homo sapiens	EEF1E1	9521	Mus musculus	Eef1e1	66143
Homo sapiens	FN1	2335	Mus musculus	Fn1	14268
Homo sapiens	HNRNPD	3184	Mus musculus	Hnrnpd	11991
Homo sapiens	HTT	3064	Mus musculus	Htt	15194
Homo sapiens	JUND	3727	Mus musculus	Jund	16478
Homo sapiens	KCNA3	3738	Mus musculus	Kcna3	16491
Homo sapiens	PPARG	5468	Mus musculus	Pparg	19016
Homo sapiens	SIRT7	51547	Mus musculus	Sirt7	209011
Homo sapiens	SLC13A1	6561	Mus musculus	Slc13a1	55961
Homo sapiens	SOCS2	8835	Mus musculus	Socs2	216233
Homo sapiens	SOD2	6648	Mus musculus	Sod2	20656
Homo sapiens	TOPORS	10210	Mus musculus	Topors	106021
Homo sapiens	TPP2	7174	Mus musculus	Tpp2	22019
Homo sapiens	TP53BP1	7158	Mus musculus	Trp53bp1	27223
Homo sapiens	SLC7A14	57709	Saccharomyces cerevisiae	AGP1	850333
Homo sapiens	SLC7A3	84889	Saccharomyces cerevisiae	AGP1	850333
Homo sapiens	SLC7A4	6545	Saccharomyces cerevisiae	AGP1	850333
Homo sapiens	SLC7A1	6541	Saccharomyces cerevisiae	AGP1	850333
Homo sapiens	ATP5B	506	Saccharomyces cerevisiae	ATP2	853585
Homo sapiens	PRKAR2A	5576	Saccharomyces cerevisiae	BCY1	854778
Homo sapiens	PRKAR2B	5577	Saccharomyces cerevisiae	BCY1	854778
Homo sapiens	CDC6	990	Saccharomyces cerevisiae	CDC6	853244
Homo sapiens	DDX11	1663	Saccharomyces cerevisiae	CHL1	856099
Homo sapiens	DNA2	1763	Saccharomyces cerevisiae	DNA2	856569
Homo sapiens	DNM1L	10059	Saccharomyces cerevisiae	DNM1	850686
Homo sapiens	FBP1	2203	Saccharomyces cerevisiae	FBP1	851092
Homo sapiens	FBP2	8789	Saccharomyces cerevisiae	FBP1	851092
Homo sapiens	FIS1	51024	Saccharomyces cerevisiae	FIS1	854745
Homo sapiens	KRBA2	124751	Saccharomyces cerevisiae	FOB1	851688
Homo sapiens	RBBP4	5928	Saccharomyces cerevisiae	HAT2	856654
Homo sapiens	RBBP7	5931	Saccharomyces cerevisiae	HAT2	856654
Homo sapiens	SIRT3	23410	Saccharomyces cerevisiae	HST2	856092
Homo sapiens	SIRT2	22933	Saccharomyces cerevisiae	HST2	856092
Homo sapiens	GCK	2645	Saccharomyces cerevisiae	HXK2	852639
Homo sapiens	HK2	3099	Saccharomyces cerevisiae	HXK2	852639
Homo sapiens	HKDC1	80201	Saccharomyces cerevisiae	HXK2	852639
Homo sapiens	IDH3A	3419	Saccharomyces cerevisiae	IDH2	854303
Homo sapiens	MAPK1	5594	Saccharomyces cerevisiae	KSS1	852931
Homo sapiens	MAPK3	5595	Saccharomyces cerevisiae	KSS1	852931
Homo sapiens	CERS4	79603	Saccharomyces cerevisiae	LAG1	856386
Homo sapiens	CERS5	91012	Saccharomyces cerevisiae	LAG1	856386
Homo sapiens	CERS6	253782	Saccharomyces cerevisiae	LAG1	856386
Homo sapiens	CERS2	29956	Saccharomyces cerevisiae	LAG1	856386
Homo sapiens	CERS3	204219	Saccharomyces cerevisiae	LAG1	856386
Homo sapiens	DLAT	1737	Saccharomyces cerevisiae	LAT1	855653
Homo sapiens	ATR	545	Saccharomyces cerevisiae	MEC1	852433
Homo sapiens	MSRA	4482	Saccharomyces cerevisiae	MXR1	856765
Homo sapiens	PHB	5245	Saccharomyces cerevisiae	PHB1	853033
Homo sapiens	PHB2	11331	Saccharomyces cerevisiae	PHB2	853146
Homo sapiens	FEN1	2237	Saccharomyces cerevisiae	RAD27	853747
Homo sapiens	RAD50	10111	Saccharomyces cerevisiae	RAD50	855471
Homo sapiens	RAD51	5888	Saccharomyces cerevisiae	RAD51	856831
Homo sapiens	RAD52	5893	Saccharomyces cerevisiae	RAD52	854976
Homo sapiens	RRAS2	22800	Saccharomyces cerevisiae	RAS1	854268
Homo sapiens	RRAS	6237	Saccharomyces cerevisiae	RAS1	854268
Homo sapiens	RRAS2	22800	Saccharomyces cerevisiae	RAS2	855625
Homo sapiens	RRAS	6237	Saccharomyces cerevisiae	RAS2	855625
Homo sapiens	ZNF622	90441	Saccharomyces cerevisiae	REI1	852569
Homo sapiens	HDAC2	3066	Saccharomyces cerevisiae	RPD3	855386
Homo sapiens	HDAC1	3065	Saccharomyces cerevisiae	RPD3	855386
Homo sapiens	RPL10L	140801	Saccharomyces cerevisiae	RPL10	850764
Homo sapiens	RPL31	6160	Saccharomyces cerevisiae	RPL31A	851484
Homo sapiens	RPL6	6128	Saccharomyces cerevisiae	RPL6B	851169
Homo sapiens	POLRMT	5442	Saccharomyces cerevisiae	RPO41	850507
Homo sapiens	RPS18	6222	Saccharomyces cerevisiae	RPS18A	852061
Homo sapiens	RPS6	6194	Saccharomyces cerevisiae	RPS6B	852479
Homo sapiens	MITF	4286	Saccharomyces cerevisiae	RTG3	852171
Homo sapiens	TFEB	7942	Saccharomyces cerevisiae	RTG3	852171
Homo sapiens	TAGLN2	8407	Saccharomyces cerevisiae	SCP1	854549
Homo sapiens	TAGLN3	29114	Saccharomyces cerevisiae	SCP1	854549
Homo sapiens	TAGLN	6876	Saccharomyces cerevisiae	SCP1	854549
Homo sapiens	CNN1	1264	Saccharomyces cerevisiae	SCP1	854549
Homo sapiens	CNN2	1265	Saccharomyces cerevisiae	SCP1	854549
Homo sapiens	BLM	641	Saccharomyces cerevisiae	SGS1	855228
Homo sapiens	PRKAB2	5565	Saccharomyces cerevisiae	SIP2	852664
Homo sapiens	PRKAB1	5564	Saccharomyces cerevisiae	SIP2	852664
Homo sapiens	ORC1	4998	Saccharomyces cerevisiae	SIR3	851163
Homo sapiens	PRKAA2	5563	Saccharomyces cerevisiae	SNF1	852088
Homo sapiens	PRKAA1	5562	Saccharomyces cerevisiae	SNF1	852088
Homo sapiens	PRKAG2	51422	Saccharomyces cerevisiae	SNF4	852763
Homo sapiens	PRKAG1	5571	Saccharomyces cerevisiae	SNF4	852763
Homo sapiens	PRKAG3	53632	Saccharomyces cerevisiae	SNF4	852763
Homo sapiens	SOD1	6647	Saccharomyces cerevisiae	SOD1	853568
Homo sapiens	SOD2	6648	Saccharomyces cerevisiae	SOD2	856399
Homo sapiens	MTOR	2475	Saccharomyces cerevisiae	TOR1	853529
Homo sapiens	PRKACB	5567	Saccharomyces cerevisiae	TPK2	855898
Homo sapiens	PRKACA	5566	Saccharomyces cerevisiae	TPK2	855898
Homo sapiens	PRKACG	5568	Saccharomyces cerevisiae	TPK2	855898
Homo sapiens	POMP	51371	Saccharomyces cerevisiae	UMP1	852471
Homo sapiens	XRCC6	2547	Saccharomyces cerevisiae	YKU70	855328
Homo sapiens	SLC7A14	57709	Saccharomyces cerevisiae	BAP2	852360
Homo sapiens	SLC7A3	84889	Saccharomyces cerevisiae	BAP2	852360
Homo sapiens	SLC7A4	6545	Saccharomyces cerevisiae	BAP2	852360
Homo sapiens	SLC7A1	6541	Saccharomyces cerevisiae	BAP2	852360
Homo sapiens	RPL6	6128	Saccharomyces cerevisiae	RPL6A	854902
Homo sapiens	PRKACB	5567	Saccharomyces cerevisiae	TPK1	853275
Homo sapiens	PRKACA	5566	Saccharomyces cerevisiae	TPK1	853275
Homo sapiens	PRKACG	5568	Saccharomyces cerevisiae	TPK1	853275
Homo sapiens	PRKACB	5567	Saccharomyces cerevisiae	TPK3	853688
Homo sapiens	PRKACA	5566	Saccharomyces cerevisiae	TPK3	853688
Homo sapiens	PRKACG	5568	Saccharomyces cerevisiae	TPK3	853688
Homo sapiens	SLC7A14	57709	Saccharomyces cerevisiae	TAT2	854139
Homo sapiens	SLC7A3	84889	Saccharomyces cerevisiae	TAT2	854139
Homo sapiens	SLC7A4	6545	Saccharomyces cerevisiae	TAT2	854139
Homo sapiens	SLC7A1	6541	Saccharomyces cerevisiae	TAT2	854139

## Sheet: c.HumanHomToModelOrganGenes
Supplementary Table 2c. List of 903 combined set LAGs: human LAGs and human homologs to model organism ageing related genes.
GeneName
ABCC11
ABCC12
ABCC5
ACAT1
ACO2
ACOX3
ACVR1
ACVR1B
ACVR1C
ADARB2
ADCY1
ADCY5
AFG3L2
AGMO
AGPAT5
AGTR1
AKAP1
AKT1
AKT2
AKT3
ALK
AOX1
AP3B1
AP3B2
AP3D1
AP3M1
AP3M2
AP3S1
AP3S2
APEX1
APOD
APOE
ARHGAP1
ARHGDIA
ARHGDIB
ARIH2
ARL8A
ARL8B
ARNTL
ARPC2
ARR3
ARRB1
ARRB2
ASH2L
ATG2A
ATG2B
ATG3
ATG4A
ATG4B
ATG4C
ATG4D
ATG7
ATG9A
ATM
ATP1A1
ATP1A2
ATP1A3
ATP1A4
ATP2A1
ATP2A3
ATP5A1
ATP5B
ATP5E
ATP5F1
ATP5L
ATP5O
ATP6V0A1
ATP6V0A4
ATP6V1B1
ATP6V1B2
ATP6V1H
ATP7A
ATP7B
ATR
BANF1
BAX
BCHE
BECN1
BLM
BTRC
BUB1B
BUB3
BUD31
C19orf43
C2orf47
CALU
CANT1
CASK
CASP2
CAT
CAV1
CCDC22
CCDC53
CCNT1
CCNT2
CCT4
CCT6A
CCT6B
CDC25B
CDC6
CDCP2
CDK5
CDK7
CDKN1A
CDS1
CEBPB
CERS2
CERS3
CERS4
CERS5
CERS6
CFL1
CFL2
CGRRF1
CHEK1
CHEK2
CHMP6
CISD2
CLOCK
CLTC
CNGA1
CNGA2
CNGA4
CNN1
CNN2
CNOT3
CNOT6
CNOT6L
COL4A3BP
COQ7
CORO7
COX4I1
COX4I2
COX5A
COX5B
COX6A1
COX6A2
COX6B1
COX6B2
CRISP1
CRISP2
CRISP3
CRTC1
CRTC2
CRTC3
CSH2
CSHL1
CUL1
CYC1
CYCS
CYP2A13
CYP2A6
CYP2A7
CYP2B6
CYP2C18
CYP2C19
CYP2C8
CYP2C9
CYP2D6
CYP2E1
CYP2F1
CYP2J2
CYP2R1
CYP2S1
CYP2U1
CYP2W1
CYP3A4
CYP3A43
CYP3A5
CYP3A7
DCAF11
DCXR
DDX11
DDX18
DDX51
DHCR7
DHX37
DHX9
DIS3
DLAT
DLD
DMBX1
DMD
DNA2
DNM1L
DRGX
DSTN
DUSP16
DUSP8
EDEM2
EED
EEF1A1
EEF1A2
EEF1E1
EEF2
EFEMP1
EIF2B4
EIF2B5
EIF2C1
EIF2C2
EIF2C3
EIF2C4
EIF2S2
EIF2S3
EIF3A
EIF3B
EIF3F
EIF4A1
EIF4A2
EIF4EBP1
EIF4EBP2
EIF4G1
EIF4G3
EIF5A
EIF5A2
ELAVL1
ELAVL2
ELAVL3
ELAVL4
Entrez
EPC1
EPC2
EPHA1
EPHA10
EPHA3
EPHA4
EPHA5
EPHA6
EPHA7
EPHA8
EPHB1
EPHB2
EPHB3
EPHB4
EPHB6
ERCC2
ERCC4
ERN2
ERO1L
ERO1LB
EXOSC3
EXOSC5
EZH1
EZH2
EZR
FABP12
FABP3
FABP4
FABP5
FABP7
FABP9
FAM116A
FAM126B
FAM58A
FBP1
FBP2
FEN1
FEZ2
FGF23
FIS1
FLNB
FLNC
FN1
FOXM1
FXN
G6PD
GABARAP
GABARAPL1
GADD45A
GADD45B
GADD45G
GAK
GAPDH
GATA1
GATA4
GATA5
GATA6
GCK
GCLC
GCLM
GDF11
GDI1
GDI2
GH1
GHR
GHRHR
GIPC1
GIPC2
GIPC3
GLIPR1
GNA11
GNAL
GNAO1
GNAQ
GNG11
GNG12
GNG2
GNG3
GNG4
GNG5
GNG8
GPI
GRAP
GRB2
GTF2F1
GZF1
H3F3A
H3F3B
HCCS
HCFC2
HDAC1
HDAC2
HELLS
HIPK1
HIPK3
HK2
HKDC1
HNRNPA1
HNRNPA1L2
HNRNPA3
HNRNPD
HOOK1
HOOK2
HOOK3
HPGDS
HSD17B14
HSF2
HSPA5
HSPA9
HSPG2
HTR1B
HTT
HUS1
HUS1B
IDH1
IDH3A
IFT122
IFT140
IFT172
IFT52
IFT57
IFT80
IFT88
IGF1
IGF1R
ILK
INADL
INSR
INSRR
IRS1
IRS2
IRS4
ISCA1
ITCH
ITGB1
ITGB2
ITGB3
ITGB7
ITPR1
ITPR2
ITPR3
JUND
KCNA3
KDM5A
KDM5B
KDM5C
KDM5D
KEAP1
KIF17
KIN
KL
KRAS
KRBA2
KRIT1
LARS2
LATS1
LATS2
LBR
LCTL
LDB1
LDB2
LEMD2
LEMD3
LHX2
LHX9
LMCD1
LMNA
LMNB1
LRIG1
LRIG2
LRIG3
LSM7
LTK
MAGOH
MAGOHB
MAN1A1
MAN1A2
MAN1C1
MAP2K4
MAP3K12
MAP3K13
MAPK1
MAPK10
MAPK3
MAPK8
MAPK9
MARS
MAT1A
MAT2A
MCM2
MDH2
MECR
MEIS1
MEIS2
MEIS3
MGAT5
MGRN1
MITF
MKNK1
MKNK2
MLL5
MLLT10
MLLT6
MLX
MPDZ
MRPL1
MRPL10
MRPL12
MRPL24
MRPL47
MRPS10
MRPS27
MRPS9
MSH2
MSN
MSRA
MSTN
MTA1
MTA2
MTA3
MTCH1
MTCH2
MTMR3
MTMR4
MTOR
MVK
MZF1
NACA
NARS
NCBP2
NDUFA10
NDUFAB1
NDUFB10
NDUFB5
NDUFB7
NDUFS1
NDUFS2
NDUFS3
NDUFS4
NDUFS8
NDUFV1
NEIL1
NF1
NFE2
NFE2L1
NFE2L2
NFE2L3
NFIA
NFIB
NFIC
NFIX
NNT
NOB1
NOP14
NOP2
NOP58
NOS3
NOTCH2
NOTCH3
NOTCH4
NR1H2
NR1H4
NRAS
NRXN1
NRXN2
NRXN3
NUP205
NUP85
OGDH
OGDHL
OPA1
ORC1
PABPC1
PABPC1L
PABPC3
PABPC4
PANK1
PANK2
PANK3
PAPD4
PAPPA
PARL
PARVA
PARVB
PAWR
PCK1
PCK2
PCMT1
PCSK2
PCYT1A
PCYT1B
PDE4A
PDE4B
PDE4C
PDE4D
PDPK1
PEX16
PEX5
PHB
PHB2
PIGB
PIK3CA
PIK3CB
PIK3CD
PIK3CG
PIP4K2A
PLAU
PLCB4
PLEKHH1
PLEKHH2
POLA1
POLG
POLR1B
POLR3C
POLRMT
POMP
POU1F1
POU2F3
POU3F1
PPARG
PPFIA1
PPFIA2
PPFIA3
PPFIBP1
PPFIBP2
PPM1D
PPP3CA
PPP3CB
PPP3CC
PPP3R1
PPP3R2
PQLC2
PRDM1
PRDX1
PRDX2
PRDX3
PRDX5
PRKAA1
PRKAA2
PRKAB1
PRKAB2
PRKACA
PRKACB
PRKACG
PRKAG1
PRKAG2
PRKAG3
PRKAR2A
PRKAR2B
PRKCD
PRKCQ
PRKD2
PRKD3
PRKG1
PROP1
PRPF38A
PTEN
QARS
RAB10
RAB5A
RAB5B
RAB5C
RAB7A
RABGGTA
RABL5
RAD50
RAD51
RAD52
RAE1
RALA
RALB
RANBP10
RANBP9
RARA
RARB
RARG
RBBP4
RBBP5
RBBP7
RBM15
RBM15B
RBM23
RBM39
RBPMS
RBPMS2
RC3H1
RC3H2
RCL1
RCN1
RCN3
RDX
RFX1
RFX2
RFX3
RGS12
RGS6
RGS7
RIMS1
RIMS2
RNF157
RNF185
RNF5
RNGTT
ROCK1
ROCK2
RPL10L
RPL19
RPL31
RPL4
RPL6
RPL9
RPS10
RPS11
RPS15
RPS15A
RPS18
RPS23
RPS26
RPS3
RPS5
RPS6
RPS6KB1
RPS6KB2
RPTOR
RRAS
RRAS2
RRP8
SACM1L
SAG
SBDS
SCD
SCD5
SCG5
SCO1
SCYL1
SDHB
SDHC
SETD1B
SETD5
SFT2D3
SFTPD
SGCD
SGCG
SGCZ
SGK1
SGK2
SGK3
SGPL1
SH2B1
SH3RF1
SHC2
SHC3
SHC4
SIRT1
SIRT2
SIRT3
SIRT6
SIRT7
SKP1
SLC13A1
SLC13A2
SLC13A3
SLC13A5
SLC15A1
SLC15A2
SLC25A14
SLC25A3
SLC25A30
SLC25A31
SLC25A32
SLC25A4
SLC25A44
SLC25A5
SLC25A6
SLC27A1
SLC27A4
SLC29A1
SLC29A2
SLC29A3
SLC36A1
SLC36A2
SLC36A3
SLC36A4
SLC6A4
SLC7A1
SLC7A14
SLC7A3
SLC7A4
SLC9A3R1
SMEK1
SMEK2
SMG1
SMN1
SMN2
SMOC1
SNAP23
SNAP25
SNF8
SNRPC
SNX25
SOAT1
SOAT2
SOCS2
SOD1
SOD2
SPDEF
SPEN
STK4
STUB1
STX1A
STX1B
STXBP5
STXBP5L
SUPT4H1
SURF1
SUV420H1
SUV420H2
SYMPK
SYNJ1
SYNJ2
TAGLN
TAGLN2
TAGLN3
TARS
TARSL2
TBC1D24
TBCE
TBP
TBPL2
TBXAS1
TCEB3B
TCEB3C
TELO2
TERF2
TERT
TES
TFEB
TGFBR1
THRB
TKT
TKTL2
TM7SF2
TMEM135
TMEM180
TOP1
TOP1MT
TOP3B
TOPORS
TP53
TP53BP1
TP63
TPP2
TRDMT1
TRIM67
TRIM9
TRIT1
TRNT1
TRPV5
TRPV6
TSC1
TSC2
TTC19
TUB
TUFM
TULP1
TULP3
TXN
TXNDC8
UBE2N
UBE2NL
UCHL1
UCHL3
UCHL5
UCKL1
UCP2
UFD1L
UGP2
ULK1
ULK2
UNC13A
UNC13B
UNC13C
UQCRB
UQCRC2
UQCRFS1
UQCRH
UQCRQ
USP48
UTRN
VEPH1
VMO1
VPS16
VPS18
VPS33A
VPS36
VPS37B
VPS37C
VPS41
VRK1
VRK2
VSX1
VSX2
WDFY3
WDR5
WDR5B
WIPF1
WIPF2
WIPF3
WIPI1
WIPI2
WWP1
WWP2
XDH
XPA
XRCC6
YARS2
YWHAB
YWHAE
YWHAZ
ZCCHC11
ZCCHC6
ZFAND2B
ZKSCAN1
ZKSCAN3
ZKSCAN4
ZKSCAN5
ZMPSTE24
ZNF101
ZNF177
ZNF18
ZNF192
ZNF2
ZNF202
ZNF205
ZNF213
ZNF215
ZNF224
ZNF263
ZNF274
ZNF282
ZNF3
ZNF323
ZNF397
ZNF398
ZNF434
ZNF444
ZNF446
ZNF449
ZNF496
ZNF498
ZNF500
ZNF514
ZNF552
ZNF554
ZNF556
ZNF557
ZNF561
ZNF574
ZNF577
ZNF584
ZNF610
ZNF620
ZNF621
ZNF622
ZNF629
ZNF641
ZNF662
ZNF669
ZNF701
ZNF75A
ZNF763
ZNF768
ZNF785
ZNF789
ZNF8
ZSCAN1
ZSCAN10
ZSCAN12
ZSCAN16
ZSCAN20
ZSCAN23
ZSCAN29
ZSCAN30

## Sheet: d.DogHomologsToHumanGenes
Supplementary Table 2d.List of 803 dog genes with >70% sequence homologs to the combined set LAGs.
Homology Type	Orthology confidence [0 low, 1 high]	% Identity with respect to query gene	Dog Ensembl Gene ID	Human Ensembl Gene ID
ortholog_one2one	1	97	ENSCAFG00000002288	ENSG00000001084
ortholog_one2one	0	93	ENSCAFG00000001961	ENSG00000001631
ortholog_one2one	1	71	ENSCAFG00000015831	ENSG00000002016
ortholog_one2many	0	77	ENSCAFG00000030235	ENSG00000004779
ortholog_one2many	0	86	ENSCAFG00000017667	ENSG00000004779
ortholog_one2one	1	92	ENSCAFG00000011591	ENSG00000004961
ortholog_one2one	0	97	ENSCAFG00000018384	ENSG00000005022
ortholog_one2one	0	95	ENSCAFG00000003952	ENSG00000005249
ortholog_one2one	0	92	ENSCAFG00000019292	ENSG00000006194
ortholog_one2one	0	99	ENSCAFG00000030906	ENSG00000006451
ortholog_one2one	0	98	ENSCAFG00000003582	ENSG00000006715
ortholog_one2one	1	75	ENSCAFG00000018692	ENSG00000007216
ortholog_one2one	1	94	ENSCAFG00000017009	ENSG00000008441
ortholog_one2one	1	88	ENSCAFG00000018074	ENSG00000011295
ortholog_one2one	1	90	ENSCAFG00000014030	ENSG00000011376
ortholog_one2one	1	92	ENSCAFG00000006835	ENSG00000012504
ortholog_one2one	1	97	ENSCAFG00000014912	ENSG00000013293
ortholog_one2one	0	71	ENSCAFG00000015707	ENSG00000013573
ortholog_one2one	0	86	ENSCAFG00000007304	ENSG00000017427
ortholog_one2one	1	99	ENSCAFG00000012174	ENSG00000018625
ortholog_many2many	0	74	ENSCAFG00000014877	ENSG00000021461
ortholog_many2many	0	71	ENSCAFG00000014942	ENSG00000021461
ortholog_one2one	1	96	ENSCAFG00000013333	ENSG00000023228
ortholog_one2one	0	83	ENSCAFG00000020126	ENSG00000023909
ortholog_one2one	0	77	ENSCAFG00000000969	ENSG00000025156
ortholog_one2one	1	93	ENSCAFG00000024151	ENSG00000027644
ortholog_one2one	0	90	ENSCAFG00000007250	ENSG00000032742
ortholog_one2one	1	98	ENSCAFG00000015017	ENSG00000033627
ortholog_one2one	1	84	ENSCAFG00000015174	ENSG00000040487
ortholog_one2one	1	90	ENSCAFG00000003048	ENSG00000043514
ortholog_one2one	1	99	ENSCAFG00000020196	ENSG00000044574
ortholog_one2one	1	99	ENSCAFG00000006947	ENSG00000047249
ortholog_one2one	0	80	ENSCAFG00000001638	ENSG00000048544
ortholog_one2one	1	72	ENSCAFG00000007455	ENSG00000049449
ortholog_one2one	0	71	ENSCAFG00000002865	ENSG00000050344
ortholog_one2one	1	99	ENSCAFG00000000395	ENSG00000050748
ortholog_one2one	1	89	ENSCAFG00000009220	ENSG00000051180
ortholog_one2one	1	97	ENSCAFG00000007579	ENSG00000051382
ortholog_one2one	1	86	ENSCAFG00000016410	ENSG00000054690
ortholog_one2one	1	98	ENSCAFG00000012448	ENSG00000055044
ortholog_one2one	0	100	ENSCAFG00000003440	ENSG00000055130
ortholog_one2one	1	90	ENSCAFG00000013894	ENSG00000057252
ortholog_one2one	0	95	ENSCAFG00000005223	ENSG00000057608
ortholog_one2one	1	84	ENSCAFG00000003694	ENSG00000057657
ortholog_one2one	0	97	ENSCAFG00000006527	ENSG00000057935
ortholog_one2one	1	79	ENSCAFG00000004011	ENSG00000059377
ortholog_one2many	1	73	ENSCAFG00000005953	ENSG00000064666
ortholog_one2many	1	88	ENSCAFG00000019644	ENSG00000064666
ortholog_one2one	0	90	ENSCAFG00000007781	ENSG00000064835
ortholog_one2one	1	89	ENSCAFG00000019425	ENSG00000065000
ortholog_one2one	1	76	ENSCAFG00000016132	ENSG00000065526
ortholog_one2one	0	91	ENSCAFG00000017851	ENSG00000065559
ortholog_one2one	0	97	ENSCAFG00000005169	ENSG00000065675
ortholog_one2one	1	87	ENSCAFG00000017790	ENSG00000065989
ortholog_one2one	1	100	ENSCAFG00000018353	ENSG00000066044
ortholog_one2one	0	94	ENSCAFG00000017729	ENSG00000066739
ortholog_one2one	1	89	ENSCAFG00000012508	ENSG00000067369
ortholog_one2one	0	98	ENSCAFG00000018282	ENSG00000067900
ortholog_one2one	0	75	ENSCAFG00000005638	ENSG00000068903
ortholog_one2one	0	99	ENSCAFG00000014596	ENSG00000070010
ortholog_one2one	1	94	ENSCAFG00000011038	ENSG00000070540
ortholog_one2one	0	100	ENSCAFG00000005586	ENSG00000070718
ortholog_one2one	1	96	ENSCAFG00000023528	ENSG00000070886
ortholog_one2many	0	73	ENSCAFG00000029273	ENSG00000071082
ortholog_one2many	0	88	ENSCAFG00000006408	ENSG00000071082
ortholog_one2many	0	84	ENSCAFG00000024522	ENSG00000071082
ortholog_one2many	0	84	ENSCAFG00000007106	ENSG00000071082
ortholog_one2one	1	93	ENSCAFG00000005570	ENSG00000071282
ortholog_one2one	0	92	ENSCAFG00000005985	ENSG00000072756
ortholog_one2one	1	85	ENSCAFG00000011551	ENSG00000073067
ortholog_one2one	0	94	ENSCAFG00000004052	ENSG00000073111
ortholog_one2one	0	98	ENSCAFG00000013961	ENSG00000073282
ortholog_one2one	0	98	ENSCAFG00000015781	ENSG00000073614
ortholog_one2one	1	93	ENSCAFG00000013230	ENSG00000073803
ortholog_one2one	1	82	ENSCAFG00000016107	ENSG00000074181
ortholog_one2one	1	95	ENSCAFG00000004471	ENSG00000074266
ortholog_one2one	1	91	ENSCAFG00000013971	ENSG00000074370
ortholog_one2one	1	93	ENSCAFG00000014975	ENSG00000075151
ortholog_one2one	1	86	ENSCAFG00000014570	ENSG00000075239
ortholog_one2many	0	92	ENSCAFG00000006545	ENSG00000075415
ortholog_one2one	1	100	ENSCAFG00000004157	ENSG00000075785
ortholog_one2one	1	100	ENSCAFG00000005727	ENSG00000077092
ortholog_one2one	1	93	ENSCAFG00000032654	ENSG00000077348
ortholog_one2one	0	91	ENSCAFG00000019123	ENSG00000077463
ortholog_one2one	1	83	ENSCAFG00000000644	ENSG00000078269
ortholog_one2one	1	83	ENSCAFG00000004145	ENSG00000078403
ortholog_one2one	1	92	ENSCAFG00000007528	ENSG00000078747
ortholog_one2many	0	81	ENSCAFG00000004205	ENSG00000079277
ortholog_one2one	0	89	ENSCAFG00000002640	ENSG00000079841
ortholog_one2one	1	98	ENSCAFG00000017784	ENSG00000079999
ortholog_one2one	0	99	ENSCAFG00000002053	ENSG00000080298
ortholog_one2one	1	87	ENSCAFG00000003576	ENSG00000081800
ortholog_one2one	0	97	ENSCAFG00000005031	ENSG00000082258
ortholog_one2one	1	97	ENSCAFG00000023139	ENSG00000082641
ortholog_one2one	1	88	ENSCAFG00000001331	ENSG00000083223
ortholog_one2one	0	95	ENSCAFG00000018126	ENSG00000083290
ortholog_one2one	1	95	ENSCAFG00000005016	ENSG00000083520
ortholog_one2one	0	72	ENSCAFG00000031873	ENSG00000083838
ortholog_one2one	1	100	ENSCAFG00000002366	ENSG00000083845
ortholog_one2one	0	96	ENSCAFG00000002999	ENSG00000084073
ortholog_one2one	0	88	ENSCAFG00000004250	ENSG00000084733
ortholog_one2one	0	81	ENSCAFG00000003744	ENSG00000085840
ortholog_one2one	1	76	ENSCAFG00000014554	ENSG00000087008
ortholog_one2one	0	85	ENSCAFG00000003895	ENSG00000087076
ortholog_one2one	0	71	ENSCAFG00000003867	ENSG00000087088
ortholog_one2one	0	94	ENSCAFG00000009233	ENSG00000087258
ortholog_one2one	1	80	ENSCAFG00000014730	ENSG00000087269
ortholog_one2one	0	99	ENSCAFG00000010528	ENSG00000087470
ortholog_one2one	1	95	ENSCAFG00000018728	ENSG00000087903
ortholog_one2one	0	97	ENSCAFG00000002699	ENSG00000088038
ortholog_one2one	0	90	ENSCAFG00000004950	ENSG00000088205
ortholog_one2one	0	96	ENSCAFG00000007932	ENSG00000088298
ortholog_one2one	1	82	ENSCAFG00000005656	ENSG00000088386
ortholog_one2one	0	72	ENSCAFG00000030598	ENSG00000089009
ortholog_one2one	0	95	ENSCAFG00000003081	ENSG00000090621
ortholog_one2one	1	76	ENSCAFG00000018482	ENSG00000090661
ortholog_one2one	1	99	ENSCAFG00000014825	ENSG00000090686
ortholog_one2one	0	98	ENSCAFG00000003837	ENSG00000091140
ortholog_one2one	1	89	ENSCAFG00000011105	ENSG00000092531
ortholog_one2one	0	97	ENSCAFG00000000661	ENSG00000092820
ortholog_one2one	0	89	ENSCAFG00000016106	ENSG00000094804
ortholog_one2one	1	96	ENSCAFG00000002659	ENSG00000095002
ortholog_one2one	0	93	ENSCAFG00000017183	ENSG00000095066
ortholog_one2one	1	97	ENSCAFG00000001130	ENSG00000096433
ortholog_one2one	1	91	ENSCAFG00000013316	ENSG00000096717
ortholog_one2one	0	89	ENSCAFG00000009663	ENSG00000099194
ortholog_one2one	0	86	ENSCAFG00000031861	ENSG00000099326
ortholog_one2one	0	97	ENSCAFG00000016780	ENSG00000099365
ortholog_one2one	1	79	ENSCAFG00000016258	ENSG00000099795
ortholog_one2one	1	98	ENSCAFG00000019386	ENSG00000099860
ortholog_one2one	1	85	ENSCAFG00000019429	ENSG00000099875
ortholog_one2one	1	79	ENSCAFG00000015014	ENSG00000099960
ortholog_one2one	0	100	ENSCAFG00000015421	ENSG00000100030
ortholog_one2one	1	96	ENSCAFG00000015482	ENSG00000100038
ortholog_one2one	1	92	ENSCAFG00000012420	ENSG00000100330
ortholog_one2one	1	96	ENSCAFG00000001075	ENSG00000100412
ortholog_one2one	0	86	ENSCAFG00000011217	ENSG00000100461
ortholog_one2one	1	98	ENSCAFG00000014603	ENSG00000100505
ortholog_one2one	1	94	ENSCAFG00000031845	ENSG00000100532
ortholog_one2one	0	90	ENSCAFG00000017802	ENSG00000100749
ortholog_one2one	1	94	ENSCAFG00000011868	ENSG00000100889
ortholog_one2many	1	96	ENSCAFG00000011896	ENSG00000100897
ortholog_one2one	1	94	ENSCAFG00000012191	ENSG00000100949
ortholog_one2one	1	82	ENSCAFG00000004368	ENSG00000100987
ortholog_one2one	1	94	ENSCAFG00000009319	ENSG00000101052
ortholog_one2one	0	79	ENSCAFG00000009573	ENSG00000101104
ortholog_one2one	0	97	ENSCAFG00000009615	ENSG00000101109
ortholog_one2one	1	99	ENSCAFG00000012048	ENSG00000101146
ortholog_one2one	1	79	ENSCAFG00000006175	ENSG00000101224
ortholog_one2one	1	99	ENSCAFG00000005760	ENSG00000101333
ortholog_one2one	0	94	ENSCAFG00000018009	ENSG00000101844
ortholog_one2one	1	92	ENSCAFG00000013521	ENSG00000101868
ortholog_one2one	1	92	ENSCAFG00000015922	ENSG00000101997
ortholog_one2one	1	96	ENSCAFG00000012688	ENSG00000102054
ortholog_one2one	1	85	ENSCAFG00000018766	ENSG00000102078
ortholog_one2one	1	89	ENSCAFG00000013493	ENSG00000102230
ortholog_one2one	0	93	ENSCAFG00000007161	ENSG00000102683
ortholog_one2one	1	84	ENSCAFG00000019201	ENSG00000102858
ortholog_one2one	1	93	ENSCAFG00000029137	ENSG00000102870
ortholog_one2one	1	85	ENSCAFG00000017108	ENSG00000102882
ortholog_one2one	1	91	ENSCAFG00000019438	ENSG00000103197
ortholog_one2one	1	74	ENSCAFG00000031099	ENSG00000103266
ortholog_one2one	1	92	ENSCAFG00000013108	ENSG00000103723
ortholog_one2one	0	98	ENSCAFG00000009383	ENSG00000104142
ortholog_one2many	0	98	ENSCAFG00000007353	ENSG00000104205
ortholog_one2one	0	96	ENSCAFG00000004487	ENSG00000104884
ortholog_one2one	0	87	ENSCAFG00000007303	ENSG00000105220
ortholog_one2one	0	98	ENSCAFG00000005388	ENSG00000105221
ortholog_one2one	0	96	ENSCAFG00000004256	ENSG00000105287
ortholog_one2one	0	98	ENSCAFG00000004958	ENSG00000105409
ortholog_one2one	1	90	ENSCAFG00000004161	ENSG00000105419
ortholog_one2one	1	86	ENSCAFG00000014928	ENSG00000105650
ortholog_one2many	1	96	ENSCAFG00000014647	ENSG00000105662
ortholog_one2one	1	94	ENSCAFG00000004926	ENSG00000105732
ortholog_one2one	1	92	ENSCAFG00000003977	ENSG00000105851
ortholog_one2one	0	90	ENSCAFG00000004236	ENSG00000105929
ortholog_one2many	1	75	ENSCAFG00000003104	ENSG00000105953
ortholog_one2one	0	96	ENSCAFG00000003404	ENSG00000105974
ortholog_one2one	0	95	ENSCAFG00000012623	ENSG00000106089
ortholog_one2one	1	87	ENSCAFG00000023315	ENSG00000106128
ortholog_one2one	1	90	ENSCAFG00000003623	ENSG00000106144
ortholog_many2many	0	79	ENSCAFG00000014877	ENSG00000106258
ortholog_many2many	0	77	ENSCAFG00000014942	ENSG00000106258
ortholog_one2one	1	94	ENSCAFG00000031298	ENSG00000106261
ortholog_one2one	0	89	ENSCAFG00000016418	ENSG00000106263
ortholog_one2one	1	99	ENSCAFG00000003411	ENSG00000106462
ortholog_one2one	0	93	ENSCAFG00000004912	ENSG00000106617
ortholog_one2one	0	100	ENSCAFG00000020226	ENSG00000106689
ortholog_one2one	1	93	ENSCAFG00000002528	ENSG00000106799
ortholog_one2one	0	100	ENSCAFG00000001688	ENSG00000107105
ortholog_one2one	0	90	ENSCAFG00000001498	ENSG00000107186
ortholog_one2one	1	92	ENSCAFG00000002391	ENSG00000107371
ortholog_one2one	1	94	ENSCAFG00000012057	ENSG00000107581
ortholog_one2one	1	87	ENSCAFG00000004545	ENSG00000107614
ortholog_one2one	1	89	ENSCAFG00000006551	ENSG00000107643
ortholog_one2one	0	99	ENSCAFG00000014818	ENSG00000107758
ortholog_one2one	1	94	ENSCAFG00000017513	ENSG00000108389
ortholog_one2one	0	100	ENSCAFG00000017679	ENSG00000108443
ortholog_one2one	0	94	ENSCAFG00000018990	ENSG00000108576
ortholog_one2one	0	95	ENSCAFG00000029102	ENSG00000108788
ortholog_one2one	0	97	ENSCAFG00000014827	ENSG00000108799
ortholog_one2one	0	90	ENSCAFG00000004599	ENSG00000109062
ortholog_one2one	0	100	ENSCAFG00000009396	ENSG00000109339
ortholog_one2one	0	95	ENSCAFG00000007582	ENSG00000109762
ortholog_one2one	0	73	ENSCAFG00000008376	ENSG00000109919
ortholog_one2one	1	89	ENSCAFG00000014106	ENSG00000110046
ortholog_one2one	0	88	ENSCAFG00000010920	ENSG00000110066
ortholog_one2one	1	87	ENSCAFG00000014338	ENSG00000110076
ortholog_one2one	1	95	ENSCAFG00000007235	ENSG00000110422
ortholog_one2many	0	88	ENSCAFG00000006007	ENSG00000110717
ortholog_one2many	0	93	ENSCAFG00000011083	ENSG00000110717
ortholog_one2one	1	93	ENSCAFG00000010994	ENSG00000110841
ortholog_one2one	1	83	ENSCAFG00000010834	ENSG00000110921
ortholog_one2many	0	96	ENSCAFG00000000136	ENSG00000110955
ortholog_one2many	0	72	ENSCAFG00000009682	ENSG00000110955
ortholog_one2one	0	80	ENSCAFG00000015642	ENSG00000111206
ortholog_one2one	0	93	ENSCAFG00000013274	ENSG00000111266
ortholog_one2one	0	94	ENSCAFG00000012883	ENSG00000111348
ortholog_one2one	1	100	ENSCAFG00000000087	ENSG00000111540
ortholog_one2one	0	73	ENSCAFG00000015034	ENSG00000111641
ortholog_one2one	1	99	ENSCAFG00000009986	ENSG00000111725
ortholog_one2one	0	95	ENSCAFG00000007476	ENSG00000111727
ortholog_one2many	1	72	ENSCAFG00000013550	ENSG00000111775
ortholog_one2many	1	73	ENSCAFG00000028679	ENSG00000111775
ortholog_one2many	1	83	ENSCAFG00000031458	ENSG00000111775
ortholog_one2one	0	98	ENSCAFG00000003089	ENSG00000111880
ortholog_one2one	1	81	ENSCAFG00000000945	ENSG00000111885
ortholog_one2one	1	85	ENSCAFG00000001335	ENSG00000112041
ortholog_one2one	1	91	ENSCAFG00000000671	ENSG00000112096
ortholog_one2one	1	91	ENSCAFG00000001599	ENSG00000112561
ortholog_one2one	0	93	ENSCAFG00000004119	ENSG00000112592
ortholog_one2one	1	82	ENSCAFG00000018579	ENSG00000112964
ortholog_one2one	0	97	ENSCAFG00000018546	ENSG00000112992
ortholog_one2one	1	99	ENSCAFG00000001293	ENSG00000113013
ortholog_one2one	1	82	ENSCAFG00000007967	ENSG00000113048
ortholog_one2one	1	94	ENSCAFG00000009478	ENSG00000113163
ortholog_one2one	1	98	ENSCAFG00000000464	ENSG00000113300
ortholog_one2one	0	79	ENSCAFG00000000593	ENSG00000113368
ortholog_one2one	1	91	ENSCAFG00000018858	ENSG00000113407
ortholog_one2one	1	81	ENSCAFG00000007100	ENSG00000113448
ortholog_one2one	1	96	ENSCAFG00000000867	ENSG00000113522
ortholog_one2one	1	87	ENSCAFG00000014473	ENSG00000114200
ortholog_one2one	1	86	ENSCAFG00000012108	ENSG00000114302
ortholog_one2one	1	91	ENSCAFG00000009895	ENSG00000114446
ortholog_one2one	1	100	ENSCAFG00000013100	ENSG00000114503
ortholog_one2one	1	96	ENSCAFG00000012085	ENSG00000114770
ortholog_one2one	0	78	ENSCAFG00000012687	ENSG00000114867
ortholog_one2one	1	90	ENSCAFG00000009287	ENSG00000115170
ortholog_one2one	1	87	ENSCAFG00000004888	ENSG00000115211
ortholog_one2one	0	76	ENSCAFG00000023247	ENSG00000115268
ortholog_one2one	1	96	ENSCAFG00000002919	ENSG00000115380
ortholog_one2one	1	93	ENSCAFG00000014345	ENSG00000115414
ortholog_one2one	1	98	ENSCAFG00000003083	ENSG00000115484
ortholog_one2one	1	83	ENSCAFG00000014957	ENSG00000115592
ortholog_one2one	0	97	ENSCAFG00000006119	ENSG00000115825
ortholog_one2one	1	88	ENSCAFG00000013271	ENSG00000115935
ortholog_one2one	0	88	ENSCAFG00000003442	ENSG00000116039
ortholog_one2one	1	87	ENSCAFG00000013506	ENSG00000116044
ortholog_one2one	1	96	ENSCAFG00000015936	ENSG00000116106
ortholog_one2one	0	85	ENSCAFG00000011663	ENSG00000116353
ortholog_one2one	1	85	ENSCAFG00000019738	ENSG00000116459
ortholog_one2one	0	98	ENSCAFG00000010597	ENSG00000116478
ortholog_one2one	0	95	ENSCAFG00000029474	ENSG00000116717
ortholog_one2one	0	99	ENSCAFG00000010573	ENSG00000116750
ortholog_one2one	0	100	ENSCAFG00000015806	ENSG00000117020
ortholog_one2one	0	95	ENSCAFG00000015832	ENSG00000117118
ortholog_one2one	1	93	ENSCAFG00000010452	ENSG00000117139
ortholog_one2one	0	98	ENSCAFG00000009970	ENSG00000117222
ortholog_one2one	1	78	ENSCAFG00000015035	ENSG00000117245
ortholog_one2many	0	92	ENSCAFG00000002337	ENSG00000117450
ortholog_one2many	0	99	ENSCAFG00000004567	ENSG00000117450
ortholog_one2one	0	90	ENSCAFG00000012769	ENSG00000117643
ortholog_one2one	0	96	ENSCAFG00000000217	ENSG00000118515
ortholog_one2one	1	71	ENSCAFG00000029050	ENSG00000118939
ortholog_one2one	0	77	ENSCAFG00000015365	ENSG00000118972
ortholog_one2one	1	96	ENSCAFG00000011869	ENSG00000119283
ortholog_one2one	0	96	ENSCAFG00000016913	ENSG00000119614
ortholog_one2one	0	90	ENSCAFG00000008090	ENSG00000119969
ortholog_one2one	1	96	ENSCAFG00000017049	ENSG00000120137
ortholog_one2one	0	97	ENSCAFG00000002091	ENSG00000120158
ortholog_one2one	0	96	ENSCAFG00000000393	ENSG00000120265
ortholog_one2one	1	82	ENSCAFG00000016791	ENSG00000120500
ortholog_one2one	1	98	ENSCAFG00000004100	ENSG00000120616
ortholog_one2one	1	94	ENSCAFG00000006180	ENSG00000120833
ortholog_one2many	1	90	ENSCAFG00000007270	ENSG00000120860
ortholog_one2many	1	88	ENSCAFG00000016645	ENSG00000120860
ortholog_one2one	1	90	ENSCAFG00000009390	ENSG00000120910
ortholog_one2one	1	74	ENSCAFG00000017409	ENSG00000121057
ortholog_one2one	1	75	ENSCAFG00000010061	ENSG00000121270
ortholog_one2one	0	86	ENSCAFG00000009349	ENSG00000121680
ortholog_one2many	1	92	ENSCAFG00000006941	ENSG00000121691
ortholog_one2one	1	89	ENSCAFG00000011117	ENSG00000121769
ortholog_one2one	1	100	ENSCAFG00000011212	ENSG00000121879
ortholog_one2one	0	84	ENSCAFG00000010289	ENSG00000121903
ortholog_one2one	0	79	ENSCAFG00000023869	ENSG00000122386
ortholog_one2one	1	78	ENSCAFG00000015190	ENSG00000122861
ortholog_one2one	1	98	ENSCAFG00000011345	ENSG00000123104
ortholog_one2one	1	95	ENSCAFG00000008784	ENSG00000123124
ortholog_one2one	0	79	ENSCAFG00000030547	ENSG00000123144
ortholog_one2one	0	97	ENSCAFG00000016295	ENSG00000123159
ortholog_one2one	1	84	ENSCAFG00000004261	ENSG00000123191
ortholog_one2one	0	92	ENSCAFG00000030927	ENSG00000123405
ortholog_one2one	1	83	ENSCAFG00000009269	ENSG00000123612
ortholog_one2one	1	94	ENSCAFG00000024037	ENSG00000123643
ortholog_one2one	1	90	ENSCAFG00000012065	ENSG00000124253
ortholog_one2one	1	82	ENSCAFG00000023105	ENSG00000124490
ortholog_one2one	0	96	ENSCAFG00000031775	ENSG00000124562
ortholog_one2one	0	100	ENSCAFG00000001214	ENSG00000124614
ortholog_one2one	1	94	ENSCAFG00000001227	ENSG00000124664
ortholog_one2one	1	83	ENSCAFG00000029853	ENSG00000124762
ortholog_one2many	0	95	ENSCAFG00000009583	ENSG00000124802
ortholog_one2one	1	92	ENSCAFG00000004729	ENSG00000125450
ortholog_one2one	1	91	ENSCAFG00000007174	ENSG00000125630
ortholog_one2one	0	93	ENSCAFG00000018681	ENSG00000125651
ortholog_one2one	1	95	ENSCAFG00000018720	ENSG00000125703
ortholog_one2one	1	98	ENSCAFG00000004376	ENSG00000125755
ortholog_one2one	1	74	ENSCAFG00000006150	ENSG00000125779
ortholog_one2one	1	81	ENSCAFG00000005142	ENSG00000125812
ortholog_one2one	1	98	ENSCAFG00000005498	ENSG00000125851
ortholog_one2one	0	99	ENSCAFG00000030619	ENSG00000125868
ortholog_one2one	1	97	ENSCAFG00000007498	ENSG00000125977
ortholog_one2one	0	95	ENSCAFG00000016133	ENSG00000126012
ortholog_one2many	0	76	ENSCAFG00000010202	ENSG00000126267
ortholog_one2many	0	85	ENSCAFG00000006913	ENSG00000126267
ortholog_one2one	1	98	ENSCAFG00000003604	ENSG00000126458
ortholog_one2one	1	98	ENSCAFG00000010797	ENSG00000126524
ortholog_one2one	1	87	ENSCAFG00000003670	ENSG00000127412
ortholog_one2one	1	99	ENSCAFG00000002046	ENSG00000127920
ortholog_one2one	1	98	ENSCAFG00000001585	ENSG00000128591
ortholog_one2one	0	90	ENSCAFG00000001640	ENSG00000128595
ortholog_one2one	0	85	ENSCAFG00000008923	ENSG00000129315
ortholog_one2one	0	96	ENSCAFG00000006146	ENSG00000129691
ortholog_one2many	0	99	ENSCAFG00000017326	ENSG00000130176
ortholog_one2one	1	96	ENSCAFG00000002174	ENSG00000130222
ortholog_one2one	1	93	ENSCAFG00000015315	ENSG00000130304
ortholog_one2one	0	97	ENSCAFG00000019409	ENSG00000130332
ortholog_one2one	0	78	ENSCAFG00000012591	ENSG00000130414
ortholog_one2one	1	93	ENSCAFG00000023338	ENSG00000130522
ortholog_one2one	0	88	ENSCAFG00000011811	ENSG00000130561
ortholog_one2one	1	77	ENSCAFG00000013318	ENSG00000130649
ortholog_one2one	0	79	ENSCAFG00000012709	ENSG00000130700
ortholog_one2one	0	91	ENSCAFG00000017776	ENSG00000130734
ortholog_one2many	0	100	ENSCAFG00000013425	ENSG00000130741
ortholog_one2one	1	94	ENSCAFG00000023446	ENSG00000130957
ortholog_one2one	1	96	ENSCAFG00000000387	ENSG00000131023
ortholog_one2one	1	100	ENSCAFG00000008327	ENSG00000131051
ortholog_one2one	0	73	ENSCAFG00000007049	ENSG00000131055
ortholog_one2one	1	83	ENSCAFG00000019921	ENSG00000131143
ortholog_one2one	1	93	ENSCAFG00000003338	ENSG00000131408
ortholog_one2one	0	94	ENSCAFG00000010544	ENSG00000131626
ortholog_one2one	0	100	ENSCAFG00000016060	ENSG00000131759
ortholog_one2one	1	94	ENSCAFG00000010859	ENSG00000131791
ortholog_one2one	1	95	ENSCAFG00000016511	ENSG00000132005
ortholog_one2one	0	98	ENSCAFG00000004991	ENSG00000132170
ortholog_one2one	0	94	ENSCAFG00000006396	ENSG00000132259
ortholog_one2one	1	81	ENSCAFG00000006476	ENSG00000132275
ortholog_one2one	1	91	ENSCAFG00000018614	ENSG00000132356
ortholog_one2one	1	100	ENSCAFG00000004916	ENSG00000132475
ortholog_one2many	1	84	ENSCAFG00000016129	ENSG00000132507
ortholog_one2one	0	85	ENSCAFG00000020267	ENSG00000132604
ortholog_one2one	0	96	ENSCAFG00000005662	ENSG00000132639
ortholog_one2one	0	86	ENSCAFG00000025205	ENSG00000132681
ortholog_one2one	0	93	ENSCAFG00000009207	ENSG00000132842
ortholog_one2one	0	88	ENSCAFG00000018822	ENSG00000132849
ortholog_one2many	0	90	ENSCAFG00000000331	ENSG00000132963
ortholog_one2many	0	91	ENSCAFG00000010580	ENSG00000132963
ortholog_one2many	0	90	ENSCAFG00000015709	ENSG00000132963
ortholog_one2one	0	77	ENSCAFG00000032704	ENSG00000133028
ortholog_one2one	0	81	ENSCAFG00000018028	ENSG00000133124
ortholog_one2one	1	97	ENSCAFG00000014323	ENSG00000133216
ortholog_one2one	1	86	ENSCAFG00000002594	ENSG00000133247
ortholog_one2one	1	77	ENSCAFG00000015753	ENSG00000133661
ortholog_one2one	0	90	ENSCAFG00000011428	ENSG00000133703
ortholog_one2one	0	99	ENSCAFG00000008095	ENSG00000133794
ortholog_one2one	0	83	ENSCAFG00000008396	ENSG00000133818
ortholog_one2one	1	94	ENSCAFG00000007748	ENSG00000134058
ortholog_one2one	0	100	ENSCAFG00000005617	ENSG00000134108
ortholog_one2one	1	99	ENSCAFG00000008498	ENSG00000134138
ortholog_one2one	1	95	ENSCAFG00000010476	ENSG00000134250
ortholog_one2one	1	91	ENSCAFG00000003549	ENSG00000134318
ortholog_one2one	1	79	ENSCAFG00000017643	ENSG00000134398
ortholog_one2one	0	95	ENSCAFG00000000125	ENSG00000134440
ortholog_one2one	1	96	ENSCAFG00000018875	ENSG00000134709
ortholog_one2one	1	79	ENSCAFG00000018871	ENSG00000134716
ortholog_one2one	1	91	ENSCAFG00000003734	ENSG00000134744
ortholog_one2one	1	100	ENSCAFG00000003740	ENSG00000134748
ortholog_one2one	0	97	ENSCAFG00000002140	ENSG00000134852
ortholog_one2one	1	97	ENSCAFG00000005950	ENSG00000134900
ortholog_one2one	0	98	ENSCAFG00000001336	ENSG00000135070
ortholog_one2one	1	96	ENSCAFG00000003399	ENSG00000135269
ortholog_one2one	1	100	ENSCAFG00000003332	ENSG00000135333
ortholog_one2one	0	96	ENSCAFG00000006580	ENSG00000135486
ortholog_one2one	1	87	ENSCAFG00000007357	ENSG00000135503
ortholog_one2one	0	95	ENSCAFG00000013205	ENSG00000135829
ortholog_one2one	0	97	ENSCAFG00000014434	ENSG00000135870
ortholog_one2one	1	84	ENSCAFG00000002387	ENSG00000135940
ortholog_one2one	0	83	ENSCAFG00000002122	ENSG00000135972
ortholog_one2one	1	90	ENSCAFG00000005565	ENSG00000135999
ortholog_one2one	1	98	ENSCAFG00000007603	ENSG00000136068
ortholog_one2one	1	99	ENSCAFG00000005932	ENSG00000136100
ortholog_one2one	1	85	ENSCAFG00000025598	ENSG00000136273
ortholog_one2one	1	81	ENSCAFG00000011380	ENSG00000136522
ortholog_one2one	0	95	ENSCAFG00000029087	ENSG00000136574
ortholog_one2one	0	90	ENSCAFG00000030164	ENSG00000136810
ortholog_one2one	1	93	ENSCAFG00000002454	ENSG00000136936
ortholog_one2one	1	93	ENSCAFG00000008109	ENSG00000137154
ortholog_one2one	0	72	ENSCAFG00000001441	ENSG00000137409
ortholog_one2one	0	98	ENSCAFG00000005415	ENSG00000137486
ortholog_one2one	1	74	ENSCAFG00000011978	ENSG00000137709
ortholog_one2one	0	99	ENSCAFG00000014273	ENSG00000137710
ortholog_one2one	1	94	ENSCAFG00000015890	ENSG00000137766
ortholog_one2one	1	95	ENSCAFG00000005048	ENSG00000138002
ortholog_one2one	1	91	ENSCAFG00000010201	ENSG00000138111
ortholog_one2one	0	82	ENSCAFG00000013710	ENSG00000138346
ortholog_one2one	1	96	ENSCAFG00000009398	ENSG00000138379
ortholog_one2one	1	97	ENSCAFG00000013617	ENSG00000138413
ortholog_one2one	1	99	ENSCAFG00000025045	ENSG00000138668
ortholog_one2one	0	100	ENSCAFG00000008699	ENSG00000138767
ortholog_one2one	1	100	ENSCAFG00000010644	ENSG00000138814
ortholog_one2one	1	100	ENSCAFG00000012993	ENSG00000138942
ortholog_one2one	0	100	ENSCAFG00000013479	ENSG00000139112
ortholog_one2one	0	87	ENSCAFG00000010496	ENSG00000139131
ortholog_one2one	0	94	ENSCAFG00000014064	ENSG00000139197
ortholog_one2one	1	96	ENSCAFG00000005854	ENSG00000139220
ortholog_one2one	1	87	ENSCAFG00000000311	ENSG00000139263
ortholog_one2one	1	91	ENSCAFG00000006660	ENSG00000139514
ortholog_one2one	0	89	ENSCAFG00000008262	ENSG00000139624
ortholog_one2one	0	98	ENSCAFG00000006918	ENSG00000139625
ortholog_one2one	1	77	ENSCAFG00000007065	ENSG00000139626
ortholog_one2many	1	89	ENSCAFG00000003493	ENSG00000139675
ortholog_one2one	1	91	ENSCAFG00000008167	ENSG00000139718
ortholog_one2many	1	98	ENSCAFG00000007919	ENSG00000139719
ortholog_one2one	0	79	ENSCAFG00000018001	ENSG00000140398
ortholog_one2one	1	98	ENSCAFG00000010881	ENSG00000140443
ortholog_one2one	0	87	ENSCAFG00000011760	ENSG00000140521
ortholog_one2one	0	74	ENSCAFG00000017756	ENSG00000140740
ortholog_one2one	1	81	ENSCAFG00000019476	ENSG00000140990
ortholog_one2one	1	94	ENSCAFG00000019358	ENSG00000140992
ortholog_one2one	0	98	ENSCAFG00000020331	ENSG00000141084
ortholog_one2one	1	91	ENSCAFG00000020251	ENSG00000141101
ortholog_one2one	0	100	ENSCAFG00000017647	ENSG00000141367
ortholog_one2one	0	95	ENSCAFG00000018817	ENSG00000141385
ortholog_one2one	1	76	ENSCAFG00000018787	ENSG00000141404
ortholog_one2one	0	90	ENSCAFG00000015905	ENSG00000141480
ortholog_one2one	0	85	ENSCAFG00000015368	ENSG00000141485
ortholog_one2one	1	80	ENSCAFG00000016714	ENSG00000141510
ortholog_one2one	0	71	ENSCAFG00000005872	ENSG00000141522
ortholog_one2one	1	96	ENSCAFG00000005692	ENSG00000141564
ortholog_one2one	1	89	ENSCAFG00000005055	ENSG00000141576
ortholog_one2one	1	96	ENSCAFG00000019246	ENSG00000141905
ortholog_one2one	1	73	ENSCAFG00000008859	ENSG00000142168
ortholog_one2one	1	88	ENSCAFG00000013552	ENSG00000142186
ortholog_one2one	1	97	ENSCAFG00000018354	ENSG00000142208
ortholog_one2one	0	100	ENSCAFG00000003631	ENSG00000142534
ortholog_one2one	1	95	ENSCAFG00000003620	ENSG00000142552
ortholog_one2one	1	89	ENSCAFG00000014773	ENSG00000142798
ortholog_one2one	0	97	ENSCAFG00000020319	ENSG00000142875
ortholog_one2one	1	89	ENSCAFG00000012992	ENSG00000143252
ortholog_one2one	1	88	ENSCAFG00000016747	ENSG00000143314
ortholog_one2one	1	100	ENSCAFG00000011339	ENSG00000143355
ortholog_one2one	0	98	ENSCAFG00000012285	ENSG00000143418
ortholog_one2one	0	82	ENSCAFG00000016244	ENSG00000143815
ortholog_one2one	0	100	ENSCAFG00000003233	ENSG00000143995
ortholog_one2one	1	82	ENSCAFG00000030377	ENSG00000144026
ortholog_one2one	0	98	ENSCAFG00000004844	ENSG00000144118
ortholog_one2one	0	99	ENSCAFG00000005814	ENSG00000144566
ortholog_one2one	0	76	ENSCAFG00000006680	ENSG00000144749
ortholog_one2one	0	98	ENSCAFG00000010378	ENSG00000144834
ortholog_one2many	0	96	ENSCAFG00000010493	ENSG00000144848
ortholog_one2many	0	73	ENSCAFG00000017999	ENSG00000144848
ortholog_one2one	1	95	ENSCAFG00000008205	ENSG00000144891
ortholog_one2one	0	97	ENSCAFG00000011430	ENSG00000145087
ortholog_one2one	1	93	ENSCAFG00000012158	ENSG00000145191
ortholog_one2one	1	87	ENSCAFG00000028708	ENSG00000145284
ortholog_one2one	0	99	ENSCAFG00000010779	ENSG00000145354
ortholog_one2one	1	94	ENSCAFG00000010149	ENSG00000146731
ortholog_one2one	1	99	ENSCAFG00000014358	ENSG00000147044
ortholog_one2one	1	99	ENSCAFG00000016607	ENSG00000147065
ortholog_one2one	0	99	ENSCAFG00000010095	ENSG00000147416
ortholog_one2one	1	98	ENSCAFG00000001520	ENSG00000147862
ortholog_one2one	1	83	ENSCAFG00000023616	ENSG00000148290
ortholog_one2one	0	99	ENSCAFG00000014050	ENSG00000148730
ortholog_one2one	0	93	ENSCAFG00000005402	ENSG00000149273
ortholog_one2one	1	89	ENSCAFG00000014454	ENSG00000149311
ortholog_one2one	1	99	ENSCAFG00000015809	ENSG00000149480
ortholog_one2one	0	88	ENSCAFG00000010551	ENSG00000149554
ortholog_one2one	0	97	ENSCAFG00000013162	ENSG00000149591
ortholog_one2one	0	91	ENSCAFG00000013951	ENSG00000149809
ortholog_one2one	0	95	ENSCAFG00000003821	ENSG00000150093
ortholog_one2one	0	87	ENSCAFG00000007207	ENSG00000150457
ortholog_one2one	0	89	ENSCAFG00000014016	ENSG00000150768
ortholog_one2many	0	100	ENSCAFG00000004186	ENSG00000150867
ortholog_one2many	0	74	ENSCAFG00000013718	ENSG00000150867
ortholog_one2one	1	87	ENSCAFG00000006952	ENSG00000150990
ortholog_one2one	0	97	ENSCAFG00000023463	ENSG00000150995
ortholog_one2one	0	98	ENSCAFG00000005741	ENSG00000151090
ortholog_one2one	0	96	ENSCAFG00000015807	ENSG00000151224
ortholog_one2one	0	90	ENSCAFG00000003924	ENSG00000151475
ortholog_one2one	1	92	ENSCAFG00000005034	ENSG00000151657
ortholog_one2one	1	94	ENSCAFG00000007596	ENSG00000151729
ortholog_one2one	1	87	ENSCAFG00000000567	ENSG00000151846
ortholog_one2one	0	99	ENSCAFG00000005008	ENSG00000152127
ortholog_one2many	0	98	ENSCAFG00000017648	ENSG00000152234
ortholog_one2many	0	87	ENSCAFG00000007869	ENSG00000152234
ortholog_one2one	1	95	ENSCAFG00000002489	ENSG00000152527
ortholog_one2many	1	86	ENSCAFG00000007165	ENSG00000152782
ortholog_one2many	0	93	ENSCAFG00000029170	ENSG00000154016
ortholog_one2one	1	89	ENSCAFG00000010691	ENSG00000154227
ortholog_one2one	0	96	ENSCAFG00000015878	ENSG00000154277
ortholog_one2one	1	92	ENSCAFG00000007608	ENSG00000154447
ortholog_one2one	0	76	ENSCAFG00000012700	ENSG00000154473
ortholog_one2one	1	99	ENSCAFG00000006971	ENSG00000154928
ortholog_one2one	1	82	ENSCAFG00000017843	ENSG00000154957
ortholog_one2one	1	80	ENSCAFG00000011203	ENSG00000155016
ortholog_one2one	1	95	ENSCAFG00000003235	ENSG00000155561
ortholog_one2one	1	97	ENSCAFG00000012096	ENSG00000155744
ortholog_one2one	1	88	ENSCAFG00000001579	ENSG00000156052
ortholog_one2one	1	100	ENSCAFG00000009708	ENSG00000156508
ortholog_one2one	0	93	ENSCAFG00000032754	ENSG00000156510
ortholog_one2one	0	81	ENSCAFG00000016887	ENSG00000156885
ortholog_one2one	0	87	ENSCAFG00000008877	ENSG00000156970
ortholog_one2one	1	100	ENSCAFG00000013659	ENSG00000156976
ortholog_one2one	1	98	ENSCAFG00000018156	ENSG00000157106
ortholog_one2one	0	100	ENSCAFG00000006503	ENSG00000157110
ortholog_one2one	0	74	ENSCAFG00000019055	ENSG00000157211
ortholog_one2one	1	100	ENSCAFG00000030396	ENSG00000157823
ortholog_one2one	1	92	ENSCAFG00000016067	ENSG00000157954
ortholog_one2one	1	89	ENSCAFG00000005609	ENSG00000158125
ortholog_one2one	1	90	ENSCAFG00000010486	ENSG00000158296
ortholog_one2one	1	78	ENSCAFG00000015093	ENSG00000158552
ortholog_one2one	1	76	ENSCAFG00000024901	ENSG00000158691
ortholog_one2one	1	90	ENSCAFG00000011821	ENSG00000158710
ortholog_one2one	1	94	ENSCAFG00000012850	ENSG00000158864
ortholog_one2one	1	74	ENSCAFG00000009041	ENSG00000159082
ortholog_one2one	0	78	ENSCAFG00000016800	ENSG00000159111
ortholog_one2one	1	100	ENSCAFG00000016893	ENSG00000159210
ortholog_one2one	1	93	ENSCAFG00000008265	ENSG00000159399
ortholog_one2one	1	83	ENSCAFG00000029577	ENSG00000159788
ortholog_one2one	1	88	ENSCAFG00000019598	ENSG00000160211
ortholog_one2one	1	81	ENSCAFG00000011039	ENSG00000160255
ortholog_one2one	1	94	ENSCAFG00000016851	ENSG00000160785
ortholog_one2one	0	98	ENSCAFG00000016863	ENSG00000160789
ortholog_many2many	0	81	ENSCAFG00000014877	ENSG00000160868
ortholog_many2many	0	78	ENSCAFG00000014942	ENSG00000160868
ortholog_many2many	0	76	ENSCAFG00000014877	ENSG00000160870
ortholog_many2many	0	74	ENSCAFG00000014942	ENSG00000160870
ortholog_one2one	0	96	ENSCAFG00000012967	ENSG00000161217
ortholog_one2one	1	90	ENSCAFG00000001191	ENSG00000161904
ortholog_one2many	1	100	ENSCAFG00000004690	ENSG00000161960
ortholog_one2many	1	100	ENSCAFG00000016632	ENSG00000161960
ortholog_one2many	0	90	ENSCAFG00000019365	ENSG00000162065
ortholog_one2many	1	87	ENSCAFG00000032448	ENSG00000162086
ortholog_one2one	1	100	ENSCAFG00000014643	ENSG00000162188
ortholog_one2one	0	95	ENSCAFG00000003927	ENSG00000162374
ortholog_one2one	1	83	ENSCAFG00000018961	ENSG00000162409
ortholog_one2one	0	100	ENSCAFG00000010527	ENSG00000162521
ortholog_one2one	0	91	ENSCAFG00000023117	ENSG00000162599
ortholog_one2one	0	80	ENSCAFG00000010670	ENSG00000162714
ortholog_one2one	1	96	ENSCAFG00000019789	ENSG00000162775
ortholog_one2many	1	80	ENSCAFG00000011003	ENSG00000162972
ortholog_one2one	0	100	ENSCAFG00000016119	ENSG00000163041
ortholog_one2one	1	78	ENSCAFG00000010032	ENSG00000163106
ortholog_one2one	1	98	ENSCAFG00000009298	ENSG00000163349
ortholog_one2one	0	99	ENSCAFG00000009795	ENSG00000163399
ortholog_one2one	1	88	ENSCAFG00000011672	ENSG00000163406
ortholog_one2one	0	100	ENSCAFG00000029203	ENSG00000163577
ortholog_one2one	0	97	ENSCAFG00000009166	ENSG00000163624
ortholog_one2one	1	98	ENSCAFG00000009247	ENSG00000163625
ortholog_one2one	1	100	ENSCAFG00000016008	ENSG00000163682
ortholog_one2one	0	89	ENSCAFG00000004785	ENSG00000163913
ortholog_one2one	1	84	ENSCAFG00000008647	ENSG00000163931
ortholog_one2one	1	91	ENSCAFG00000008689	ENSG00000163932
ortholog_one2one	1	90	ENSCAFG00000010200	ENSG00000164258
ortholog_one2one	0	96	ENSCAFG00000009047	ENSG00000164329
ortholog_one2one	0	71	ENSCAFG00000010739	ENSG00000164362
ortholog_one2one	1	82	ENSCAFG00000000919	ENSG00000164405
ortholog_one2one	1	95	ENSCAFG00000000996	ENSG00000164434
ortholog_one2one	0	98	ENSCAFG00000000353	ENSG00000164506
ortholog_one2many	1	78	ENSCAFG00000023832	ENSG00000164687
ortholog_one2one	1	90	ENSCAFG00000012249	ENSG00000164742
ortholog_one2one	1	95	ENSCAFG00000004687	ENSG00000164867
ortholog_one2one	0	99	ENSCAFG00000004725	ENSG00000164885
ortholog_one2many	1	100	ENSCAFG00000000580	ENSG00000164924
ortholog_one2many	1	98	ENSCAFG00000003455	ENSG00000164924
ortholog_one2one	1	94	ENSCAFG00000028968	ENSG00000164933
ortholog_one2one	1	81	ENSCAFG00000016488	ENSG00000165059
ortholog_one2one	1	76	ENSCAFG00000029645	ENSG00000165060
ortholog_one2one	1	86	ENSCAFG00000025465	ENSG00000165125
ortholog_one2one	1	91	ENSCAFG00000001305	ENSG00000165140
ortholog_one2one	1	92	ENSCAFG00000017263	ENSG00000165240
ortholog_one2many	1	89	ENSCAFG00000016908	ENSG00000165349
ortholog_one2one	1	100	ENSCAFG00000032562	ENSG00000165410
ortholog_one2one	1	94	ENSCAFG00000014147	ENSG00000165496
ortholog_one2one	1	94	ENSCAFG00000006619	ENSG00000165606
ortholog_one2many	0	91	ENSCAFG00000012109	ENSG00000165672
ortholog_one2many	0	89	ENSCAFG00000005001	ENSG00000165672
ortholog_one2many	0	84	ENSCAFG00000005529	ENSG00000165672
ortholog_one2one	1	89	ENSCAFG00000019882	ENSG00000165699
ortholog_one2one	1	100	ENSCAFG00000009879	ENSG00000166167
ortholog_one2one	1	93	ENSCAFG00000014100	ENSG00000166224
ortholog_one2one	1	90	ENSCAFG00000011509	ENSG00000166261
ortholog_one2one	0	100	ENSCAFG00000006488	ENSG00000166333
ortholog_one2one	1	90	ENSCAFG00000006757	ENSG00000166387
ortholog_one2one	1	93	ENSCAFG00000006892	ENSG00000166402
ortholog_one2one	0	98	ENSCAFG00000014166	ENSG00000166411
ortholog_one2one	0	92	ENSCAFG00000018472	ENSG00000166526
ortholog_one2one	0	96	ENSCAFG00000004393	ENSG00000166575
ortholog_one2one	0	93	ENSCAFG00000017098	ENSG00000166831
ortholog_one2one	0	99	ENSCAFG00000009514	ENSG00000166913
ortholog_one2one	1	89	ENSCAFG00000008219	ENSG00000166922
ortholog_one2one	1	94	ENSCAFG00000000229	ENSG00000166986
ortholog_one2one	1	99	ENSCAFG00000016926	ENSG00000167085
ortholog_one2one	1	90	ENSCAFG00000020063	ENSG00000167114
ortholog_one2one	0	86	ENSCAFG00000018135	ENSG00000167186
ortholog_one2many	0	88	ENSCAFG00000000377	ENSG00000167283
ortholog_one2one	1	99	ENSCAFG00000004275	ENSG00000167414
ortholog_one2one	1	95	ENSCAFG00000009010	ENSG00000167528
ortholog_one2one	1	80	ENSCAFG00000005049	ENSG00000167600
ortholog_one2one	0	100	ENSCAFG00000019158	ENSG00000167658
ortholog_one2one	0	82	ENSCAFG00000024225	ENSG00000167685
ortholog_one2one	1	82	ENSCAFG00000007085	ENSG00000167780
ortholog_one2one	1	97	ENSCAFG00000011109	ENSG00000167792
ortholog_one2one	0	93	ENSCAFG00000017163	ENSG00000167815
ortholog_one2one	0	83	ENSCAFG00000016326	ENSG00000167987
ortholog_one2one	0	95	ENSCAFG00000005486	ENSG00000168137
ortholog_one2one	1	99	ENSCAFG00000031630	ENSG00000168243
ortholog_one2one	1	76	ENSCAFG00000013054	ENSG00000168397
ortholog_one2one	1	98	ENSCAFG00000030542	ENSG00000168496
ortholog_one2one	1	100	ENSCAFG00000007755	ENSG00000168906
ortholog_one2one	0	88	ENSCAFG00000007636	ENSG00000169021
ortholog_one2one	1	83	ENSCAFG00000010397	ENSG00000169047
ortholog_one2one	1	87	ENSCAFG00000010987	ENSG00000169100
ortholog_one2one	1	82	ENSCAFG00000008710	ENSG00000169288
ortholog_one2one	0	84	ENSCAFG00000005927	ENSG00000169738
ortholog_one2one	0	97	ENSCAFG00000015135	ENSG00000169744
ortholog_one2one	1	98	ENSCAFG00000003137	ENSG00000169764
ortholog_one2one	1	94	ENSCAFG00000029911	ENSG00000169957
ortholog_one2one	0	100	ENSCAFG00000013497	ENSG00000170144
ortholog_one2one	1	100	ENSCAFG00000016104	ENSG00000170296
ortholog_one2many	1	93	ENSCAFG00000011465	ENSG00000170323
ortholog_one2many	1	92	ENSCAFG00000018873	ENSG00000170323
ortholog_one2many	1	90	ENSCAFG00000011192	ENSG00000170323
ortholog_one2many	1	95	ENSCAFG00000025410	ENSG00000170323
ortholog_one2one	1	98	ENSCAFG00000017592	ENSG00000170624
ortholog_one2one	0	94	ENSCAFG00000017757	ENSG00000170836
ortholog_one2one	1	94	ENSCAFG00000005904	ENSG00000171055
ortholog_one2one	1	91	ENSCAFG00000005297	ENSG00000171094
ortholog_one2one	1	95	ENSCAFG00000018170	ENSG00000171105
ortholog_one2one	1	87	ENSCAFG00000005540	ENSG00000171302
ortholog_one2one	0	96	ENSCAFG00000016125	ENSG00000171475
ortholog_one2one	1	95	ENSCAFG00000019735	ENSG00000171608
ortholog_one2one	0	94	ENSCAFG00000015670	ENSG00000171862
ortholog_one2one	1	93	ENSCAFG00000011846	ENSG00000172053
ortholog_one2many	1	87	ENSCAFG00000007812	ENSG00000172062
ortholog_one2one	0	90	ENSCAFG00000002856	ENSG00000172115
ortholog_one2one	0	72	ENSCAFG00000031326	ENSG00000172216
ortholog_one2one	1	95	ENSCAFG00000011826	ENSG00000172292
ortholog_one2one	0	99	ENSCAFG00000028654	ENSG00000172380
ortholog_one2many	1	86	ENSCAFG00000020009	ENSG00000172757
ortholog_one2many	1	99	ENSCAFG00000024955	ENSG00000172757
ortholog_one2one	0	98	ENSCAFG00000007050	ENSG00000172819
ortholog_one2one	1	87	ENSCAFG00000032452	ENSG00000172888
ortholog_one2one	1	89	ENSCAFG00000010424	ENSG00000172893
ortholog_one2one	0	81	ENSCAFG00000012084	ENSG00000173175
ortholog_one2one	1	91	ENSCAFG00000018905	ENSG00000173275
ortholog_one2one	1	79	ENSCAFG00000023607	ENSG00000173545
ortholog_one2many	1	95	ENSCAFG00000004260	ENSG00000173660
ortholog_one2one	0	94	ENSCAFG00000001230	ENSG00000174021
ortholog_one2one	1	97	ENSCAFG00000004531	ENSG00000174032
ortholog_one2many	0	94	ENSCAFG00000010555	ENSG00000174444
ortholog_one2many	0	95	ENSCAFG00000017309	ENSG00000174444
ortholog_one2many	0	95	ENSCAFG00000011417	ENSG00000174444
ortholog_one2one	1	89	ENSCAFG00000012739	ENSG00000174669
ortholog_one2one	1	95	ENSCAFG00000007863	ENSG00000175054
ortholog_one2one	1	95	ENSCAFG00000011976	ENSG00000175193
ortholog_one2one	1	96	ENSCAFG00000009147	ENSG00000175220
ortholog_one2one	1	79	ENSCAFG00000000268	ENSG00000175325
ortholog_one2one	1	100	ENSCAFG00000013083	ENSG00000175334
ortholog_one2one	0	87	ENSCAFG00000006884	ENSG00000175390
ortholog_one2one	1	98	ENSCAFG00000005564	ENSG00000175567
ortholog_one2one	1	91	ENSCAFG00000018827	ENSG00000175595
ortholog_one2one	1	95	ENSCAFG00000011590	ENSG00000175634
ortholog_one2one	1	86	ENSCAFG00000008143	ENSG00000175806
ortholog_one2one	1	79	ENSCAFG00000005697	ENSG00000176108
ortholog_one2one	1	84	ENSCAFG00000000670	ENSG00000176406
ortholog_one2one	1	82	ENSCAFG00000006446	ENSG00000177169
ortholog_one2one	0	72	ENSCAFG00000023296	ENSG00000177272
ortholog_one2one	0	94	ENSCAFG00000003800	ENSG00000177380
ortholog_one2one	1	73	ENSCAFG00000031284	ENSG00000177842
ortholog_one2one	0	89	ENSCAFG00000000203	ENSG00000177879
ortholog_one2one	0	100	ENSCAFG00000030297	ENSG00000177885
ortholog_one2many	1	99	ENSCAFG00000030591	ENSG00000177889
ortholog_one2many	1	98	ENSCAFG00000032364	ENSG00000177889
ortholog_one2many	1	96	ENSCAFG00000024412	ENSG00000177889
ortholog_one2many	1	95	ENSCAFG00000001747	ENSG00000177889
ortholog_one2one	1	96	ENSCAFG00000017219	ENSG00000178188
ortholog_one2many	1	89	ENSCAFG00000017977	ENSG00000178741
ortholog_one2many	1	87	ENSCAFG00000024501	ENSG00000178741
ortholog_one2one	1	84	ENSCAFG00000016743	ENSG00000178950
ortholog_one2one	1	93	ENSCAFG00000017216	ENSG00000178952
ortholog_one2one	1	90	ENSCAFG00000001529	ENSG00000179091
ortholog_one2one	0	94	ENSCAFG00000019213	ENSG00000179855
ortholog_one2one	1	91	ENSCAFG00000004243	ENSG00000180773
ortholog_one2one	1	95	ENSCAFG00000008750	ENSG00000181929
ortholog_one2one	0	78	ENSCAFG00000015052	ENSG00000182521
ortholog_one2one	1	96	ENSCAFG00000013005	ENSG00000182580
ortholog_one2one	0	80	ENSCAFG00000016763	ENSG00000182732
ortholog_one2one	1	85	ENSCAFG00000003488	ENSG00000182752
ortholog_one2one	0	76	ENSCAFG00000015866	ENSG00000182853
ortholog_one2one	0	94	ENSCAFG00000015679	ENSG00000182901
ortholog_one2one	0	96	ENSCAFG00000018428	ENSG00000182979
ortholog_one2one	1	82	ENSCAFG00000011919	ENSG00000183765
ortholog_one2one	1	95	ENSCAFG00000019153	ENSG00000183862
ortholog_one2one	0	85	ENSCAFG00000018583	ENSG00000184588
ortholog_one2one	1	80	ENSCAFG00000017063	ENSG00000184619
ortholog_one2one	1	100	ENSCAFG00000015334	ENSG00000185009
ortholog_one2one	0	91	ENSCAFG00000006792	ENSG00000185053
ortholog_one2one	1	72	ENSCAFG00000006320	ENSG00000185163
ortholog_one2one	0	88	ENSCAFG00000010453	ENSG00000185418
ortholog_one2one	1	71	ENSCAFG00000031979	ENSG00000185532
ortholog_one2one	0	88	ENSCAFG00000014794	ENSG00000185634
ortholog_one2one	0	97	ENSCAFG00000003201	ENSG00000185668
ortholog_one2one	1	82	ENSCAFG00000006058	ENSG00000185950
ortholog_one2one	1	93	ENSCAFG00000008504	ENSG00000186104
ortholog_one2one	1	96	ENSCAFG00000011257	ENSG00000186141
ortholog_one2one	0	75	ENSCAFG00000017902	ENSG00000186334
ortholog_one2one	1	85	ENSCAFG00000017890	ENSG00000186335
ortholog_one2one	0	100	ENSCAFG00000030896	ENSG00000186468
ortholog_one2one	0	100	ENSCAFG00000031640	ENSG00000186469
ortholog_one2one	1	88	ENSCAFG00000017918	ENSG00000186812
ortholog_one2one	1	79	ENSCAFG00000023897	ENSG00000186814
ortholog_one2one	0	87	ENSCAFG00000006496	ENSG00000187098
ortholog_one2one	1	94	ENSCAFG00000005891	ENSG00000187531
ortholog_one2one	1	91	ENSCAFG00000002414	ENSG00000187546
ortholog_one2one	1	76	ENSCAFG00000025091	ENSG00000187626
ortholog_one2one	1	95	ENSCAFG00000006154	ENSG00000187840
ortholog_one2one	1	77	ENSCAFG00000024985	ENSG00000187987
ortholog_one2one	0	72	ENSCAFG00000003248	ENSG00000188386
ortholog_one2one	1	91	ENSCAFG00000017322	ENSG00000188501
ortholog_one2one	1	78	ENSCAFG00000013368	ENSG00000189058
ortholog_one2one	0	96	ENSCAFG00000017254	ENSG00000196296
ortholog_one2one	0	100	ENSCAFG00000017350	ENSG00000196361
ortholog_one2one	1	97	ENSCAFG00000014162	ENSG00000196411
ortholog_one2one	1	85	ENSCAFG00000001043	ENSG00000196419
ortholog_one2one	1	97	ENSCAFG00000004049	ENSG00000196591
ortholog_one2one	0	88	ENSCAFG00000023158	ENSG00000196652
ortholog_one2one	0	98	ENSCAFG00000018592	ENSG00000196712
ortholog_one2one	1	82	ENSCAFG00000032617	ENSG00000196812
ortholog_one2one	1	91	ENSCAFG00000011894	ENSG00000196981
ortholog_one2one	1	93	ENSCAFG00000004429	ENSG00000197024
ortholog_one2one	1	82	ENSCAFG00000012385	ENSG00000197299
ortholog_one2one	1	91	ENSCAFG00000014682	ENSG00000197386
ortholog_one2one	1	78	ENSCAFG00000005052	ENSG00000197408
ortholog_one2one	1	86	ENSCAFG00000008893	ENSG00000197415
ortholog_one2one	1	83	ENSCAFG00000025379	ENSG00000197416
ortholog_one2one	1	94	ENSCAFG00000006729	ENSG00000197444
ortholog_one2one	0	89	ENSCAFG00000023821	ENSG00000197446
ortholog_one2one	1	94	ENSCAFG00000005018	ENSG00000197548
ortholog_one2one	1	93	ENSCAFG00000001809	ENSG00000197579
ortholog_one2one	0	92	ENSCAFG00000004231	ENSG00000197587
ortholog_one2one	0	72	ENSCAFG00000007895	ENSG00000197702
ortholog_one2one	0	85	ENSCAFG00000031694	ENSG00000197728
ortholog_many2many	0	88	ENSCAFG00000031823	ENSG00000197838
ortholog_many2many	0	92	ENSCAFG00000032339	ENSG00000197838
ortholog_many2many	0	84	ENSCAFG00000031823	ENSG00000198077
ortholog_many2many	0	87	ENSCAFG00000032339	ENSG00000198077
ortholog_one2one	1	97	ENSCAFG00000009873	ENSG00000198162
ortholog_one2one	1	79	ENSCAFG00000014339	ENSG00000198246
ortholog_one2one	0	91	ENSCAFG00000013099	ENSG00000198276
ortholog_one2one	0	97	ENSCAFG00000020247	ENSG00000198373
ortholog_one2one	1	80	ENSCAFG00000001917	ENSG00000198515
ortholog_one2one	1	75	ENSCAFG00000030977	ENSG00000198556
ortholog_one2one	0	96	ENSCAFG00000002030	ENSG00000198722
ortholog_one2one	0	99	ENSCAFG00000010005	ENSG00000198728
ortholog_one2one	1	97	ENSCAFG00000016602	ENSG00000198732
ortholog_one2one	0	99	ENSCAFG00000016648	ENSG00000198793
ortholog_one2one	1	91	ENSCAFG00000013347	ENSG00000198799
ortholog_one2one	0	98	ENSCAFG00000009058	ENSG00000198900
ortholog_one2one	0	98	ENSCAFG00000015071	ENSG00000198925
ortholog_one2one	1	78	ENSCAFG00000000791	ENSG00000204301
ortholog_one2one	1	98	ENSCAFG00000000774	ENSG00000204308
ortholog_one2one	0	76	ENSCAFG00000008463	ENSG00000205186
ortholog_one2many	1	87	ENSCAFG00000007812	ENSG00000205571
ortholog_one2one	0	93	ENSCAFG00000013997	ENSG00000211456
ortholog_one2one	0	100	ENSCAFG00000017524	ENSG00000213246
ortholog_one2one	1	100	ENSCAFG00000009532	ENSG00000213281
ortholog_one2one	1	92	ENSCAFG00000008411	ENSG00000213619
ortholog_one2one	1	99	ENSCAFG00000013800	ENSG00000214253
ortholog_one2one	1	98	ENSCAFG00000014439	ENSG00000215021
ortholog_one2one	1	98	ENSCAFG00000006534	ENSG00000215305
ortholog_one2one	0	100	ENSCAFG00000000950	ENSG00000231500
ortholog_many2many	1	86	ENSCAFG00000001388	ENSG00000241837
ortholog_many2many	1	88	ENSCAFG00000028733	ENSG00000241837
ortholog_many2many	1	88	ENSCAFG00000009541	ENSG00000241837
ortholog_many2many	0	86	ENSCAFG00000031823	ENSG00000255974
ortholog_many2many	0	89	ENSCAFG00000032339	ENSG00000255974
ortholog_one2many	1	94	ENSCAFG00000013735	ENSG00000259207
ortholog_one2one	1	97	ENSCAFG00000010266	ENSG00000259956
ortholog_one2many	1	87	ENSCAFG00000019220	ENSG00000262246
ortholog_one2one	1	79	ENSCAFG00000019239	ENSG00000262919
ortholog_one2one	1	96	ENSCAFG00000016601	ENSG00000275023
ortholog_one2one	1	81	ENSCAFG00000029711	ENSG00000275111
ortholog_one2one	1	72	ENSCAFG00000002372	ENSG00000278129

## Sheet: e.DogGeneChromosomeLocations
Supplementary Table 2e.List of 18,748 dog autosomal genes and their chromosomal locations retrieved from Ensembl BioMart.
Gene Name	Chromosome	Gene Start (bp)	Gene End (bp)
ENSCAFG00000000001	1	247829	322180
ENSCAFG00000030108	1	270005	275409
ENSCAFG00000000002	1	363607	364548
ENSCAFG00000000005	1	509125	565905
ENSCAFG00000000007	1	600162	635340
ENSCAFG00000024219	1	692602	722173
ENSCAFG00000000008	1	722179	735934
ENSCAFG00000031133	1	744461	746178
ENSCAFG00000000009	1	757903	800885
ENSCAFG00000032297	1	805901	806622
ENSCAFG00000028976	1	886083	886640
ENSCAFG00000000010	1	893016	945737
ENSCAFG00000000011	1	1026337	1120990
ENSCAFG00000000012	1	1135209	1374294
ENSCAFG00000000013	1	1412056	1428328
ENSCAFG00000000014	1	1583270	1593752
ENSCAFG00000000015	1	2729331	274331
ENSCAFG00000000016	1	2859535	2952664
ENSCAFG00000000017	1	2976676	3061231
ENSCAFG00000000019	1	3308328	3387600
ENSCAFG00000000020	1	4226210	4231399
ENSCAFG00000000021	1	4303857	431155
ENSCAFG00000000022	1	4418731	483753
ENSCAFG00000000024	1	4876977	4911976
ENSCAFG00000023363	1	4913526	4931752
ENSCAFG00000029366	1	4931122	4932015
ENSCAFG00000000025	1	4961135	4978043
ENSCAFG00000030462	1	4984225	4985882
ENSCAFG00000023159	1	5028105	5066827
ENSCAFG00000000026	1	5070925	5106749
ENSCAFG00000000027	1	5154793	5155707
ENSCAFG00000000028	1	5176098	5181304
ENSCAFG00000000029	1	5182244	5231417
ENSCAFG00000000031	1	6114120	6225821
ENSCAFG00000000032	1	6378248	6382024
ENSCAFG00000008376	1	6843453	6844356
ENSCAFG00000030634	1	7926236	7931932
ENSCAFG00000000036	1	8082389	8083996
ENSCAFG00000000037	1	8180888	8324919
ENSCAFG00000000038	1	8350657	8453845
ENSCAFG00000000039	1	8453902	8816575
ENSCAFG00000000040	1	9202411	9341613
ENSCAFG00000000043	1	9395293	9436811
ENSCAFG00000000044	1	10046227	10046682
ENSCAFG00000000047	1	10345379	10349038
ENSCAFG00000000052	1	11074204	11168872
ENSCAFG00000000056	1	11706673	11813909
ENSCAFG00000029206	1	12894954	12895331
ENSCAFG00000000058	1	13213440	13223912
ENSCAFG00000023582	1	13233353	13256253
ENSCAFG00000000059	1	13260225	13276808
ENSCAFG00000023436	1	13335903	13358107
ENSCAFG00000031329	1	13397221	13398249
ENSCAFG00000030129	1	13397500	13398471
ENSCAFG00000023362	1	13409955	13481753
ENSCAFG00000000062	1	13465449	13472089
ENSCAFG00000023050	1	13491208	13505678
ENSCAFG00000023015	1	13518850	13528354
ENSCAFG00000024647	1	13566932	13638925
ENSCAFG00000000066	1	13638936	13668729
ENSCAFG00000000067	1	13693161	13727371
ENSCAFG00000000068	1	13734222	13903975
ENSCAFG00000000070	1	14027635	14233389
ENSCAFG00000000073	1	14337756	14393160
ENSCAFG00000029021	1	14503845	14504936
ENSCAFG00000000075	1	14504629	14556031
ENSCAFG00000031367	1	14559953	14560524
ENSCAFG00000000079	1	14579381	14683886
ENSCAFG00000000083	1	14702158	14793121
ENSCAFG00000032187	1	14985769	14986380
ENSCAFG00000000086	1	15183352	15234880
ENSCAFG00000000089	1	15982220	16009935
ENSCAFG00000000090	1	16131829	16132827
ENSCAFG00000023829	1	16469793	16472910
ENSCAFG00000000093	1	16597346	16819782
ENSCAFG00000000094	1	16868697	16894639
ENSCAFG00000000096	1	16900754	16907070
ENSCAFG00000000098	1	16940671	16945127
ENSCAFG00000000099	1	16974820	16987531
ENSCAFG00000000100	1	17020066	17036079
ENSCAFG00000000101	1	17074801	17143744
ENSCAFG00000000103	1	17154246	17210961
ENSCAFG00000000105	1	17354926	17403728
ENSCAFG00000000107	1	17445543	17563186
ENSCAFG00000000116	1	17628999	17858477
ENSCAFG00000000123	1	18156420	18279201
ENSCAFG00000000125	1	18320148	18339132
ENSCAFG00000000126	1	18352205	18382881
ENSCAFG00000000127	1	18440172	18486110
ENSCAFG00000000129	1	18550256	18558623
ENSCAFG00000000133	1	18808939	19144187
ENSCAFG00000011517	1	19127771	19128181
ENSCAFG00000000137	1	19170549	19203689
ENSCAFG00000000140	1	20060788	20417367
ENSCAFG00000000144	1	20653407	20687945
ENSCAFG00000000145	1	20701186	20832807
ENSCAFG00000028993	1	20901110	20907302
ENSCAFG00000000147	1	21099710	21122888
ENSCAFG00000000149	1	21123238	21141977
ENSCAFG00000030508	1	21128119	21128250
ENSCAFG00000000150	1	21163140	21187938
ENSCAFG00000032711	1	21236215	21286926
ENSCAFG00000030620	1	21462801	21463067
ENSCAFG00000000157	1	21794328	22494858
ENSCAFG00000000162	1	23799794	23838307
ENSCAFG00000000164	1	23882488	23914318
ENSCAFG00000000166	1	23960723	23969405
ENSCAFG00000000168	1	23985355	24032079
ENSCAFG00000000169	1	24072979	24093913
ENSCAFG00000000170	1	24388280	24389164
ENSCAFG00000000171	1	24430479	24431456
ENSCAFG00000000172	1	24470265	24497206
ENSCAFG00000029562	1	24498185	24498814
ENSCAFG00000029833	1	24498969	24500426
ENSCAFG00000000173	1	24518239	24527611
ENSCAFG00000031536	1	24540636	24881665
ENSCAFG00000023012	1	24554647	24559694
ENSCAFG00000000184	1	25018443	25114901
ENSCAFG00000031561	1	25341785	25342174
ENSCAFG00000029442	1	25387130	25511127
ENSCAFG00000000185	1	25558536	25606609
ENSCAFG00000023591	1	25678412	25698095
ENSCAFG00000000188	1	25758400	25760313
ENSCAFG00000000189	1	25797935	25821830
ENSCAFG00000000190	1	25836709	25839118
ENSCAFG00000000196	1	26272448	26515145
ENSCAFG00000000205	1	26856627	26862120
ENSCAFG00000000207	1	26899859	26936995
ENSCAFG00000000212	1	26940775	26994070
ENSCAFG00000000217	1	27085980	27196521
ENSCAFG00000000221	1	27668984	27694868
ENSCAFG00000000226	1	27701919	27791205
ENSCAFG00000000230	1	27908247	27992202
ENSCAFG00000000234	1	28008167	28198117
ENSCAFG00000000237	1	28262398	28263390
ENSCAFG00000000239	1	28479635	28792008
ENSCAFG00000000244	1	28829223	28843793
ENSCAFG00000000245	1	28855173	28875766
ENSCAFG00000000247	1	28930156	29101896
ENSCAFG00000000251	1	29106507	29306061
ENSCAFG00000000253	1	29337338	29420081
ENSCAFG00000000256	1	29426079	29428270
ENSCAFG00000000257	1	29506545	29545880
ENSCAFG00000000258	1	29611722	29631473
ENSCAFG00000000260	1	29643891	29669676
ENSCAFG00000000263	1	29754566	29755051
ENSCAFG00000000265	1	29920190	29921008
ENSCAFG00000000267	1	30247095	30263167
ENSCAFG00000030892	1	30417176	30435995
ENSCAFG00000000272	1	30482370	30652027
ENSCAFG00000000274	1	30716221	30725004
ENSCAFG00000000275	1	30736957	30871884
ENSCAFG00000029326	1	30781898	30782629
ENSCAFG00000000277	1	31044126	31058582
ENSCAFG00000023074	1	31097019	31098664
ENSCAFG00000000279	1	31141716	31182350
ENSCAFG00000000281	1	31260832	31267446
ENSCAFG00000000282	1	31363170	31373207
ENSCAFG00000000283	1	31417538	31465041
ENSCAFG00000000285	1	31523799	31524620
ENSCAFG00000024055	1	31631159	31631641
ENSCAFG00000000294	1	33772726	33805347
ENSCAFG00000030263	1	33820248	33822074
ENSCAFG00000000295	1	33830136	33896145
ENSCAFG00000000296	1	33969266	34107014
ENSCAFG00000000300	1	34367008	34390303
ENSCAFG00000000303	1	34642706	34886059
ENSCAFG00000000305	1	34967219	34994020
ENSCAFG00000000307	1	34993864	35023858
ENSCAFG00000000309	1	35028830	35043293
ENSCAFG00000032743	1	35087799	35183661
ENSCAFG00000000312	1	35220795	35342550
ENSCAFG00000000314	1	35360435	35373601
ENSCAFG00000000317	1	35374594	35416197
ENSCAFG00000000318	1	35418400	35425360
ENSCAFG00000032495	1	35558602	35558859
ENSCAFG00000000322	1	35643440	35644303
ENSCAFG00000032046	1	35655086	35655457
ENSCAFG00000000326	1	35727462	36225845
ENSCAFG00000000329	1	36869146	36977469
ENSCAFG00000000330	1	37010033	37016986
ENSCAFG00000000331	1	37066187	37066615
ENSCAFG00000000335	1	37074382	37170720
ENSCAFG00000000338	1	37207537	37600908
ENSCAFG00000030384	1	37706423	37721782
ENSCAFG00000023693	1	37752823	37915540
ENSCAFG00000000353	1	38271124	38433426
ENSCAFG00000028825	1	38396258	38397200
ENSCAFG00000000366	1	39281426	39478127
ENSCAFG00000000372	1	39633049	39922991
ENSCAFG00000000373	1	40149569	40215208
ENSCAFG00000000375	1	40251879	40279351
ENSCAFG00000000387	1	40260064	40474194
ENSCAFG00000000379	1	40294577	40342166
ENSCAFG00000032487	1	40349382	40378718
ENSCAFG00000000385	1	40376322	40423351
ENSCAFG00000000390	1	40479379	40492143
ENSCAFG00000000393	1	40494461	40540494
ENSCAFG00000000398	1	40544000	40590569
ENSCAFG00000024105	1	40602291	40604598
ENSCAFG00000000399	1	40635694	40637301
ENSCAFG00000000402	1	40710319	40795883
ENSCAFG00000000404	1	40890409	40911100
ENSCAFG00000000405	1	41129258	41297386
ENSCAFG00000000413	1	41316274	41498075
ENSCAFG00000029168	1	41592473	41593630
ENSCAFG00000000419	1	41614908	41711677
ENSCAFG00000000421	1	41692376	41693699
ENSCAFG00000000422	1	41718419	41743392
ENSCAFG00000000423	1	41755054	41799847
ENSCAFG00000000425	1	41799948	41814964
ENSCAFG00000000429	1	41857511	41934145
ENSCAFG00000000430	1	42081316	42368689
ENSCAFG00000000445	1	42379716	42831889
ENSCAFG00000000535	1	42886756	42908968
ENSCAFG00000000538	1	42941849	42950730
ENSCAFG00000000547	1	43138219	43149025
ENSCAFG00000000549	1	43155449	43162889
ENSCAFG00000000550	1	43174894	43264285
ENSCAFG00000000562	1	44071408	44361145
ENSCAFG00000000570	1	44562567	44636543
ENSCAFG00000000577	1	44896837	45000582
ENSCAFG00000000581	1	45001249	45071371
ENSCAFG00000000583	1	45018095	45018754
ENSCAFG00000000589	1	45126959	45186510
ENSCAFG00000000608	1	46370636	46799104
ENSCAFG00000000616	1	46872565	46900911
ENSCAFG00000028896	1	46941721	46942998
ENSCAFG00000000618	1	46943590	47216251
ENSCAFG00000000627	1	47343668	47455843
ENSCAFG00000000644	1	47508416	47579534
ENSCAFG00000000647	1	47600751	47661456
ENSCAFG00000032740	1	47670180	47681086
ENSCAFG00000000652	1	47791993	47955384
ENSCAFG00000000655	1	47982712	48058322
ENSCAFG00000000657	1	48058392	48066999
ENSCAFG00000000659	1	48067612	48159754
ENSCAFG00000000661	1	48161362	48210131
ENSCAFG00000000664	1	48325805	48349371
ENSCAFG00000000665	1	48382147	48392234
ENSCAFG00000000667	1	48501744	48604873
ENSCAFG00000000671	1	48944782	48955653
ENSCAFG00000023207	1	48977755	49008593
ENSCAFG00000000720	1	49011742	49029143
ENSCAFG00000000732	1	49028709	49037858
ENSCAFG00000031434	1	49038955	49043728
ENSCAFG00000000740	1	49044978	49063493
ENSCAFG00000000691	1	49161459	49262315
ENSCAFG00000000750	1	49269241	49297767
ENSCAFG00000000757	1	49327621	49348271
ENSCAFG00000023358	1	49407917	49495146
ENSCAFG00000000758	1	49497093	49535284
ENSCAFG00000000760	1	49591272	49706640
ENSCAFG00000000765	1	49709906	49799959
ENSCAFG00000032456	1	49886837	50093122
ENSCAFG00000000769	1	50303045	50936915
ENSCAFG00000023031	1	51202393	51427039
ENSCAFG00000000770	1	51487524	51717378
ENSCAFG00000000772	1	51800309	51956788
ENSCAFG00000000776	1	53006964	53007804
ENSCAFG00000000781	1	53414695	53437003
ENSCAFG00000000795	1	53463420	53755551
ENSCAFG00000023764	1	53845999	53846686
ENSCAFG00000000807	1	54183495	54192331
ENSCAFG00000008616	1	54220005	54220490
ENSCAFG00000000811	1	54335832	54354757
ENSCAFG00000000828	1	54412724	54579405
ENSCAFG00000000842	1	54797794	54820724
ENSCAFG00000000847	1	54853102	54878997
ENSCAFG00000030966	1	54932810	54960844
ENSCAFG00000000853	1	54976178	54977116
ENSCAFG00000000854	1	54996888	55019083
ENSCAFG00000023119	1	55036313	55037905
ENSCAFG00000000858	1	55052114	55092793
ENSCAFG00000000860	1	55435472	55536326
ENSCAFG00000000863	1	55537872	55588226
ENSCAFG00000032080	1	55595795	55599997
ENSCAFG00000000864	1	55600413	55610133
ENSCAFG00000000866	1	55722994	55736505
ENSCAFG00000000868	1	55826089	55986101
ENSCAFG00000000874	1	56400874	56427286
ENSCAFG00000000884	1	56572569	56717976
ENSCAFG00000000886	1	56814353	56868616
ENSCAFG00000023416	1	56878963	56879858
ENSCAFG00000029273	1	56888677	56889507
ENSCAFG00000023345	1	56894631	56896871
ENSCAFG00000032020	1	56921382	56986230
ENSCAFG00000000889	1	56928864	56935358
ENSCAFG00000000891	1	56951731	56978049
ENSCAFG00000031480	1	56987276	57010819
ENSCAFG00000000894	1	57037159	57046208
ENSCAFG00000000897	1	57064299	57077531
ENSCAFG00000000901	1	57077180	57106837
ENSCAFG00000000905	1	57111365	57155016
ENSCAFG00000000908	1	57162197	57169557
ENSCAFG00000000911	1	57187666	57212013
ENSCAFG00000000915	1	57242116	57298115
ENSCAFG00000000920	1	57530121	57537960
ENSCAFG00000000923	1	57556316	57677624
ENSCAFG00000000925	1	57733266	57776366
ENSCAFG00000000928	1	57787462	57828820
ENSCAFG00000000929	1	57855893	57857840
ENSCAFG00000000931	1	57866879	57896517
ENSCAFG00000000932	1	58253306	58401134
ENSCAFG00000000935	1	58494598	58637626
ENSCAFG00000029347	1	58588104	58588262
ENSCAFG00000000938	1	58763673	58862727
ENSCAFG00000000939	1	58821242	58833494
ENSCAFG00000000942	1	58905186	59012202
ENSCAFG00000000945	1	59106601	59273494
ENSCAFG00000030746	1	60586582	60598997
ENSCAFG00000000955	1	60667860	60873614
ENSCAFG00000000958	1	60941788	60942950
ENSCAFG00000000969	1	61776530	61810619
ENSCAFG00000000989	1	61814869	61845228
ENSCAFG00000029950	1	62026400	62049793
ENSCAFG00000000996	1	62084557	62088231
ENSCAFG00000001002	1	62092121	62110299
ENSCAFG00000001006	1	62217443	62282412
ENSCAFG00000001016	1	62398005	62763030
ENSCAFG00000001026	1	63562209	63852095
ENSCAFG00000001028	1	63962455	64084850
ENSCAFG00000001029	1	64165718	64217711
ENSCAFG00000001030	1	64222094	64247448
ENSCAFG00000032212	1	64632817	64639858
ENSCAFG00000001047	1	64689532	64815443
ENSCAFG00000001052	1	64834774	64848389
ENSCAFG00000001057	1	64861441	64917622
ENSCAFG00000001059	1	64892640	64893170
ENSCAFG00000029836	1	65171689	65179355
ENSCAFG00000030574	1	65852930	65858669
ENSCAFG00000001067	1	65858789	65936372
ENSCAFG00000001068	1	65988549	66010195
ENSCAFG00000001069	1	66012858	66057807
ENSCAFG00000032758	1	66136332	66143074
ENSCAFG00000001071	1	66160771	66207387
ENSCAFG00000001072	1	66270560	66281061
ENSCAFG00000001074	1	66312213	66331231
ENSCAFG00000001078	1	66363181	66540291
ENSCAFG00000001101	1	66594435	67022632
ENSCAFG00000001106	1	67514264	68100315
ENSCAFG00000001114	1	68145106	68201230
ENSCAFG00000029164	1	68164203	68164523
ENSCAFG00000001115	1	68542001	68654390
ENSCAFG00000001116	1	68658679	68695791
ENSCAFG00000001117	1	68847264	68848739
ENSCAFG00000001136	1	69131759	69224565
ENSCAFG00000001144	1	69200523	69201470
ENSCAFG00000001147	1	69361015	69483139
ENSCAFG00000028602	1	69383743	69384003
ENSCAFG00000032104	1	69687536	69688546
ENSCAFG00000013574	1	69725989	69732581
ENSCAFG00000001149	1	69937870	69943012
ENSCAFG00000030584	1	70049818	70110006
ENSCAFG00000029119	1	70171430	70176078
ENSCAFG00000001198	1	70199363	70208534
ENSCAFG00000030594	1	70213726	70215107
ENSCAFG00000001201	1	70277119	70323740
ENSCAFG00000001205	1	70340538	70377231
ENSCAFG00000001207	1	70396030	70396624
ENSCAFG00000001213	1	70461776	70483053
ENSCAFG00000001216	1	70487640	70535520
ENSCAFG00000001218	1	70550942	70585751
ENSCAFG00000001219	1	70793834	70917926
ENSCAFG00000001246	1	71246765	71305661
ENSCAFG00000001286	1	71388930	71749787
ENSCAFG00000023549	1	71679884	72009343
ENSCAFG00000001305	1	72099571	72125606
ENSCAFG00000023446	1	72135802	72168485
ENSCAFG00000001309	1	72215924	72219117
ENSCAFG00000001316	1	72278835	72447794
ENSCAFG00000023269	1	72927796	72928824
ENSCAFG00000001331	1	73401421	73466599
ENSCAFG00000001336	1	73468741	73481483
ENSCAFG00000001339	1	73488493	73528151
ENSCAFG00000001350	1	73612235	73652350
ENSCAFG00000001344	1	73656192	73762054
ENSCAFG00000001352	1	73792617	73794452
ENSCAFG00000001358	1	73853296	74033587
ENSCAFG00000001380	1	74449576	74777032
ENSCAFG00000001390	1	75481708	75483660
ENSCAFG00000001399	1	75500485	75512921
ENSCAFG00000001404	1	75526674	75538809
ENSCAFG00000001417	1	75558627	75637323
ENSCAFG00000001425	1	75662369	75733588
ENSCAFG00000001435	1	75767345	75810426
ENSCAFG00000029948	1	75820183	75836957
ENSCAFG00000001446	1	75892940	76183278
ENSCAFG00000001453	1	76388190	76468578
ENSCAFG00000029437	1	76391481	76392515
ENSCAFG00000001457	1	77330337	77336337
ENSCAFG00000030287	1	77378579	77379976
ENSCAFG00000001462	1	77554168	77639141
ENSCAFG00000001469	1	78344348	78344746
ENSCAFG00000014649	1	78438091	78441195
ENSCAFG00000023307	1	78654038	78657310
ENSCAFG00000001534	1	79126163	79268149
ENSCAFG00000030357	1	79895418	79987725
ENSCAFG00000001570	1	80377576	80408331
ENSCAFG00000001577	1	80435454	80469350
ENSCAFG00000001579	1	80733202	80928065
ENSCAFG00000031429	1	80993031	81182383
ENSCAFG00000001617	1	81192317	81427002
ENSCAFG00000001637	1	81542939	81544339
ENSCAFG00000001646	1	81645237	81903371
ENSCAFG00000001649	1	81989587	81990873
ENSCAFG00000030179	1	82061155	82072391
ENSCAFG00000001690	1	82087965	82505329
ENSCAFG00000001699	1	83085089	83115235
ENSCAFG00000001702	1	83140500	83162465
ENSCAFG00000001703	1	83188785	83227388
ENSCAFG00000029729	1	83243848	83249259
ENSCAFG00000001751	1	83333499	83437375
ENSCAFG00000001769	1	83476816	83529710
ENSCAFG00000001773	1	84077892	84078499
ENSCAFG00000001778	1	84743276	84763121
ENSCAFG00000001791	1	84940066	84994247
ENSCAFG00000001801	1	85046327	85152996
ENSCAFG00000001811	1	85423263	85428339
ENSCAFG00000001815	1	85510566	85586415
ENSCAFG00000029048	1	85674589	85685439
ENSCAFG00000001820	1	85746604	85806403
ENSCAFG00000001821	1	85806534	85893402
ENSCAFG00000001825	1	85945576	86021482
ENSCAFG00000031885	1	86201648	86208200
ENSCAFG00000001849	1	86525379	87016574
ENSCAFG00000001867	1	87109450	87140895
ENSCAFG00000001880	1	87194657	87285605
ENSCAFG00000001890	1	87302988	87451037
ENSCAFG00000001893	1	87597386	87660817
ENSCAFG00000001895	1	87706760	87751045
ENSCAFG00000001897	1	87916227	87980784
ENSCAFG00000001900	1	88002601	88068021
ENSCAFG00000001902	1	88126076	88230654
ENSCAFG00000013130	1	88213569	88214021
ENSCAFG00000029645	1	88285202	88311676
ENSCAFG00000001916	1	88359159	88543797
ENSCAFG00000001926	1	88586045	88586908
ENSCAFG00000029377	1	88701194	88745572
ENSCAFG00000001927	1	88814595	88818283
ENSCAFG00000001930	1	88825326	88994735
ENSCAFG00000031891	1	89014991	89015368
ENSCAFG00000001943	1	89063714	89121163
ENSCAFG00000001957	1	89151933	89377994
ENSCAFG00000001974	1	89480399	89617720
ENSCAFG00000001982	1	89677533	89790844
ENSCAFG00000023150	1	89798215	89812328
ENSCAFG00000001988	1	89875611	89881004
ENSCAFG00000002013	1	90723854	90884297
ENSCAFG00000002027	1	91016668	91017469
ENSCAFG00000002028	1	91241810	91271886
ENSCAFG00000002032	1	91338115	91350518
ENSCAFG00000002035	1	91391491	91436402
ENSCAFG00000002042	1	91483811	91585409
ENSCAFG00000002053	1	91779460	92028820
ENSCAFG00000031499	1	92278216	92724554
ENSCAFG00000002067	1	92898274	92978260
ENSCAFG00000002072	1	92999494	93041135
ENSCAFG00000002075	1	93037252	93038181
ENSCAFG00000002081	1	93057082	93085651
ENSCAFG00000002083	1	93088299	93095024
ENSCAFG00000002085	1	93139256	93139534
ENSCAFG00000002091	1	93144081	93204379
ENSCAFG00000002102	1	93321921	93435774
ENSCAFG00000002113	1	93460014	93474698
ENSCAFG00000002120	1	93476683	93606942
ENSCAFG00000002115	1	93500276	93507310
ENSCAFG00000002116	1	93523294	93576914
ENSCAFG00000002121	1	93645049	93688867
ENSCAFG00000002128	1	93767951	93844453
ENSCAFG00000002131	1	93847869	93886762
ENSCAFG00000002137	1	94097917	94103895
ENSCAFG00000029071	1	94204195	94235523
ENSCAFG00000002139	1	94255153	94257462
ENSCAFG00000002155	1	94532747	94694749
ENSCAFG00000002158	1	94820278	94829390
ENSCAFG00000002159	1	94907143	94974221
ENSCAFG00000002160	1	94997230	95048611
ENSCAFG00000002163	1	95235633	95281771
ENSCAFG00000002166	1	95324049	95324670
ENSCAFG00000031694	1	95419643	95419990
ENSCAFG00000002169	1	95508764	95510152
ENSCAFG00000030145	1	95547859	95708212
ENSCAFG00000002171	1	95903325	95986549
ENSCAFG00000002172	1	96078207	96078806
ENSCAFG00000002174	1	96744758	96746752
ENSCAFG00000002180	1	96825978	96868644
ENSCAFG00000002188	1	96880581	96927615
ENSCAFG00000002194	1	96928975	96932936
ENSCAFG00000002201	1	97019997	97094805
ENSCAFG00000002204	1	97104652	97105857
ENSCAFG00000023659	1	97327630	97334971
ENSCAFG00000002208	1	97352669	97390485
ENSCAFG00000002212	1	97623350	97629090
ENSCAFG00000002216	1	97630991	97662249
ENSCAFG00000002218	1	97715104	97721354
ENSCAFG00000002219	1	97734081	97743268
ENSCAFG00000002224	1	97809286	97841829
ENSCAFG00000002229	1	97942204	97967431
ENSCAFG00000002232	1	98004662	98005872
ENSCAFG00000002234	1	98036259	98039824
ENSCAFG00000002253	1	98187963	98254448
ENSCAFG00000002261	1	98264547	98336761
ENSCAFG00000002266	1	98436390	98534071
ENSCAFG00000002270	1	98567721	98578051
ENSCAFG00000002275	1	98582510	98585356
ENSCAFG00000002277	1	98597713	98605385
ENSCAFG00000002283	1	98620396	98655103
ENSCAFG00000002289	1	98697167	98734240
ENSCAFG00000002293	1	98760073	98799833
ENSCAFG00000024350	1	98800119	99019334
ENSCAFG00000002301	1	98831898	98864865
ENSCAFG00000002307	1	98881533	98905712
ENSCAFG00000002309	1	98923447	98934408
ENSCAFG00000002313	1	98939081	98959173
ENSCAFG00000002324	1	99020738	99043318
ENSCAFG00000002340	1	99050994	99113524
ENSCAFG00000029327	1	99130539	99166337
ENSCAFG00000002346	1	99203374	99271468
ENSCAFG00000023653	1	99383105	99383494
ENSCAFG00000031861	1	99389511	99401626
ENSCAFG00000002349	1	99402020	99404350
ENSCAFG00000002352	1	99406273	99408398
ENSCAFG00000002354	1	99409096	99415146
ENSCAFG00000032544	1	99414615	99415331
ENSCAFG00000002356	1	99430382	99433723
ENSCAFG00000030704	1	99436089	99438786
ENSCAFG00000031873	1	99441720	99448221
ENSCAFG00000002360	1	99450505	99454847
ENSCAFG00000029721	1	99495014	99499109
ENSCAFG00000002361	1	99519870	99527897
ENSCAFG00000002363	1	99556322	99557245
ENSCAFG00000002366	1	99558764	99563531
ENSCAFG00000029254	1	99576468	99577511
ENSCAFG00000023509	1	99585206	99588111
ENSCAFG00000002367	1	99602573	99606960
ENSCAFG00000031654	1	99612773	99620356
ENSCAFG00000029959	1	99630385	99631239
ENSCAFG00000002372	1	99642374	99827910
ENSCAFG00000031863	1	99762937	99764502
ENSCAFG00000002392	1	99806398	99836073
ENSCAFG00000032407	1	99835687	99851018
ENSCAFG00000029097	1	99875110	99875655
ENSCAFG00000029776	1	99893640	99914350
ENSCAFG00000023343	1	99932540	99937479
ENSCAFG00000032749	1	100054622	100055152
ENSCAFG00000028550	1	100073215	100075998
ENSCAFG00000029340	1	100172556	100190850
ENSCAFG00000028494	1	100250610	100256624
ENSCAFG00000032172	1	100275593	100284657
ENSCAFG00000031283	1	100345157	100353471
ENSCAFG00000028864	1	100376985	100378481
ENSCAFG00000014217	1	100401956	100403555
ENSCAFG00000029649	1	100437583	100438596
ENSCAFG00000032730	1	100437586	100438380
ENSCAFG00000002412	1	100461614	100464980
ENSCAFG00000002419	1	100478464	100480110
ENSCAFG00000002421	1	100512229	100518637
ENSCAFG00000023300	1	100545586	100552727
ENSCAFG00000032253	1	100562936	100575716
ENSCAFG00000031784	1	100616658	100633190
ENSCAFG00000007175	1	100638686	100644774
ENSCAFG00000031400	1	100642544	100643146
ENSCAFG00000030603	1	100668474	100676663
ENSCAFG00000028833	1	100698025	100702762
ENSCAFG00000032401	1	100722682	100745674
ENSCAFG00000030247	1	100742008	100748281
ENSCAFG00000023297	1	100834115	100837528
ENSCAFG00000030732	1	100851220	100866365
ENSCAFG00000002431	1	100891565	100896291
ENSCAFG00000029153	1	101108258	101123680
ENSCAFG00000002441	1	101146374	101153332
ENSCAFG00000023244	1	101163848	101170917
ENSCAFG00000028855	1	101180159	101181088
ENSCAFG00000024642	1	101257103	101258065
ENSCAFG00000028949	1	101283715	101284659
ENSCAFG00000029760	1	101309374	101310312
ENSCAFG00000002453	1	101320283	101321397
ENSCAFG00000031255	1	101336318	101336824
ENSCAFG00000030761	1	101358108	101359745
ENSCAFG00000032479	1	101397003	101397803
ENSCAFG00000032211	1	101400775	101419561
ENSCAFG00000032312	1	101419578	101441824
ENSCAFG00000024289	1	101454126	101497973
ENSCAFG00000030221	1	101480604	101495193
ENSCAFG00000002476	1	101520689	101521819
ENSCAFG00000029312	1	101548238	101563617
ENSCAFG00000031296	1	101582593	101594446
ENSCAFG00000002479	1	101602788	101616953
ENSCAFG00000029589	1	101723286	101728135
ENSCAFG00000024225	1	101745066	101762265
ENSCAFG00000002481	1	101787280	101798639
ENSCAFG00000002501	1	101813683	101852020
ENSCAFG00000024197	1	101855440	101877099
ENSCAFG00000002520	1	101896523	101921926
ENSCAFG00000031113	1	101972291	101972389
ENSCAFG00000024115	1	102014054	102036685
ENSCAFG00000002524	1	102054374	102056588
ENSCAFG00000002531	1	102059327	102073998
ENSCAFG00000002551	1	102074688	102092067
ENSCAFG00000002558	1	102093376	102095708
ENSCAFG00000032256	1	102098457	102099053
ENSCAFG00000028709	1	102100305	102100823
ENSCAFG00000002561	1	102115154	102152243
ENSCAFG00000002564	1	102121927	102125115
ENSCAFG00000030962	1	102132815	102133609
ENSCAFG00000031063	1	102177201	102183748
ENSCAFG00000002572	1	102185560	102189460
ENSCAFG00000002573	1	102195150	102221444
ENSCAFG00000002575	1	102223030	102224506
ENSCAFG00000032330	1	102227096	102228796
ENSCAFG00000002580	1	102246900	102253544
ENSCAFG00000032489	1	102253862	102272098
ENSCAFG00000029379	1	102282855	102289402
ENSCAFG00000002585	1	102301012	102305193
ENSCAFG00000002587	1	102310557	102311860
ENSCAFG00000002588	1	102317191	102318653
ENSCAFG00000002594	1	102335246	102342118
ENSCAFG00000002595	1	102360903	102366967
ENSCAFG00000002601	1	102362733	102385187
ENSCAFG00000002605	1	102389377	102402814
ENSCAFG00000002608	1	102405878	102426429
ENSCAFG00000002609	1	102428665	102430141
ENSCAFG00000002611	1	102437402	102455881
ENSCAFG00000002613	1	102456912	102464225
ENSCAFG00000002615	1	102468633	102474172
ENSCAFG00000002618	1	102475285	102479306
ENSCAFG00000002620	1	102481015	102491217
ENSCAFG00000002626	1	102495074	102517364
ENSCAFG00000002628	1	102518136	102528888
ENSCAFG00000002635	1	102539060	102552016
ENSCAFG00000030321	1	102576554	102577732
ENSCAFG00000031157	1	102586238	102615217
ENSCAFG00000002638	1	102614160	102637360
ENSCAFG00000023787	1	102686092	102690350
ENSCAFG00000028453	1	102779497	102787260
ENSCAFG00000029267	1	102842052	102842513
ENSCAFG00000024627	1	102843479	102844779
ENSCAFG00000002649	1	102845961	102855193
ENSCAFG00000002657	1	102860628	102875962
ENSCAFG00000002660	1	102913812	102921920
ENSCAFG00000030509	1	102955916	102960845
ENSCAFG00000029582	1	102971911	102977693
ENSCAFG00000002652	1	102989629	102995675
ENSCAFG00000002689	1	102995986	103042961
ENSCAFG00000024425	1	102996666	103000872
ENSCAFG00000002675	1	103021829	103026639
ENSCAFG00000002694	1	103040506	103053929
ENSCAFG00000031638	1	103040959	103042917
ENSCAFG00000002697	1	103053669	103057421
ENSCAFG00000002699	1	103057607	103070919
ENSCAFG00000002700	1	103071278	103088924
ENSCAFG00000002701	1	103090129	103100999
ENSCAFG00000002703	1	103098706	103100878
ENSCAFG00000024209	1	103101819	103107688
ENSCAFG00000024198	1	103119294	103133979
ENSCAFG00000028940	1	103180872	103187439
ENSCAFG00000024196	1	103197084	103212410
ENSCAFG00000002704	1	103228405	103243229
ENSCAFG00000032667	1	103250132	103263178
ENSCAFG00000029738	1	103275405	103293520
ENSCAFG00000002713	1	103295109	103312026
ENSCAFG00000030942	1	103316243	103317211
ENSCAFG00000002723	1	103371937	103603536
ENSCAFG00000032019	1	103374872	103403633
ENSCAFG00000031127	1	103467177	103470637
ENSCAFG00000002705	1	103488928	103494066
ENSCAFG00000029928	1	103495013	103512348
ENSCAFG00000030943	1	103516146	103517114
ENSCAFG00000030128	1	103667098	103675992
ENSCAFG00000002736	1	103683034	103703120
ENSCAFG00000002745	1	103706827	103724523
ENSCAFG00000002752	1	103754371	103755874
ENSCAFG00000013623	1	103815550	103816071
ENSCAFG00000030979	1	103910451	103930432
ENSCAFG00000032488	1	104035222	104164675
ENSCAFG00000031827	1	104092689	104109459
ENSCAFG00000032171	1	104204463	104206379
ENSCAFG00000032045	1	104293954	104294418
ENSCAFG00000030310	1	104520326	104541825
ENSCAFG00000029058	1	104669844	104682971
ENSCAFG00000029067	1	104690694	104701603
ENSCAFG00000002763	1	104763519	104774690
ENSCAFG00000032029	1	104785454	104809069
ENSCAFG00000030568	1	104870859	104886591
ENSCAFG00000030172	1	104901622	104914837
ENSCAFG00000002772	1	104975848	105013642
ENSCAFG00000009712	1	105079359	105079676
ENSCAFG00000003371	1	105119927	105152739
ENSCAFG00000029079	1	105156383	105173451
ENSCAFG00000029504	1	105177779	105191856
ENSCAFG00000032708	1	105180496	105181107
ENSCAFG00000029631	1	105210452	105211939
ENSCAFG00000030027	1	105235650	105236981
ENSCAFG00000024019	1	105249873	105251485
ENSCAFG00000024014	1	105265046	105304159
ENSCAFG00000002800	1	105319209	105325271
ENSCAFG00000002807	1	105345563	105346618
ENSCAFG00000002813	1	105376124	105385714
ENSCAFG00000002820	1	105391498	105400071
ENSCAFG00000023981	1	105445019	105460545
ENSCAFG00000032162	1	105461204	105474910
ENSCAFG00000002823	1	105461204	105462282
ENSCAFG00000023978	1	105485998	105489052
ENSCAFG00000023977	1	105497544	105502069
ENSCAFG00000029814	1	105501093	105522789
ENSCAFG00000028980	1	105551595	105555559
ENSCAFG00000002834	1	105567193	105575204
ENSCAFG00000002844	1	105593515	105599499
ENSCAFG00000002845	1	105608388	105608531
ENSCAFG00000002852	1	105611738	105628082
ENSCAFG00000023923	1	105630790	105638971
ENSCAFG00000002854	1	105642264	105649849
ENSCAFG00000023917	1	105669360	105676283
ENSCAFG00000002861	1	105685603	105687439
ENSCAFG00000002855	1	105702536	105714130
ENSCAFG00000028603	1	105721534	105731564
ENSCAFG00000002869	1	105761201	105767383
ENSCAFG00000002874	1	105795282	105800798
ENSCAFG00000002880	1	105812197	105816625
ENSCAFG00000002883	1	105826172	105835997
ENSCAFG00000002886	1	105855526	105858482
ENSCAFG00000029529	1	105860946	105865016
ENSCAFG00000002896	1	105868147	105895791
ENSCAFG00000002900	1	105900562	105907585
ENSCAFG00000002902	1	105914455	105923536
ENSCAFG00000002905	1	105950798	105955175
ENSCAFG00000002907	1	105981210	105984453
ENSCAFG00000002914	1	106005194	106030519
ENSCAFG00000029175	1	106012709	106306177
ENSCAFG00000002916	1	106048542	106049417
ENSCAFG00000002920	1	106051901	106056137
ENSCAFG00000002923	1	106078006	106080650
ENSCAFG00000002924	1	106086132	106128643
ENSCAFG00000002960	1	106147870	106161021
ENSCAFG00000002964	1	106190234	106229159
ENSCAFG00000002965	1	106231738	106234226
ENSCAFG00000002968	1	106234767	106238137
ENSCAFG00000002973	1	106255723	106261037
ENSCAFG00000002974	1	106261395	106266206
ENSCAFG00000002982	1	106266929	106292595
ENSCAFG00000030553	1	106296081	106301877
ENSCAFG00000002937	1	106302545	106319297
ENSCAFG00000024427	1	106320701	106321171
ENSCAFG00000003338	1	106333133	106338154
ENSCAFG00000003342	1	106351574	106365810
ENSCAFG00000003156	1	106372564	106601631
ENSCAFG00000003346	1	106502549	106514435
ENSCAFG00000030024	1	106520300	106536984
ENSCAFG00000030267	1	106551113	106551637
ENSCAFG00000032305	1	106551170	106561318
ENSCAFG00000003420	1	106564174	106601235
ENSCAFG00000003423	1	106606216	106615696
ENSCAFG00000029541	1	106630814	106636502
ENSCAFG00000003428	1	106657541	106659124
ENSCAFG00000003439	1	106661519	106673422
ENSCAFG00000003462	1	106672424	106685994
ENSCAFG00000003475	1	106690555	106694973
ENSCAFG00000003485	1	106695055	106702150
ENSCAFG00000003495	1	106703413	106711781
ENSCAFG00000003398	1	106727172	106740209
ENSCAFG00000003502	1	106747358	106752290
ENSCAFG00000003541	1	106751800	106785084
ENSCAFG00000003555	1	106791043	106805624
ENSCAFG00000003568	1	106824622	106845850
ENSCAFG00000028797	1	106847546	106847965
ENSCAFG00000003589	1	106849656	106859780
ENSCAFG00000003593	1	106865500	106874118
ENSCAFG00000003594	1	106874406	106879062
ENSCAFG00000003597	1	106880425	106891042
ENSCAFG00000003604	1	106895432	106899001
ENSCAFG00000003611	1	106904548	106931532
ENSCAFG00000024500	1	106931534	106936423
ENSCAFG00000003614	1	106937012	106958806
ENSCAFG00000003620	1	106967297	106981505
ENSCAFG00000003625	1	106983075	106991765
ENSCAFG00000003631	1	106998827	107002841
ENSCAFG00000029892	1	107010694	107014169
ENSCAFG00000003636	1	107015239	107024708
ENSCAFG00000003649	1	107032288	107047268
ENSCAFG00000003659	1	107045697	107052298
ENSCAFG00000003665	1	107054146	107064065
ENSCAFG00000031563	1	107065868	107067049
ENSCAFG00000003675	1	107069139	107070548
ENSCAFG00000003677	1	107074385	107098366
ENSCAFG00000003681	1	107108332	107113484
ENSCAFG00000003698	1	107116682	107130768
ENSCAFG00000003709	1	107130838	107136913
ENSCAFG00000003718	1	107162476	107184526
ENSCAFG00000024128	1	107213683	107219950
ENSCAFG00000024106	1	107244986	107256782
ENSCAFG00000003746	1	107260862	107303346
ENSCAFG00000003788	1	107304924	107307726
ENSCAFG00000003800	1	107309786	107331275
ENSCAFG00000003834	1	107332559	107336302
ENSCAFG00000003711	1	107340658	107356528
ENSCAFG00000003836	1	107367521	107370097
ENSCAFG00000003838	1	107371335	107376987
ENSCAFG00000029849	1	107380220	107381832
ENSCAFG00000003840	1	107382855	107384029
ENSCAFG00000003844	1	107384434	107400502
ENSCAFG00000003858	1	107401289	107416122
ENSCAFG00000003861	1	107418623	107419717
ENSCAFG00000003867	1	107423220	107426410
ENSCAFG00000003869	1	107434363	107445068
ENSCAFG00000003874	1	107453634	107476563
ENSCAFG00000003878	1	107477619	107484741
ENSCAFG00000030576	1	107486488	107489213
ENSCAFG00000003880	1	107487583	107489166
ENSCAFG00000003886	1	107492587	107507004
ENSCAFG00000003895	1	107518058	107536873
ENSCAFG00000003901	1	107538973	107628690
ENSCAFG00000003904	1	107571556	107573126
ENSCAFG00000003908	1	107579604	107583049
ENSCAFG00000003910	1	107583783	107642062
ENSCAFG00000003914	1	107599161	107603679
ENSCAFG00000032038	1	107614264	107627150
ENSCAFG00000023807	1	107639870	107645350
ENSCAFG00000003938	1	107647674	107655018
ENSCAFG00000030245	1	107669870	107674722
ENSCAFG00000003928	1	107675844	107680976
ENSCAFG00000003961	1	107678832	107687283
ENSCAFG00000003967	1	107690021	107694586
ENSCAFG00000003971	1	107696579	107704747
ENSCAFG00000030190	1	107700664	107700966
ENSCAFG00000003981	1	107703780	107721355
ENSCAFG00000024497	1	107781856	107786126
ENSCAFG00000003993	1	107794464	107803016
ENSCAFG00000004001	1	107808240	107809199
ENSCAFG00000004009	1	107815063	107820850
ENSCAFG00000004014	1	107822964	107850115
ENSCAFG00000004020	1	107872146	107878542
ENSCAFG00000004029	1	107879263	107901644
ENSCAFG00000004034	1	107901720	107906211
ENSCAFG00000004036	1	107910313	107938554
ENSCAFG00000030032	1	107945204	107957921
ENSCAFG00000029414	1	108049615	108060603
ENSCAFG00000004041	1	108082373	108104705
ENSCAFG00000004046	1	108111488	108143768
ENSCAFG00000004058	1	108147295	108155999
ENSCAFG00000004061	1	108159365	108187310
ENSCAFG00000004063	1	108195684	108196294
ENSCAFG00000031231	1	108212846	108221577
ENSCAFG00000007385	1	108223417	108224199
ENSCAFG00000004068	1	108249911	108261015
ENSCAFG00000004074	1	108285443	108289551
ENSCAFG00000004080	1	108303277	108315699
ENSCAFG00000004095	1	108318680	108336116
ENSCAFG00000004101	1	108345139	108371028
ENSCAFG00000004103	1	108461376	108534200
ENSCAFG00000004112	1	108511068	108532637
ENSCAFG00000004121	1	108535681	108542581
ENSCAFG00000004140	1	108544509	108574120
ENSCAFG00000004161	1	108592957	108603105
ENSCAFG00000004170	1	108606538	108634105
ENSCAFG00000004173	1	108644945	108645958
ENSCAFG00000004175	1	108658259	108703238
ENSCAFG00000004182	1	108706732	108896186
ENSCAFG00000004177	1	108708174	108712142
ENSCAFG00000029063	1	108712900	108719964
ENSCAFG00000031973	1	108742833	108753704
ENSCAFG00000004180	1	108757964	108836499
ENSCAFG00000004185	1	108916320	108918424
ENSCAFG00000032405	1	108918629	108935682
ENSCAFG00000004190	1	108952562	109034337
ENSCAFG00000004193	1	109093923	109105449
ENSCAFG00000004201	1	109150286	109160789
ENSCAFG00000004208	1	109168644	109170131
ENSCAFG00000004226	1	109176983	109202591
ENSCAFG00000004256	1	109206268	109242150
ENSCAFG00000030183	1	109248556	109256646
ENSCAFG00000004275	1	109268056	109268450
ENSCAFG00000004277	1	109275017	109279444
ENSCAFG00000029151	1	109284673	109294917
ENSCAFG00000004297	1	109352050	109353612
ENSCAFG00000029417	1	109368936	109369562
ENSCAFG00000004300	1	109403938	109405428
ENSCAFG00000004313	1	109454151	109467057
ENSCAFG00000004349	1	109554473	109555459
ENSCAFG00000023855	1	109576513	109578358
ENSCAFG00000004357	1	109605098	109643026
ENSCAFG00000029461	1	109614437	109621593
ENSCAFG00000004359	1	109667297	109682902
ENSCAFG00000024541	1	109716699	109717115
ENSCAFG00000023848	1	109728710	109734778
ENSCAFG00000004361	1	109738756	109740510
ENSCAFG00000004363	1	109749117	109757160
ENSCAFG00000004376	1	109757283	109795559
ENSCAFG00000004383	1	109795998	109814429
ENSCAFG00000004386	1	109818029	109823257
ENSCAFG00000004392	1	109824856	109834245
ENSCAFG00000004394	1	109835876	109839225
ENSCAFG00000029398	1	109844245	109855388
ENSCAFG00000004395	1	109875994	109877847
ENSCAFG00000004398	1	109883869	109890554
ENSCAFG00000004403	1	109891253	109896712
ENSCAFG00000004405	1	109899874	109907977
ENSCAFG00000004409	1	109916871	109942941
ENSCAFG00000004416	1	109971272	109972363
ENSCAFG00000004419	1	109976930	110048532
ENSCAFG00000004420	1	110050154	110062827
ENSCAFG00000004425	1	110066372	110071065
ENSCAFG00000004439	1	110071564	110081267
ENSCAFG00000004443	1	110086353	110092818
ENSCAFG00000004448	1	110130994	110147401
ENSCAFG00000004455	1	110146784	110149645
ENSCAFG00000004459	1	110155410	110168066
ENSCAFG00000004487	1	110173796	110190125
ENSCAFG00000004502	1	110188386	110195467
ENSCAFG00000004507	1	110209746	110328209
ENSCAFG00000004527	1	110222930	110248519
ENSCAFG00000004534	1	110264999	110277503
ENSCAFG00000024085	1	110326843	110327442
ENSCAFG00000031778	1	110328294	110342177
ENSCAFG00000031824	1	110342873	110347075
ENSCAFG00000004558	1	110347295	110349127
ENSCAFG00000004563	1	110351810	110392127
ENSCAFG00000004570	1	110394354	110394749
ENSCAFG00000004575	1	110408123	110411744
ENSCAFG00000004587	1	110417717	110435198
ENSCAFG00000004597	1	110437107	110466585
ENSCAFG00000004608	1	110469155	110500168
ENSCAFG00000004610	1	110504807	110505890
ENSCAFG00000004614	1	110507495	110509459
ENSCAFG00000004615	1	110520114	110522563
ENSCAFG00000004617	1	110525865	110527644
ENSCAFG00000004620	1	110530765	110540859
ENSCAFG00000004626	1	110542524	110569200
ENSCAFG00000004636	1	110574102	110585035
ENSCAFG00000004651	1	110590804	110606717
ENSCAFG00000004655	1	110620877	110628648
ENSCAFG00000004660	1	110653504	110660340
ENSCAFG00000004666	1	110698125	110713305
ENSCAFG00000004668	1	110721635	110735945
ENSCAFG00000023899	1	110805089	110829548
ENSCAFG00000029871	1	110831529	110847697
ENSCAFG00000030170	1	110868378	110890184
ENSCAFG00000031289	1	110916106	110917629
ENSCAFG00000031857	1	110959094	111036954
ENSCAFG00000028985	1	111083448	111083951
ENSCAFG00000023881	1	111094006	111105322
ENSCAFG00000029028	1	111130819	111142419
ENSCAFG00000030057	1	111150540	111170054
ENSCAFG00000029288	1	111181194	111200966
ENSCAFG00000029944	1	111216150	111237975
ENSCAFG00000004707	1	111276847	111285680
ENSCAFG00000032633	1	111303693	111322057
ENSCAFG00000004720	1	111378091	111381437
ENSCAFG00000004723	1	111394828	111408025
ENSCAFG00000004726	1	111417364	111439055
ENSCAFG00000004727	1	111437569	111443670
ENSCAFG00000004730	1	111486389	111491034
ENSCAFG00000031172	1	111508081	111514470
ENSCAFG00000004738	1	111517835	111523125
ENSCAFG00000028693	1	111517870	111519279
ENSCAFG00000031996	1	111533737	111540646
ENSCAFG00000004742	1	111543097	111547624
ENSCAFG00000004746	1	111548690	111571731
ENSCAFG00000004751	1	111576929	111584360
ENSCAFG00000004755	1	111583684	111608202
ENSCAFG00000004757	1	111608375	111629757
ENSCAFG00000004761	1	111635008	111641310
ENSCAFG00000004765	1	111680913	111698685
ENSCAFG00000004763	1	111684160	111686334
ENSCAFG00000004779	1	111712139	111835881
ENSCAFG00000004993	1	111745413	111755876
ENSCAFG00000031247	1	111789683	111790705
ENSCAFG00000014247	1	111853854	111917449
ENSCAFG00000004810	1	111970131	111986430
ENSCAFG00000004813	1	111988074	112009899
ENSCAFG00000004814	1	112014746	112015784
ENSCAFG00000004824	1	112021960	112062381
ENSCAFG00000004834	1	112063563	112072058
ENSCAFG00000015415	1	112073873	112076223
ENSCAFG00000004847	1	112078678	112080834
ENSCAFG00000004858	1	112082399	112092748
ENSCAFG00000031552	1	112117211	112125087
ENSCAFG00000004882	1	112129116	112138633
ENSCAFG00000004891	1	112142061	112144091
ENSCAFG00000004892	1	112148896	112165777
ENSCAFG00000004911	1	112220566	112251332
ENSCAFG00000004926	1	112261813	112271208
ENSCAFG00000004930	1	112270279	112321713
ENSCAFG00000029364	1	112325849	112327240
ENSCAFG00000004958	1	112325849	112347105
ENSCAFG00000004975	1	112350981	112354335
ENSCAFG00000030005	1	112391574	112410035
ENSCAFG00000004980	1	112411529	112415605
ENSCAFG00000028485	1	112416501	112426855
ENSCAFG00000004988	1	112434500	112438450
ENSCAFG00000029018	1	112440864	112449472
ENSCAFG00000023933	1	112461237	112490823
ENSCAFG00000030737	1	112562434	112564498
ENSCAFG00000004995	1	112567852	112575235
ENSCAFG00000032618	1	112575893	112629449
ENSCAFG00000005006	1	112575893	112615484
ENSCAFG00000032654	1	112599473	112612662
ENSCAFG00000005014	1	112621464	112644735
ENSCAFG00000005015	1	112647335	112659595
ENSCAFG00000005026	1	112660624	112697338
ENSCAFG00000005041	1	112701368	112727717
ENSCAFG00000005049	1	112734986	112747565
ENSCAFG00000005052	1	112817437	112833488
ENSCAFG00000005065	1	112873644	112883971
ENSCAFG00000031823	1	112900488	112906745
ENSCAFG00000032339	1	112932246	112938257
ENSCAFG00000005079	1	112937023	113000677
ENSCAFG00000023821	1	112974519	112985841
ENSCAFG00000023820	1	112989424	112992652
ENSCAFG00000005083	1	113003265	113011942
ENSCAFG00000005091	1	113018958	113025838
ENSCAFG00000005103	1	113031764	113036229
ENSCAFG00000005104	1	113039093	113054415
ENSCAFG00000005108	1	113057756	113075214
ENSCAFG00000005123	1	113076560	113103380
ENSCAFG00000005133	1	113122820	113150442
ENSCAFG00000005141	1	113154467	113166129
ENSCAFG00000005286	1	113166306	113243276
ENSCAFG00000005338	1	113244298	113258072
ENSCAFG00000005340	1	113262460	113263212
ENSCAFG00000005345	1	113272051	113272764
ENSCAFG00000005350	1	113283923	113293839
ENSCAFG00000005362	1	113300495	113313628
ENSCAFG00000005355	1	113302395	113304101
ENSCAFG00000005372	1	113322757	113344313
ENSCAFG00000005388	1	113380376	113406769
ENSCAFG00000030355	1	113413347	113417269
ENSCAFG00000030130	1	113419715	113421954
ENSCAFG00000005393	1	113421034	113435656
ENSCAFG00000029290	1	113421845	113425083
ENSCAFG00000032613	1	113506644	113528653
ENSCAFG00000005398	1	113548209	113557605
ENSCAFG00000005406	1	113603598	113626494
ENSCAFG00000005412	1	113632878	113644130
ENSCAFG00000005428	1	113644881	113652076
ENSCAFG00000028552	1	113688616	113690316
ENSCAFG00000005434	1	113711161	113711838
ENSCAFG00000005436	1	113712293	113712850
ENSCAFG00000005439	1	113727815	113730502
ENSCAFG00000005441	1	113739501	113745607
ENSCAFG00000005445	1	113746997	113758723
ENSCAFG00000005469	1	113759163	113788488
ENSCAFG00000005501	1	113795311	113798315
ENSCAFG00000005521	1	113802158	113810665
ENSCAFG00000005530	1	113814747	113818014
ENSCAFG00000005533	1	113823948	113827718
ENSCAFG00000005550	1	113828219	113864162
ENSCAFG00000005568	1	113828667	113857107
ENSCAFG00000028607	1	113876314	113879667
ENSCAFG00000005579	1	113890614	113898841
ENSCAFG00000005582	1	113905414	113907467
ENSCAFG00000005588	1	113955138	113956579
ENSCAFG00000005592	1	113987315	113989106
ENSCAFG00000005593	1	113989331	113993824
ENSCAFG00000005606	1	114008352	114052444
ENSCAFG00000005618	1	114062005	114076079
ENSCAFG00000005622	1	114105056	114187516
ENSCAFG00000024310	1	114120541	114127636
ENSCAFG00000005623	1	114189419	114192082
ENSCAFG00000005629	1	114192669	114202057
ENSCAFG00000005638	1	114202609	114234438
ENSCAFG00000005634	1	114206586	114217713
ENSCAFG00000005642	1	114236414	114241360
ENSCAFG00000005652	1	114267210	114278780
ENSCAFG00000005661	1	114281704	114293193
ENSCAFG00000005673	1	114292736	114300497
ENSCAFG00000005678	1	114309693	114311761
ENSCAFG00000024191	1	114322027	114324703
ENSCAFG00000005681	1	114342521	114354482
ENSCAFG00000005776	1	114352846	114428174
ENSCAFG00000005866	1	114433408	114443814
ENSCAFG00000005874	1	114444569	114599785
ENSCAFG00000005896	1	114459929	114579493
ENSCAFG00000005909	1	114589415	114595498
ENSCAFG00000005919	1	114594419	114602268
ENSCAFG00000005920	1	114607058	114614163
ENSCAFG00000024052	1	114615117	114618888
ENSCAFG00000005931	1	114619890	114626281
ENSCAFG00000005937	1	114637783	114661296
ENSCAFG00000029272	1	114661330	114662610
ENSCAFG00000005941	1	114665594	114677639
ENSCAFG00000005924	1	114681349	114689604
ENSCAFG00000005948	1	114697790	114727458
ENSCAFG00000029248	1	114740108	114741910
ENSCAFG00000005957	1	114757864	114763593
ENSCAFG00000005973	1	114768643	114867395
ENSCAFG00000005981	1	115007134	115019800
ENSCAFG00000005986	1	115030265	115047905
ENSCAFG00000030354	1	115085482	115110330
ENSCAFG00000023983	1	115185146	115203012
ENSCAFG00000030182	1	115224360	115250926
ENSCAFG00000031993	1	115286650	115306304
ENSCAFG00000029594	1	115323206	115351407
ENSCAFG00000029167	1	115413856	115462988
ENSCAFG00000030575	1	115471648	115495296
ENSCAFG00000032282	1	115512976	115604275
ENSCAFG00000028601	1	115640405	115657149
ENSCAFG00000031909	1	115702047	115721845
ENSCAFG00000031804	1	115745243	115759075
ENSCAFG00000028541	1	115784296	115803956
ENSCAFG00000028694	1	115832628	115854493
ENSCAFG00000029513	1	115869905	115887467
ENSCAFG00000006238	1	115897916	115971886
ENSCAFG00000029949	1	115992633	116023685
ENSCAFG00000028475	1	116037736	116053031
ENSCAFG00000028805	1	116038339	116038974
ENSCAFG00000032199	1	116089088	116111745
ENSCAFG00000029492	1	116142328	116143566
ENSCAFG00000031624	1	116185191	116197901
ENSCAFG00000006524	1	116252367	116382167
ENSCAFG00000031495	1	116302327	116348304
ENSCAFG00000031807	1	116459377	116460255
ENSCAFG00000023943	1	116499583	116522719
ENSCAFG00000031314	1	116546807	116557870
ENSCAFG00000006578	1	116548042	116548842
ENSCAFG00000006591	1	116575547	116586021
ENSCAFG00000006601	1	116586358	116587503
ENSCAFG00000006605	1	116587599	116589575
ENSCAFG00000006621	1	116594329	116641191
ENSCAFG00000006649	1	116641945	116655636
ENSCAFG00000006665	1	116658081	116669235
ENSCAFG00000006669	1	116671158	116676035
ENSCAFG00000006676	1	116676658	116680515
ENSCAFG00000006683	1	116688838	116689164
ENSCAFG00000031401	1	116689690	116693473
ENSCAFG00000032345	1	116710487	116716401
ENSCAFG00000006690	1	116728529	116732553
ENSCAFG00000006697	1	116757289	116760453
ENSCAFG00000032284	1	116760717	116761165
ENSCAFG00000031223	1	116763283	116764503
ENSCAFG00000006704	1	116764780	116770062
ENSCAFG00000006713	1	116773601	116783337
ENSCAFG00000030207	1	116782721	116783335
ENSCAFG00000006728	1	116784792	116791913
ENSCAFG00000006758	1	116795344	116814413
ENSCAFG00000006767	1	116831805	116842636
ENSCAFG00000006785	1	116848966	116858194
ENSCAFG00000023888	1	116859787	116864770
ENSCAFG00000006797	1	116869359	116877189
ENSCAFG00000006801	1	116878424	116879943
ENSCAFG00000006824	1	116880965	116885717
ENSCAFG00000032463	1	116887295	116888192
ENSCAFG00000006856	1	116888726	116890723
ENSCAFG00000006878	1	116891476	116985764
ENSCAFG00000006868	1	116891706	116893563
ENSCAFG00000006902	1	116938234	116947100
ENSCAFG00000006913	1	116960989	116967493
ENSCAFG00000006916	1	116971382	116973969
ENSCAFG00000006938	1	116991803	116999283
ENSCAFG00000031076	1	117054817	117056426
ENSCAFG00000006940	1	117082060	117082682
ENSCAFG00000006951	1	117103757	117116780
ENSCAFG00000007024	1	117119257	117157273
ENSCAFG00000006960	1	117119532	117121000
ENSCAFG00000006986	1	117121415	117129068
ENSCAFG00000031912	1	117133127	117139309
ENSCAFG00000007025	1	117167073	117170713
ENSCAFG00000007027	1	117198289	117199281
ENSCAFG00000007029	1	117252004	117253169
ENSCAFG00000007032	1	117257037	117257936
ENSCAFG00000007036	1	117261670	117273311
ENSCAFG00000007041	1	117287272	117301934
ENSCAFG00000007048	1	117305362	117307175
ENSCAFG00000007054	1	117308838	117317763
ENSCAFG00000007086	1	117318775	117334259
ENSCAFG00000007093	1	117343761	117367280
ENSCAFG00000024320	1	117410467	117423691
ENSCAFG00000007095	1	117436239	117440585
ENSCAFG00000007111	1	117444941	117454492
ENSCAFG00000007124	1	117453464	117456193
ENSCAFG00000007126	1	117486118	117503240
ENSCAFG00000007129	1	117503633	117511719
ENSCAFG00000007157	1	117514295	117537891
ENSCAFG00000032164	1	117584566	117587707
ENSCAFG00000032737	1	117596705	117597292
ENSCAFG00000030117	1	117643042	117656167
ENSCAFG00000029902	1	117643738	117644253
ENSCAFG00000024235	1	117696287	117697426
ENSCAFG00000007214	1	117697450	117708292
ENSCAFG00000031202	1	117725790	117734060
ENSCAFG00000007227	1	117795928	117798177
ENSCAFG00000007230	1	117801666	117802946
ENSCAFG00000007238	1	117814757	117919314
ENSCAFG00000007258	1	117844191	117884090
ENSCAFG00000007303	1	117922651	117948402
ENSCAFG00000007339	1	117959431	118006439
ENSCAFG00000007350	1	118063752	118117478
ENSCAFG00000007358	1	118422444	118435480
ENSCAFG00000024101	1	118458589	118524209
ENSCAFG00000007377	1	118670746	118774854
ENSCAFG00000030833	1	118767214	118768533
ENSCAFG00000007405	1	118778224	118778667
ENSCAFG00000007407	1	118849075	118849659
ENSCAFG00000007422	1	118908192	118922943
ENSCAFG00000007433	1	118924265	118934172
ENSCAFG00000007440	1	118961882	119007907
ENSCAFG00000007457	1	119009159	119053140
ENSCAFG00000007465	1	119061655	119122765
ENSCAFG00000029358	1	119117956	119125514
ENSCAFG00000007486	1	119123015	119200463
ENSCAFG00000007499	1	119205833	119229054
ENSCAFG00000007505	1	119226934	119290212
ENSCAFG00000029664	1	119306820	119311842
ENSCAFG00000007509	1	119321909	119322625
ENSCAFG00000007533	1	119324980	119376134
ENSCAFG00000007555	1	119379238	119384861
ENSCAFG00000007575	1	119456956	119526250
ENSCAFG00000007590	1	119543244	119579403
ENSCAFG00000007592	1	120388318	120455723
ENSCAFG00000007601	1	121123685	121302658
ENSCAFG00000007606	1	121528137	121612185
ENSCAFG00000007614	1	121687958	121697516
ENSCAFG00000007621	1	121757597	121767113
ENSCAFG00000007627	1	121781181	121782032
ENSCAFG00000007630	1	121809416	121815429
ENSCAFG00000007631	1	121860642	121879795
ENSCAFG00000028924	1	122035150	122036175
ENSCAFG00000007636	1	122035241	122037759
ENSCAFG00000007639	1	122045544	122046425
ENSCAFG00000003666	2	381981	382442
ENSCAFG00000003668	2	955333	956715
ENSCAFG00000028469	2	1030492	1030803
ENSCAFG00000029576	2	1317849	1319903
ENSCAFG00000003672	2	1319268	1321421
ENSCAFG00000023176	2	1361441	1361968
ENSCAFG00000003678	2	1386652	1720006
ENSCAFG00000003685	2	1751312	1828948
ENSCAFG00000003705	2	1829671	1996647
ENSCAFG00000029571	2	1851977	1852570
ENSCAFG00000003737	2	2254502	2791790
ENSCAFG00000003753	2	2677657	2678124
ENSCAFG00000003776	2	3415993	3551319
ENSCAFG00000028464	2	3711178	3717320
ENSCAFG00000003821	2	3728545	3759496
ENSCAFG00000003847	2	3805522	4043904
ENSCAFG00000003851	2	4071698	4175222
ENSCAFG00000007550	2	4216055	4293252
ENSCAFG00000029328	2	4348297	4350437
ENSCAFG00000024834	2	4427159	4598058
ENSCAFG00000023478	2	4663852	4690933
ENSCAFG00000023337	2	4684170	4750862
ENSCAFG00000023202	2	4819151	5004146
ENSCAFG00000024687	2	5145686	5271855
ENSCAFG00000014758	2	5531661	5558074
ENSCAFG00000032223	2	5756834	5758931
ENSCAFG00000003859	2	5898142	5964577
ENSCAFG00000028839	2	6072586	6112757
ENSCAFG00000013789	2	6160103	6175482
ENSCAFG00000029365	2	6171685	6172191
ENSCAFG00000014021	2	6249586	6423908
ENSCAFG00000030789	2	6539974	6542114
ENSCAFG00000023313	2	6703909	6765097
ENSCAFG00000004397	2	6730715	6829076
ENSCAFG00000004382	2	6830168	6864483
ENSCAFG00000004377	2	6873016	6921782
ENSCAFG00000004365	2	6941688	7057684
ENSCAFG00000004370	2	7003724	7004194
ENSCAFG00000004332	2	7059771	7096332
ENSCAFG00000031840	2	7111470	7123210
ENSCAFG00000004329	2	7151443	7212200
ENSCAFG00000004299	2	7365708	7450893
ENSCAFG00000004279	2	7455631	7677383
ENSCAFG00000023938	2	7969779	8378198
ENSCAFG00000004265	2	8478922	8489453
ENSCAFG00000004264	2	8497726	8524665
ENSCAFG00000004258	2	8558831	8644147
ENSCAFG00000029546	2	8740119	8740730
ENSCAFG00000004249	2	8741797	8878578
ENSCAFG00000030489	2	8875030	8876229
ENSCAFG00000004237	2	8908159	9197518
ENSCAFG00000004219	2	9835332	9836838
ENSCAFG00000004218	2	9899932	9990969
ENSCAFG00000030930	2	9993111	10012427
ENSCAFG00000004216	2	10069952	10071336
ENSCAFG00000030710	2	10125759	10126634
ENSCAFG00000004215	2	10135068	10153019
ENSCAFG00000004210	2	10201280	10299079
ENSCAFG00000004186	2	10463802	10640130
ENSCAFG00000004198	2	10497500	10497907
ENSCAFG00000004174	2	10735320	10804780
ENSCAFG00000004164	2	10820185	10823357
ENSCAFG00000004155	2	10829064	10834488
ENSCAFG00000004152	2	11126244	11333989
ENSCAFG00000030502	2	11153480	11154421
ENSCAFG00000004145	2	11348696	11593147
ENSCAFG00000004142	2	11615076	11626164
ENSCAFG00000004130	2	11891943	12229221
ENSCAFG00000004117	2	12609638	13056951
ENSCAFG00000032136	2	13151368	13186997
ENSCAFG00000031717	2	13764166	13766298
ENSCAFG00000004100	2	14591247	14661289
ENSCAFG00000023408	2	14800586	14801410
ENSCAFG00000004076	2	14835701	14883009
ENSCAFG00000004045	2	14976416	15086091
ENSCAFG00000030045	2	15115400	15116095
ENSCAFG00000004023	2	15302325	15481483
ENSCAFG00000004017	2	15791991	15882190
ENSCAFG00000004006	2	15997745	16091519
ENSCAFG00000028702	2	16231825	16233009
ENSCAFG00000003987	2	16451455	16529106
ENSCAFG00000003984	2	16666801	16696030
ENSCAFG00000003980	2	16720596	16741603
ENSCAFG00000003964	2	16915766	16926926
ENSCAFG00000030262	2	17453484	17459703
ENSCAFG00000003936	2	17506290	17588461
ENSCAFG00000031553	2	17781936	17782401
ENSCAFG00000000033	2	17839475	17842269
ENSCAFG00000003894	2	17885581	18104374
ENSCAFG00000003862	2	18181215	18322925
ENSCAFG00000023536	2	18332785	18383893
ENSCAFG00000004413	2	18447643	18471069
ENSCAFG00000004422	2	18477156	18535768
ENSCAFG00000004474	2	18539999	18659270
ENSCAFG00000004488	2	18991647	19065057
ENSCAFG00000004496	2	19089637	19180301
ENSCAFG00000031319	2	19201859	19239165
ENSCAFG00000004516	2	19266055	19343981
ENSCAFG00000023975	2	19361845	19387575
ENSCAFG00000032700	2	19484754	19618129
ENSCAFG00000004529	2	19670545	19679493
ENSCAFG00000004545	2	19707426	19763339
ENSCAFG00000004568	2	19784198	20041500
ENSCAFG00000004586	2	20049906	20246843
ENSCAFG00000004591	2	20300237	20301655
ENSCAFG00000004594	2	20310917	20377389
ENSCAFG00000030261	2	20376927	20377388
ENSCAFG00000023575	2	20943474	21015012
ENSCAFG00000004656	2	21076232	21244350
ENSCAFG00000004682	2	21445063	21505620
ENSCAFG00000024890	2	21580592	21609184
ENSCAFG00000024373	2	21612200	21613045
ENSCAFG00000030738	2	21674083	21684629
ENSCAFG00000004692	2	21688899	21740231
ENSCAFG00000004696	2	21715333	21749597
ENSCAFG00000004702	2	21755030	21795574
ENSCAFG00000004704	2	21789953	21791551
ENSCAFG00000004706	2	21795647	21815409
ENSCAFG00000004714	2	21859938	22083212
ENSCAFG00000004716	2	22452026	22452491
ENSCAFG00000004728	2	22639001	22856678
ENSCAFG00000004735	2	22870480	22923015
ENSCAFG00000004736	2	22977125	23054041
ENSCAFG00000004743	2	23148652	23177174
ENSCAFG00000023441	2	23185901	23206719
ENSCAFG00000023349	2	23235643	23253489
ENSCAFG00000031604	2	23235726	23236736
ENSCAFG00000004749	2	23287551	23297702
ENSCAFG00000004754	2	23297749	23343197
ENSCAFG00000004769	2	23357246	23395885
ENSCAFG00000030997	2	23477315	23595471
ENSCAFG00000004784	2	23686012	24114506
ENSCAFG00000004789	2	24181893	24239918
ENSCAFG00000004794	2	24251064	24264341
ENSCAFG00000032738	2	24267645	24290659
ENSCAFG00000004827	2	24296967	24349892
ENSCAFG00000004839	2	24370563	24473572
ENSCAFG00000004856	2	24512531	24550737
ENSCAFG00000004859	2	24600973	24620047
ENSCAFG00000004866	2	24743120	24891651
ENSCAFG00000004973	2	25009276	25164128
ENSCAFG00000005019	2	28067975	28088199
ENSCAFG00000005022	2	28120760	28298769
ENSCAFG00000005024	2	28311976	28315521
ENSCAFG00000005034	2	28324998	28360519
ENSCAFG00000005057	2	28368004	28403561
ENSCAFG00000005096	2	28440950	28510822
ENSCAFG00000005121	2	28636912	28858230
ENSCAFG00000005169	2	29369797	29507875
ENSCAFG00000005194	2	29728267	29748084
ENSCAFG00000005206	2	29829215	29853924
ENSCAFG00000005210	2	29893785	29946588
ENSCAFG00000005213	2	29981239	30034106
ENSCAFG00000005218	2	30048760	30085177
ENSCAFG00000005221	2	30095983	30105740
ENSCAFG00000005223	2	30150769	30168957
ENSCAFG00000005226	2	30170434	30237192
ENSCAFG00000005233	2	30301107	30314174
ENSCAFG00000024733	2	30411502	30412596
ENSCAFG00000005235	2	30431235	30431684
ENSCAFG00000005241	2	30450965	30492080
ENSCAFG00000005248	2	30527385	30531926
ENSCAFG00000005250	2	30541779	30542282
ENSCAFG00000005276	2	30674558	30690076
ENSCAFG00000005329	2	30693829	30706801
ENSCAFG00000005346	2	30713796	30714341
ENSCAFG00000005354	2	31654125	31660894
ENSCAFG00000005392	2	32182909	32219836
ENSCAFG00000005468	2	32220871	32254413
ENSCAFG00000016282	2	32766864	32767458
ENSCAFG00000005516	2	33756763	33824042
ENSCAFG00000029140	2	33844063	33844956
ENSCAFG00000005519	2	33869370	33912721
ENSCAFG00000030810	2	33927243	33930720
ENSCAFG00000005536	2	33936523	33954932
ENSCAFG00000005624	2	34334949	34467309
ENSCAFG00000005669	2	34492659	34570523
ENSCAFG00000031150	2	34691026	34696718
ENSCAFG00000005686	2	34698916	34707317
ENSCAFG00000005693	2	34710728	34712599
ENSCAFG00000024193	2	34714721	34717786
ENSCAFG00000005695	2	34719730	34724838
ENSCAFG00000005699	2	34734289	34759105
ENSCAFG00000031017	2	34761743	34782893
ENSCAFG00000023602	2	34761743	34773579
ENSCAFG00000005704	2	34782973	34792241
ENSCAFG00000031041	2	34828287	34885647
ENSCAFG00000005714	2	34935858	34938577
ENSCAFG00000005723	2	35027175	35084403
ENSCAFG00000005731	2	35085139	35264311
ENSCAFG00000005735	2	35331219	35354929
ENSCAFG00000029009	2	35408211	35452852
ENSCAFG00000005742	2	35454409	35519700
ENSCAFG00000005749	2	35551228	35563354
ENSCAFG00000005819	2	35574920	35752305
ENSCAFG00000005751	2	35576553	35587977
ENSCAFG00000005786	2	35618357	35744749
ENSCAFG00000005825	2	35753533	35758731
ENSCAFG00000007162	2	35761626	35762600
ENSCAFG00000005845	2	35764310	35775386
ENSCAFG00000005855	2	35797342	35803199
ENSCAFG00000005861	2	35803663	35805467
ENSCAFG00000005869	2	35805781	35824924
ENSCAFG00000005888	2	35825636	35827840
ENSCAFG00000005899	2	35828592	35843529
ENSCAFG00000005905	2	35843425	35850523
ENSCAFG00000005907	2	35852109	35858065
ENSCAFG00000023254	2	35944005	35946599
ENSCAFG00000023033	2	36046626	36097076
ENSCAFG00000024617	2	36136681	36139137
ENSCAFG00000024614	2	36157921	36255507
ENSCAFG00000006106	2	36179982	36194986
ENSCAFG00000030815	2	36251467	36253868
ENSCAFG00000006109	2	36286584	36287489
ENSCAFG00000006114	2	36295911	36296960
ENSCAFG00000023682	2	36307941	36311148
ENSCAFG00000030567	2	36317518	36322334
ENSCAFG00000031886	2	36326827	36329262
ENSCAFG00000028543	2	36356770	36357036
ENSCAFG00000006086	2	36393893	36480128
ENSCAFG00000006149	2	36482588	36581791
ENSCAFG00000006173	2	36582474	36597682
ENSCAFG00000006185	2	36599086	36601377
ENSCAFG00000006203	2	36602463	36612199
ENSCAFG00000006214	2	36612803	36637586
ENSCAFG00000006229	2	36813586	36836467
ENSCAFG00000006236	2	36865402	36883751
ENSCAFG00000006239	2	36884165	36900729
ENSCAFG00000006241	2	36911398	36928869
ENSCAFG00000006243	2	36939973	36949708
ENSCAFG00000006249	2	37041969	37066409
ENSCAFG00000006250	2	37203612	37204571
ENSCAFG00000031965	2	37467135	37489065
ENSCAFG00000006266	2	37627422	38039759
ENSCAFG00000006293	2	38123190	38240753
ENSCAFG00000006318	2	38896176	38907513
ENSCAFG00000006326	2	38942026	39141265
ENSCAFG00000031541	2	40222441	40277544
ENSCAFG00000023537	2	40314152	40328240
ENSCAFG00000006409	2	40369107	40499810
ENSCAFG00000006419	2	40517141	40534858
ENSCAFG00000006431	2	40544232	40619382
ENSCAFG00000006456	2	40633925	40711448
ENSCAFG00000006473	2	40762593	40763926
ENSCAFG00000006500	2	40856045	40919366
ENSCAFG00000006511	2	40923265	40924527
ENSCAFG00000006542	2	41004434	41447148
ENSCAFG00000006592	2	41591012	41686182
ENSCAFG00000006607	2	41687675	41750519
ENSCAFG00000006634	2	41907792	42078480
ENSCAFG00000006646	2	41984739	41985113
ENSCAFG00000006647	2	42112095	42117431
ENSCAFG00000006652	2	42147596	42151191
ENSCAFG00000006661	2	42157183	42171528
ENSCAFG00000006674	2	42285483	42366320
ENSCAFG00000006679	2	42375787	42380908
ENSCAFG00000031590	2	42392143	42393200
ENSCAFG00000031368	2	42415625	42425609
ENSCAFG00000006735	2	42490492	42499066
ENSCAFG00000006747	2	42504436	42543957
ENSCAFG00000028869	2	42532339	42537312
ENSCAFG00000023182	2	42577039	42583011
ENSCAFG00000006753	2	42587516	42588893
ENSCAFG00000006710	2	42611427	42660207
ENSCAFG00000006818	2	42660653	42762902
ENSCAFG00000006838	2	42763362	42796973
ENSCAFG00000006851	2	42920024	42991577
ENSCAFG00000006875	2	43025648	43109307
ENSCAFG00000006888	2	43144071	43192293
ENSCAFG00000006897	2	43213417	43260246
ENSCAFG00000006908	2	43339539	43490622
ENSCAFG00000006917	2	43917307	43997834
ENSCAFG00000006922	2	44046605	44053377
ENSCAFG00000006929	2	44058750	44135217
ENSCAFG00000006937	2	44173086	44174526
ENSCAFG00000006945	2	44276227	44318494
ENSCAFG00000006975	2	45359712	45365626
ENSCAFG00000007004	2	45397509	45398369
ENSCAFG00000007008	2	45458606	45724487
ENSCAFG00000007100	2	45848249	46125553
ENSCAFG00000023164	2	46688200	46688658
ENSCAFG00000007133	2	47295859	47377556
ENSCAFG00000007140	2	47405659	47482435
ENSCAFG00000007150	2	47499683	47640097
ENSCAFG00000007163	2	47559111	47706643
ENSCAFG00000007166	2	47713286	47713513
ENSCAFG00000007168	2	47994345	48067337
ENSCAFG00000007191	2	48645380	48713765
ENSCAFG00000007211	2	48717330	48728566
ENSCAFG00000007240	2	48761796	48938626
ENSCAFG00000007256	2	49280538	49281001
ENSCAFG00000007276	2	50005277	50006548
ENSCAFG00000007280	2	50166983	50353701
ENSCAFG00000007290	2	50430041	50527726
ENSCAFG00000007294	2	50590853	50606452
ENSCAFG00000007295	2	50612272	50655478
ENSCAFG00000007301	2	50654324	50846604
ENSCAFG00000007352	2	50955854	51236421
ENSCAFG00000007449	2	51245340	51360483
ENSCAFG00000007392	2	51249057	51295342
ENSCAFG00000029816	2	51260023	51261605
ENSCAFG00000007415	2	51300180	51320945
ENSCAFG00000007463	2	51360570	51398032
ENSCAFG00000007494	2	51402935	51445050
ENSCAFG00000007515	2	51445162	51539003
ENSCAFG00000007537	2	51577415	51728906
ENSCAFG00000007560	2	51761650	51802694
ENSCAFG00000031780	2	52110044	52241905
ENSCAFG00000007586	2	52267267	52633241
ENSCAFG00000007594	2	52646211	52660823
ENSCAFG00000007626	2	53456217	53528489
ENSCAFG00000007670	2	54205180	54245851
ENSCAFG00000007705	2	54257083	54264620
ENSCAFG00000007717	2	54267826	54301431
ENSCAFG00000007748	2	54317610	54350461
ENSCAFG00000007757	2	54335930	54336721
ENSCAFG00000007760	2	54353851	54376639
ENSCAFG00000007766	2	54404047	54404844
ENSCAFG00000030874	2	54406523	54407566
ENSCAFG00000007771	2	54407626	54437293
ENSCAFG00000007797	2	54441691	54457235
ENSCAFG00000007805	2	54492303	54549098
ENSCAFG00000007808	2	54556928	54580715
ENSCAFG00000007812	2	54595447	54637259
ENSCAFG00000007822	2	54654481	54743624
ENSCAFG00000007887	2	54751635	54823186
ENSCAFG00000031950	2	54864759	54867412
ENSCAFG00000007950	2	55174106	55258400
ENSCAFG00000007967	2	55264868	55351688
ENSCAFG00000007982	2	55351558	55383113
ENSCAFG00000007986	2	55455349	55525810
ENSCAFG00000031745	2	55761169	55762304
ENSCAFG00000008081	2	55799909	55851213
ENSCAFG00000008180	2	55905309	56011556
ENSCAFG00000031156	2	56037975	56044556
ENSCAFG00000008201	2	56066356	56067161
ENSCAFG00000008212	2	56341885	56345554
ENSCAFG00000008224	2	56363854	56373920
ENSCAFG00000008250	2	56382084	56393729
ENSCAFG00000008274	2	56465040	56701092
ENSCAFG00000008289	2	57182480	57184249
ENSCAFG00000008292	2	57222156	57248521
ENSCAFG00000008298	2	57248787	57299379
ENSCAFG00000008311	2	57305681	57311659
ENSCAFG00000008316	2	57318989	57361584
ENSCAFG00000023621	2	57409178	57418158
ENSCAFG00000023535	2	57617025	57617936
ENSCAFG00000031116	2	57676005	57678054
ENSCAFG00000023489	2	57913396	57917756
ENSCAFG00000008357	2	57968955	57993107
ENSCAFG00000008384	2	58001215	58011356
ENSCAFG00000008426	2	58063990	58137364
ENSCAFG00000008461	2	58135076	58143125
ENSCAFG00000008483	2	58143245	58166413
ENSCAFG00000008495	2	58233376	58244463
ENSCAFG00000030756	2	58318981	58334999
ENSCAFG00000008509	2	58329128	58361160
ENSCAFG00000008514	2	58361919	58432311
ENSCAFG00000008517	2	58445365	58459843
ENSCAFG00000008544	2	58504848	58514014
ENSCAFG00000008556	2	58535078	58550619
ENSCAFG00000008559	2	58552762	58554522
ENSCAFG00000031082	2	58563347	58571494
ENSCAFG00000008588	2	58602364	58641620
ENSCAFG00000008630	2	58700150	58734191
ENSCAFG00000008657	2	58734873	58753989
ENSCAFG00000008680	2	58758811	58775466
ENSCAFG00000008693	2	58778315	58802534
ENSCAFG00000024385	2	58804350	58816356
ENSCAFG00000008706	2	58875289	58888989
ENSCAFG00000008709	2	58906887	58922770
ENSCAFG00000028599	2	58946404	58957221
ENSCAFG00000008720	2	58954432	58962448
ENSCAFG00000008731	2	58964889	58978469
ENSCAFG00000008740	2	58982838	58992152
ENSCAFG00000008754	2	59001473	59005737
ENSCAFG00000008761	2	59022916	59032778
ENSCAFG00000032287	2	59039616	59045465
ENSCAFG00000008782	2	59101940	59124129
ENSCAFG00000008785	2	59128493	59133765
ENSCAFG00000008789	2	59138554	59187040
ENSCAFG00000008772	2	59198173	59219959
ENSCAFG00000032334	2	59220410	59317492
ENSCAFG00000008855	2	59225998	59261889
ENSCAFG00000008933	2	59279357	59359909
ENSCAFG00000008980	2	59388292	59399915
ENSCAFG00000009034	2	59413884	59449361
ENSCAFG00000009088	2	59465643	59574033
ENSCAFG00000009113	2	59602961	59604676
ENSCAFG00000023759	2	59607926	59608825
ENSCAFG00000028459	2	59624978	59626235
ENSCAFG00000009118	2	59640784	59643370
ENSCAFG00000009127	2	59674834	59706199
ENSCAFG00000009150	2	59711879	59735901
ENSCAFG00000023283	2	59736311	59751666
ENSCAFG00000009169	2	59768064	59801856
ENSCAFG00000009233	2	59807845	59981030
ENSCAFG00000009308	2	60211708	60212115
ENSCAFG00000009316	2	60236180	60265366
ENSCAFG00000009333	2	60276727	60306083
ENSCAFG00000009395	2	60315324	60364082
ENSCAFG00000009407	2	60398530	60469192
ENSCAFG00000009421	2	60470871	60494082
ENSCAFG00000009430	2	60630482	60636335
ENSCAFG00000009443	2	60957233	61024721
ENSCAFG00000032579	2	61555486	61559414
ENSCAFG00000009452	2	61557160	61558119
ENSCAFG00000009463	2	61652236	62080860
ENSCAFG00000009486	2	62083191	62178284
ENSCAFG00000009500	2	62257079	62263230
ENSCAFG00000009654	2	62265293	62315371
ENSCAFG00000009699	2	62343912	62510196
ENSCAFG00000009708	2	62386282	62387670
ENSCAFG00000009722	2	62981677	63087737
ENSCAFG00000009755	2	64244574	64260523
ENSCAFG00000007265	2	64349643	64351549
ENSCAFG00000009802	2	64563392	64628820
ENSCAFG00000009818	2	64636815	64667726
ENSCAFG00000009824	2	64681344	64688772
ENSCAFG00000009841	2	64722840	64807497
ENSCAFG00000009860	2	64965432	65007058
ENSCAFG00000009913	2	65006391	65040768
ENSCAFG00000009938	2	65067001	65159617
ENSCAFG00000009946	2	65175728	65218297
ENSCAFG00000029605	2	65237353	65252271
ENSCAFG00000009226	2	65254061	65254906
ENSCAFG00000023585	2	65339265	65354762
ENSCAFG00000009983	2	65639667	65777731
ENSCAFG00000010001	2	65866220	65880864
ENSCAFG00000010008	2	65974968	65978472
ENSCAFG00000010010	2	66544809	66565941
ENSCAFG00000010013	2	66663823	66708337
ENSCAFG00000010029	2	66711954	66808794
ENSCAFG00000010061	2	66817195	66876040
ENSCAFG00000010194	2	66885246	66967274
ENSCAFG00000010225	2	67262513	67477278
ENSCAFG00000010234	2	67476853	67767734
ENSCAFG00000029426	2	67788977	67837566
ENSCAFG00000023721	2	67903405	67915238
ENSCAFG00000010289	2	67940747	67959516
ENSCAFG00000010340	2	67993298	68117064
ENSCAFG00000010375	2	68137007	68138098
ENSCAFG00000023543	2	68141183	68183063
ENSCAFG00000029972	2	68247139	68267113
ENSCAFG00000010369	2	68285251	68323788
ENSCAFG00000010390	2	68350326	68368883
ENSCAFG00000010404	2	68413052	68436367
ENSCAFG00000010413	2	68458388	68464792
ENSCAFG00000010425	2	68465462	68473716
ENSCAFG00000010445	2	68485880	68494158
ENSCAFG00000010456	2	68494161	68528009
ENSCAFG00000010481	2	68535451	68565432
ENSCAFG00000010513	2	68625191	68642153
ENSCAFG00000010527	2	68639378	68660824
ENSCAFG00000010550	2	68660975	68682210
ENSCAFG00000023779	2	68694870	68762502
ENSCAFG00000031440	2	68752074	68752814
ENSCAFG00000023754	2	68807976	68824437
ENSCAFG00000010567	2	68848550	68874004
ENSCAFG00000010585	2	68874543	68876115
ENSCAFG00000030198	2	68876667	68886117
ENSCAFG00000010588	2	68898513	68900374
ENSCAFG00000010597	2	68901926	68936162
ENSCAFG00000010625	2	68938292	68964621
ENSCAFG00000010656	2	68966467	68968182
ENSCAFG00000023364	2	68971238	68971996
ENSCAFG00000010674	2	68977450	68985850
ENSCAFG00000010699	2	68986067	68991125
ENSCAFG00000023234	2	68992185	68996711
ENSCAFG00000010701	2	68997476	69000091
ENSCAFG00000010703	2	69000522	69003442
ENSCAFG00000010715	2	69007289	69021674
ENSCAFG00000010737	2	69030427	69077912
ENSCAFG00000010805	2	69080902	69100154
ENSCAFG00000010777	2	69123956	69148558
ENSCAFG00000010816	2	69223092	69235865
ENSCAFG00000010825	2	69322347	69326590
ENSCAFG00000010872	2	69346262	69389315
ENSCAFG00000010930	2	69410159	69459246
ENSCAFG00000010956	2	69465906	69482540
ENSCAFG00000010968	2	69485974	69492506
ENSCAFG00000011002	2	69520991	69530553
ENSCAFG00000011063	2	69598226	69610193
ENSCAFG00000011117	2	69651223	69658170
ENSCAFG00000011131	2	69659911	69710436
ENSCAFG00000011149	2	69720486	69762860
ENSCAFG00000011175	2	69809467	69816869
ENSCAFG00000011205	2	69912518	70044220
ENSCAFG00000011225	2	70032389	70032922
ENSCAFG00000011234	2	70081302	70092392
ENSCAFG00000011247	2	70188081	70215429
ENSCAFG00000011269	2	70225456	70234420
ENSCAFG00000011524	2	71284674	71363354
ENSCAFG00000011663	2	71369813	71400304
ENSCAFG00000011669	2	71423949	71433474
ENSCAFG00000032586	2	71468725	71469813
ENSCAFG00000011674	2	71471074	71471997
ENSCAFG00000011677	2	71474633	71584266
ENSCAFG00000011689	2	71689031	71721811
ENSCAFG00000029653	2	71742302	71742652
ENSCAFG00000011700	2	71759341	71792527
ENSCAFG00000011711	2	71804778	71842092
ENSCAFG00000011723	2	71880439	71881506
ENSCAFG00000011728	2	71906585	71908425
ENSCAFG00000011735	2	71918999	71944387
ENSCAFG00000011757	2	71945992	71965695
ENSCAFG00000011801	2	71982215	72080194
ENSCAFG00000030600	2	72108376	72119894
ENSCAFG00000011842	2	72148980	72168492
ENSCAFG00000032458	2	72188686	72191270
ENSCAFG00000011885	2	72193794	72218251
ENSCAFG00000011895	2	72254369	72255400
ENSCAFG00000011935	2	72313365	72413662
ENSCAFG00000032281	2	72419893	72426214
ENSCAFG00000011967	2	72427216	72450545
ENSCAFG00000011979	2	72464048	72479203
ENSCAFG00000011995	2	72482332	72502232
ENSCAFG00000012023	2	72520897	72582873
ENSCAFG00000029112	2	72590717	72617079
ENSCAFG00000012046	2	72638694	72642704
ENSCAFG00000012070	2	72678384	72690182
ENSCAFG00000012095	2	72747701	72752602
ENSCAFG00000012104	2	72800863	72870842
ENSCAFG00000012122	2	72883183	72884175
ENSCAFG00000012135	2	72892251	72896335
ENSCAFG00000012144	2	72904793	72920438
ENSCAFG00000012169	2	72909217	72925147
ENSCAFG00000012178	2	72927863	72939833
ENSCAFG00000012192	2	72949525	72995014
ENSCAFG00000012207	2	73054736	73101849
ENSCAFG00000028558	2	73157733	73167886
ENSCAFG00000012214	2	73198036	73206153
ENSCAFG00000012229	2	73205486	73222044
ENSCAFG00000012261	2	73233702	73237237
ENSCAFG00000012265	2	73243222	73250403
ENSCAFG00000012279	2	73251303	73259633
ENSCAFG00000012290	2	73268791	73269537
ENSCAFG00000012297	2	73277911	73464749
ENSCAFG00000012300	2	73314631	73323840
ENSCAFG00000012314	2	73330019	73401102
ENSCAFG00000012408	2	73495818	73534327
ENSCAFG00000023168	2	73579042	73582786
ENSCAFG00000028705	2	73581734	73611312
ENSCAFG00000012488	2	73615729	73628211
ENSCAFG00000012496	2	73659162	73669976
ENSCAFG00000012511	2	73672905	73702219
ENSCAFG00000012520	2	73699425	73701046
ENSCAFG00000012551	2	73714701	73814671
ENSCAFG00000012567	2	73737762	73738993
ENSCAFG00000012581	2	73741648	73767968
ENSCAFG00000012615	2	73789707	73794252
ENSCAFG00000012630	2	73805710	73814563
ENSCAFG00000030699	2	73818486	73821547
ENSCAFG00000012651	2	73826900	73827727
ENSCAFG00000012655	2	73850097	73862818
ENSCAFG00000012671	2	73898041	73907979
ENSCAFG00000029219	2	73913595	73923122
ENSCAFG00000012702	2	73922597	73928772
ENSCAFG00000012712	2	73932214	73945562
ENSCAFG00000012726	2	73964182	73994187
ENSCAFG00000029191	2	74038887	74045567
ENSCAFG00000012751	2	74097508	74118085
ENSCAFG00000012753	2	74118147	74133433
ENSCAFG00000012763	2	74139294	74149818
ENSCAFG00000012769	2	74164215	74304044
ENSCAFG00000029519	2	74337539	74364115
ENSCAFG00000012804	2	74397715	74458126
ENSCAFG00000012832	2	74466928	74503453
ENSCAFG00000012882	2	74505072	74521093
ENSCAFG00000012888	2	74545478	74549992
ENSCAFG00000030331	2	74553802	74560383
ENSCAFG00000012895	2	74573092	74580211
ENSCAFG00000012903	2	74820678	74859533
ENSCAFG00000012914	2	74906963	74990353
ENSCAFG00000012933	2	75025501	75039732
ENSCAFG00000032075	2	75038982	75043785
ENSCAFG00000028865	2	75075606	75083643
ENSCAFG00000012947	2	75136377	75167453
ENSCAFG00000012956	2	75186810	75236605
ENSCAFG00000012966	2	75237866	75288359
ENSCAFG00000012994	2	75290529	75321547
ENSCAFG00000028524	2	75428213	75448201
ENSCAFG00000030698	2	75454093	75478812
ENSCAFG00000013042	2	75481077	75532551
ENSCAFG00000030375	2	75604429	75604848
ENSCAFG00000013071	2	75658999	75660126
ENSCAFG00000013073	2	75664899	75679090
ENSCAFG00000013085	2	75688434	75851286
ENSCAFG00000032679	2	75703463	75704242
ENSCAFG00000030641	2	75704886	75712097
ENSCAFG00000013155	2	75705550	75707902
ENSCAFG00000013210	2	75712514	75720949
ENSCAFG00000013220	2	75733051	75741998
ENSCAFG00000013232	2	75781259	75785591
ENSCAFG00000013249	2	75787369	75797647
ENSCAFG00000013269	2	75880627	75881786
ENSCAFG00000013273	2	75901058	75920239
ENSCAFG00000013278	2	75944780	75985917
ENSCAFG00000028982	2	75989406	75994909
ENSCAFG00000013291	2	75997665	76038112
ENSCAFG00000031798	2	76050988	76059549
ENSCAFG00000013308	2	76077031	76105016
ENSCAFG00000013326	2	76198343	76200005
ENSCAFG00000013329	2	76242572	76308626
ENSCAFG00000013361	2	76310884	76376162
ENSCAFG00000023667	2	76380667	76383415
ENSCAFG00000023665	2	76400429	76410635
ENSCAFG00000014323	2	76428203	76612593
ENSCAFG00000032344	2	76649363	76655660
ENSCAFG00000014639	2	76659987	76664962
ENSCAFG00000031290	2	76667676	76670143
ENSCAFG00000023528	2	76705424	76739259
ENSCAFG00000014644	2	76771456	76818727
ENSCAFG00000014661	2	77116779	77127111
ENSCAFG00000014707	2	77153276	77169947
ENSCAFG00000028613	2	77212092	77212523
ENSCAFG00000014733	2	77223165	77228696
ENSCAFG00000031688	2	77256589	77259654
ENSCAFG00000014773	2	77269071	77367540
ENSCAFG00000014779	2	77369250	77377126
ENSCAFG00000014825	2	77401169	77484829
ENSCAFG00000014844	2	77532495	77544837
ENSCAFG00000014853	2	77557723	77614115
ENSCAFG00000014920	2	77678060	77793948
ENSCAFG00000014958	2	77887360	77887746
ENSCAFG00000014975	2	77921212	78153273
ENSCAFG00000015005	2	78166449	78205503
ENSCAFG00000015033	2	78212030	78224596
ENSCAFG00000015035	2	78224764	78266554
ENSCAFG00000015041	2	78268503	78275789
ENSCAFG00000015045	2	78277123	78286467
ENSCAFG00000015049	2	78305726	78327251
ENSCAFG00000015058	2	78394117	78402043
ENSCAFG00000030911	2	78528651	78536622
ENSCAFG00000015069	2	78540001	78582664
ENSCAFG00000015076	2	78674817	78675671
ENSCAFG00000028882	2	78687534	78703816
ENSCAFG00000015097	2	78716270	78724006
ENSCAFG00000015085	2	78739801	78745571
ENSCAFG00000023246	2	78762827	78769656
ENSCAFG00000023233	2	78834820	78837719
ENSCAFG00000015107	2	78843580	78875294
ENSCAFG00000015112	2	78915339	78916037
ENSCAFG00000015128	2	78946612	79022407
ENSCAFG00000023125	2	79022630	79033982
ENSCAFG00000015137	2	79041392	79043384
ENSCAFG00000015152	2	79217095	79311364
ENSCAFG00000015174	2	79318345	79329564
ENSCAFG00000015181	2	79334205	79342984
ENSCAFG00000015189	2	79357613	79366933
ENSCAFG00000015221	2	79367185	79392314
ENSCAFG00000015314	2	79402974	79536676
ENSCAFG00000015394	2	79610608	79611078
ENSCAFG00000015468	2	79636306	79738500
ENSCAFG00000015539	2	79817701	79914949
ENSCAFG00000015587	2	80044570	80046918
ENSCAFG00000015595	2	80115122	80355470
ENSCAFG00000015610	2	80560311	80624873
ENSCAFG00000015727	2	80666946	80805359
ENSCAFG00000015752	2	80870056	80886043
ENSCAFG00000015759	2	80888958	80907780
ENSCAFG00000015768	2	80912334	80942785
ENSCAFG00000015774	2	80953816	80954202
ENSCAFG00000015797	2	80967150	80993872
ENSCAFG00000023194	2	80997853	81036942
ENSCAFG00000015813	2	81115652	81149288
ENSCAFG00000015832	2	81158291	81190114
ENSCAFG00000015840	2	81196265	81215480
ENSCAFG00000015854	2	81220435	81224527
ENSCAFG00000015879	2	81224564	81263550
ENSCAFG00000015895	2	81276397	81289341
ENSCAFG00000015900	2	81296893	81324405
ENSCAFG00000015907	2	81328177	81350711
ENSCAFG00000031747	2	81357643	81460266
ENSCAFG00000015939	2	81469989	81473157
ENSCAFG00000015945	2	81490240	81499963
ENSCAFG00000016011	2	81534076	81561847
ENSCAFG00000030252	2	81605922	81613409
ENSCAFG00000016098	2	81610825	81632236
ENSCAFG00000016116	2	81627928	81630398
ENSCAFG00000016118	2	81639050	81641464
ENSCAFG00000016122	2	81675959	81682548
ENSCAFG00000029341	2	81683456	81687318
ENSCAFG00000016132	2	81687385	81775996
ENSCAFG00000016138	2	81819750	81837597
ENSCAFG00000016142	2	81855163	81858786
ENSCAFG00000016153	2	81860557	81863365
ENSCAFG00000016184	2	81865792	81880743
ENSCAFG00000016209	2	81922463	81924316
ENSCAFG00000016220	2	81928834	81957630
ENSCAFG00000016233	2	81981376	81989587
ENSCAFG00000016253	2	81993418	82031517
ENSCAFG00000016279	2	82033736	82072859
ENSCAFG00000016301	2	82075034	82081149
ENSCAFG00000016307	2	82088247	82090436
ENSCAFG00000030496	2	82113342	82232468
ENSCAFG00000016331	2	82252110	82259094
ENSCAFG00000016338	2	82336523	82449331
ENSCAFG00000016361	2	83385184	83422897
ENSCAFG00000030621	2	83399443	83400156
ENSCAFG00000031227	2	83414983	83415522
ENSCAFG00000024449	2	83452591	83467202
ENSCAFG00000016363	2	83551661	83581563
ENSCAFG00000016364	2	83622941	83654083
ENSCAFG00000016366	2	83713793	83726788
ENSCAFG00000016370	2	83737052	83743769
ENSCAFG00000016373	2	83764957	83829486
ENSCAFG00000016376	2	83828872	83864990
ENSCAFG00000016397	2	83901306	84132529
ENSCAFG00000016422	2	84141911	84150803
ENSCAFG00000016429	2	84187035	84231997
ENSCAFG00000016433	2	84269267	84274787
ENSCAFG00000016472	2	84283435	84308263
ENSCAFG00000016522	2	84320529	84343562
ENSCAFG00000016536	2	84349585	84355704
ENSCAFG00000016538	2	84396073	84397286
ENSCAFG00000016539	2	84406205	84408369
ENSCAFG00000016542	2	84410098	84443911
ENSCAFG00000016558	2	84445753	84459285
ENSCAFG00000016569	2	84457906	84464019
ENSCAFG00000030956	2	84466473	84473055
ENSCAFG00000016571	2	84490657	84495350
ENSCAFG00000016575	2	84515843	84525894
ENSCAFG00000016583	2	84545237	84550699
ENSCAFG00000029614	2	84545930	84555011
ENSCAFG00000016590	2	84562972	84570127
ENSCAFG00000016596	2	84648923	84676859
ENSCAFG00000016599	2	84803273	84813314
ENSCAFG00000016648	2	84821000	84939595
ENSCAFG00000016691	2	84877860	84883135
ENSCAFG00000016721	2	84942777	84964224
ENSCAFG00000032626	2	84969998	84975155
ENSCAFG00000016744	2	84976089	84987370
ENSCAFG00000016759	2	84991480	84999150
ENSCAFG00000016771	2	85194806	85213751
ENSCAFG00000030888	2	85214153	85220837
ENSCAFG00000016789	2	85224112	85389069
ENSCAFG00000016784	2	85364397	85389071
ENSCAFG00000016797	2	85391991	85408755
ENSCAFG00000007330	3	7992	25810
ENSCAFG00000028597	3	10118	26681
ENSCAFG00000031549	3	239651	245078
ENSCAFG00000029754	3	244252	247647
ENSCAFG00000007343	3	253081	266437
ENSCAFG00000030887	3	309663	323142
ENSCAFG00000007361	3	507032	686397
ENSCAFG00000029713	3	688372	689361
ENSCAFG00000031575	3	688423	689864
ENSCAFG00000029015	3	1019306	1023584
ENSCAFG00000031165	3	1082216	1123939
ENSCAFG00000030762	3	1154359	1172960
ENSCAFG00000007379	3	1181401	1369578
ENSCAFG00000031833	3	1445211	1445933
ENSCAFG00000007387	3	1449915	1494438
ENSCAFG00000031005	3	1503203	1507699
ENSCAFG00000007396	3	1700172	1719781
ENSCAFG00000007400	3	1745119	1941837
ENSCAFG00000007417	3	2340341	2477518
ENSCAFG00000007425	3	2689238	2798951
ENSCAFG00000007431	3	2867726	3295999
ENSCAFG00000032321	3	3091572	3233531
ENSCAFG00000007436	3	3548418	4083366
ENSCAFG00000007448	3	4497938	4542046
ENSCAFG00000007469	3	7669478	7670573
ENSCAFG00000007473	3	7696510	7708961
ENSCAFG00000007481	3	7726863	7826171
ENSCAFG00000023333	3	7959013	7959630
ENSCAFG00000007519	3	8013737	8084674
ENSCAFG00000007546	3	8088455	8117911
ENSCAFG00000007593	3	8139392	8290552
ENSCAFG00000007611	3	8632397	8725973
ENSCAFG00000024995	3	8754851	8828020
ENSCAFG00000007617	3	9708161	9797395
ENSCAFG00000024608	3	9973282	10008958
ENSCAFG00000007672	3	11288582	11361729
ENSCAFG00000031674	3	11391197	11492634
ENSCAFG00000031933	3	11407369	11430311
ENSCAFG00000031155	3	12026239	12026744
ENSCAFG00000007745	3	12548947	12573270
[truncated: 16,750 more rows]

## Sheet: f.SNPsInLongevityAssGenes
Supplementary Table 2f.List of 2,874 longevity associated SNPs assigned to the LAGs (with extra 20,000 base pairs)
SNP	Gene	Chromosome	SNP Location	Gene Start	Gene End
BICF2G630709473	ENSCAFG00000008376	1	6825957	6823453	6864356
BICF2P1341927	ENSCAFG00000000125	1	18301303	18300148	18359132
BICF2G630714624	ENSCAFG00000000125	1	18322316	18300148	18359132
BICF2G630714631	ENSCAFG00000000125	1	18330993	18300148	18359132
BICF2P405685	ENSCAFG00000000217	1	27072157	27065980	27216521
BICF2P865928	ENSCAFG00000000217	1	27075592	27065980	27216521
BICF2S23411231	ENSCAFG00000000217	1	27082072	27065980	27216521
TIGRP2P868_rs8587119	ENSCAFG00000000217	1	27109036	27065980	27216521
TIGRP2P871_rs8681644	ENSCAFG00000000217	1	27115230	27065980	27216521
BICF2P415787	ENSCAFG00000000217	1	27131601	27065980	27216521
BICF2S23112732	ENSCAFG00000000217	1	27198757	27065980	27216521
BICF2P162496	ENSCAFG00000000217	1	27209577	27065980	27216521
BICF2G630722388	ENSCAFG00000000353	1	38271605	38251124	38453426
BICF2G630722601	ENSCAFG00000000353	1	38397309	38251124	38453426
BICF2G630722635	ENSCAFG00000000353	1	38422354	38251124	38453426
BICF2G630722672	ENSCAFG00000000353	1	38442275	38251124	38453426
BICF2S23318901	ENSCAFG00000000387	1	40243610	40240064	40494194
TIGRP2P2281_rs8858046	ENSCAFG00000000387	1	40262132	40240064	40494194
BICF2P111872	ENSCAFG00000000387	1	40269165	40240064	40494194
BICF2P504077	ENSCAFG00000000387	1	40289153	40240064	40494194
BICF2G630723893	ENSCAFG00000000387	1	40350220	40240064	40494194
BICF2G630723907	ENSCAFG00000000387	1	40361808	40240064	40494194
BICF2S23336068	ENSCAFG00000000387	1	40375758	40240064	40494194
BICF2G630724002	ENSCAFG00000000387	1	40466782	40240064	40494194
BICF2G630724013	ENSCAFG00000000387	1	40473447	40240064	40494194
BICF2G630724019	ENSCAFG00000000387	1	40485084	40240064	40494194
BICF2G630724019	ENSCAFG00000000393	1	40485084	40474461	40560494
BICF2G630724059	ENSCAFG00000000393	1	40524431	40474461	40560494
BICF2G630725594	ENSCAFG00000000644	1	47523815	47488416	47599534
BICF2G630725595	ENSCAFG00000000644	1	47540999	47488416	47599534
BICF2P1368367	ENSCAFG00000000644	1	47552665	47488416	47599534
BICF2P901279	ENSCAFG00000000644	1	47564862	47488416	47599534
BICF2P1128620	ENSCAFG00000000644	1	47579829	47488416	47599534
BICF2P290200	ENSCAFG00000000644	1	47588613	47488416	47599534
BICF2S22936205	ENSCAFG00000000661	1	48187562	48141362	48230131
BICF2G630725837	ENSCAFG00000000661	1	48197637	48141362	48230131
BICF2S2369957	ENSCAFG00000000661	1	48203222	48141362	48230131
BICF2P1089547	ENSCAFG00000000661	1	48224982	48141362	48230131
BICF2P1273173	ENSCAFG00000000671	1	48935114	48924782	48975653
BICF2S23323935	ENSCAFG00000029273	1	56881235	56868677	56909507
TIGRP2P4799_rs9231375	ENSCAFG00000029273	1	56891207	56868677	56909507
BICF2P642256	ENSCAFG00000029273	1	56905142	56868677	56909507
BICF2P631882	ENSCAFG00000000945	1	59117982	59086601	59293494
BICF2S23417524	ENSCAFG00000000945	1	59160460	59086601	59293494
BICF2P1080370	ENSCAFG00000000945	1	59177329	59086601	59293494
BICF2P1348965	ENSCAFG00000000945	1	59212650	59086601	59293494
TIGRP2P5220_rs9137824	ENSCAFG00000000945	1	59246152	59086601	59293494
BICF2S23454979	ENSCAFG00000000945	1	59260751	59086601	59293494
BICF2P201475	ENSCAFG00000000945	1	59270226	59086601	59293494
BICF2S2354477	ENSCAFG00000000969	1	61770970	61756530	61830619
BICF2P1006541	ENSCAFG00000000969	1	61807469	61756530	61830619
BICF2P157249	ENSCAFG00000000996	1	62071219	62064557	62108231
BICF2P582972	ENSCAFG00000000996	1	62094560	62064557	62108231
BICF2S23355651	ENSCAFG00000000996	1	62106353	62064557	62108231
BICF2S23624019	ENSCAFG00000001305	1	72142243	72079571	72145606
BICF2S23624019	ENSCAFG00000023446	1	72142243	72115802	72188485
TIGRP2P9038_rs8982284	ENSCAFG00000001331	1	73402354	73381421	73486599
BICF2P1257787	ENSCAFG00000001331	1	73416338	73381421	73486599
BICF2P1031723	ENSCAFG00000001331	1	73436038	73381421	73486599
BICF2P821713	ENSCAFG00000001331	1	73480956	73381421	73486599
BICF2P821713	ENSCAFG00000001336	1	73480956	73448741	73501483
BICF2G630792894	ENSCAFG00000001579	1	80743187	80713202	80948065
BICF2S2318020	ENSCAFG00000001579	1	80797303	80713202	80948065
BICF2S23623603	ENSCAFG00000001579	1	80826331	80713202	80948065
BICF2S2364711	ENSCAFG00000001579	1	80898359	80713202	80948065
TIGRP2P12370_rs9133849	ENSCAFG00000029645	1	88290162	88265202	88331676
BICF2P388388	ENSCAFG00000029645	1	88300880	88265202	88331676
BICF2S2333854	ENSCAFG00000029645	1	88316574	88265202	88331676
BICF2P107456	ENSCAFG00000002053	1	91765598	91759460	92048820
BICF2S2397354	ENSCAFG00000002053	1	91814566	91759460	92048820
BICF2S2319823	ENSCAFG00000002053	1	91928725	91759460	92048820
G65f57S150	ENSCAFG00000002053	1	91966488	91759460	92048820
BICF2G630790335	ENSCAFG00000002091	1	93125769	93124081	93224379
BICF2P1396838	ENSCAFG00000002091	1	93166693	93124081	93224379
BICF2P424072	ENSCAFG00000002091	1	93179652	93124081	93224379
BICF2S23763633	ENSCAFG00000002091	1	93189363	93124081	93224379
BICF2S23760137	ENSCAFG00000002091	1	93219668	93124081	93224379
BICF2S23217693	ENSCAFG00000031694	1	95405208	95399643	95439990
BICF2P1055998	ENSCAFG00000031694	1	95424211	95399643	95439990
BICF2P1285465	ENSCAFG00000031694	1	95435979	95399643	95439990
BICF2P1189619	ENSCAFG00000002174	1	96727074	96724758	96766752
BICF2S23117816	ENSCAFG00000002174	1	96762889	96724758	96766752
BICF2P660036	ENSCAFG00000031861	1	99377520	99369511	99421626
BICF2S23623108	ENSCAFG00000031873	1	99426726	99421720	99468221
BICF2P652096	ENSCAFG00000002366	1	99564406	99538764	99583531
BICF2P518419	ENSCAFG00000002372	1	99639702	99622374	99847910
BICF2P1192998	ENSCAFG00000002372	1	99722113	99622374	99847910
BICF2P388556	ENSCAFG00000002372	1	99825752	99622374	99847910
BICF2S237626	ENSCAFG00000024225	1	101753910	101725066	101782265
BICF2S23639280	ENSCAFG00000024225	1	101770467	101725066	101782265
BICF2P915029	ENSCAFG00000002594	1	102356088	102315246	102362118
BICF2P971300	ENSCAFG00000002699	1	103056979	103037607	103090919
BICF2P1137653	ENSCAFG00000003338	1	106316823	106313133	106358154
BICF2P354177	ENSCAFG00000003338	1	106325440	106313133	106358154
BICF2P1285024	ENSCAFG00000003604	1	106897371	106875432	106919001
BICF2S23549798	ENSCAFG00000003604	1	106903994	106875432	106919001
BICF2S22915201	ENSCAFG00000003620	1	106950987	106947297	107001505
BICF2P994559	ENSCAFG00000003620	1	106972431	106947297	107001505
BICF2P803874	ENSCAFG00000003631	1	107013127	106978827	107022841
BICF2P739078	ENSCAFG00000004161	1	108596441	108572957	108623105
BICF2P932626	ENSCAFG00000004161	1	108613925	108572957	108623105
BICF2S23441691	ENSCAFG00000004275	1	109278824	109248056	109288450
G86f33S291	ENSCAFG00000004376	1	109781287	109737283	109815559
BICF2S23015549	ENSCAFG00000004376	1	109805853	109737283	109815559
BICF2P904535	ENSCAFG00000004487	1	110207732	110153796	110210125
BICF2S2314510	ENSCAFG00000004926	1	112282131	112241813	112291208
BICF2P886059	ENSCAFG00000004926	1	112290755	112241813	112291208
BICF2P1075254	ENSCAFG00000004958	1	112305909	112305849	112367105
BICF2P751584	ENSCAFG00000004958	1	112351702	112305849	112367105
BICF2P1004882	ENSCAFG00000004958	1	112364756	112305849	112367105
BICF2P1452503	ENSCAFG00000032654	1	112597943	112579473	112632662
BICF2P508906	ENSCAFG00000005049	1	112722060	112714986	112767565
BICF2S23216058	ENSCAFG00000005049	1	112727677	112714986	112767565
BICF2P266591	ENSCAFG00000005049	1	112738186	112714986	112767565
BICF2S23910322	ENSCAFG00000005049	1	112755712	112714986	112767565
BICF2P612353	ENSCAFG00000005052	1	112821572	112797437	112853488
BICF2P612351	ENSCAFG00000005052	1	112823223	112797437	112853488
BICF2P665436	ENSCAFG00000005052	1	112843372	112797437	112853488
BICF2P1332375	ENSCAFG00000005052	1	112850570	112797437	112853488
BICF2P1017691	ENSCAFG00000031823	1	112920506	112880488	112926745
BICF2P1017691	ENSCAFG00000032339	1	112920506	112912246	112958257
BICF2P1114691	ENSCAFG00000032339	1	112954243	112912246	112958257
BICF2P394929	ENSCAFG00000005388	1	113367868	113360376	113426769
BICF2P211302	ENSCAFG00000005388	1	113382422	113360376	113426769
BICF2S23350222	ENSCAFG00000005388	1	113419564	113360376	113426769
BICF2P1361775	ENSCAFG00000005638	1	114193184	114182609	114254438
BICF2P525849	ENSCAFG00000005638	1	114208874	114182609	114254438
BICF2P197023	ENSCAFG00000005638	1	114247695	114182609	114254438
BICF2P1057238	ENSCAFG00000006913	1	116945742	116940989	116987493
BICF2P275233	ENSCAFG00000007303	1	117910809	117902651	117968402
BICF2S23729822	ENSCAFG00000007303	1	117917907	117902651	117968402
BICF2P388245	ENSCAFG00000007303	1	117924008	117902651	117968402
BICF2S23228778	ENSCAFG00000007303	1	117936408	117902651	117968402
BICF2S2341721	ENSCAFG00000007303	1	117952001	117902651	117968402
BICF2P380187	ENSCAFG00000007636	1	122017929	122015241	122057759
BICF2P1019161	ENSCAFG00000007636	1	122038318	122015241	122057759
BICF2G630675365	ENSCAFG00000004186	2	10455753	10443802	10660130
BICF2P780768	ENSCAFG00000004186	2	10467351	10443802	10660130
BICF2G630675341	ENSCAFG00000004186	2	10486893	10443802	10660130
BICF2G630675326	ENSCAFG00000004186	2	10500209	10443802	10660130
BICF2G630675317	ENSCAFG00000004186	2	10510794	10443802	10660130
BICF2G630675277	ENSCAFG00000004186	2	10536533	10443802	10660130
BICF2G630675261	ENSCAFG00000004186	2	10544331	10443802	10660130
BICF2P897470	ENSCAFG00000004186	2	10554128	10443802	10660130
TIGRP2P20627_rs8932526	ENSCAFG00000004186	2	10601773	10443802	10660130
BICF2P454296	ENSCAFG00000004186	2	10611788	10443802	10660130
BICF2P667104	ENSCAFG00000004186	2	10623295	10443802	10660130
BICF2G630675257	ENSCAFG00000004186	2	10630952	10443802	10660130
BICF2P557172	ENSCAFG00000004186	2	10639674	10443802	10660130
BICF2G630675234	ENSCAFG00000004186	2	10643480	10443802	10660130
TIGRP2P20609_rs8911615	ENSCAFG00000004186	2	10650494	10443802	10660130
BICF2G630674874	ENSCAFG00000004145	2	11337639	11328696	11613147
BICF2P5944	ENSCAFG00000004145	2	11450075	11328696	11613147
BICF2P188653	ENSCAFG00000004145	2	11537148	11328696	11613147
BICF2G630673547	ENSCAFG00000004100	2	14665624	14571247	14681289
BICF2S23511042	ENSCAFG00000004545	2	19688265	19687426	19783339
BICF2P840613	ENSCAFG00000004545	2	19698719	19687426	19783339
BICF2P1082128	ENSCAFG00000004545	2	19729158	19687426	19783339
BICF2P566046	ENSCAFG00000004545	2	19756782	19687426	19783339
BICF2S2315706	ENSCAFG00000004545	2	19767001	19687426	19783339
BICF2P261546	ENSCAFG00000005034	2	28322108	28304998	28380519
BICF2P873831	ENSCAFG00000005034	2	28341590	28304998	28380519
BICF2P1038851	ENSCAFG00000005034	2	28359734	28304998	28380519
BICF2S22947100	ENSCAFG00000005034	2	28368482	28304998	28380519
BICF2S22912821	ENSCAFG00000005169	2	29377683	29349797	29527875
BICF2S22922526	ENSCAFG00000005169	2	29422533	29349797	29527875
BICF2S23136506	ENSCAFG00000005169	2	29452279	29349797	29527875
BICF2S22925116	ENSCAFG00000005169	2	29473226	29349797	29527875
BICF2S23625260	ENSCAFG00000005169	2	29501245	29349797	29527875
BICF2P1265655	ENSCAFG00000005169	2	29514490	29349797	29527875
BICF2P1112770	ENSCAFG00000007100	2	45855566	45828249	46145553
BICF2P355095	ENSCAFG00000007100	2	45877850	45828249	46145553
BICF2P1077224	ENSCAFG00000007100	2	45892371	45828249	46145553
BICF2S23354826	ENSCAFG00000007100	2	45916132	45828249	46145553
BICF2S232711	ENSCAFG00000007100	2	45989438	45828249	46145553
BICF2S22915344	ENSCAFG00000007100	2	45998645	45828249	46145553
BICF2P995618	ENSCAFG00000007100	2	46027028	45828249	46145553
BICF2P1434352	ENSCAFG00000007100	2	46035922	45828249	46145553
BICF2P976674	ENSCAFG00000007100	2	46044944	45828249	46145553
BICF2P199865	ENSCAFG00000007100	2	46070897	45828249	46145553
BICF2P900788	ENSCAFG00000007100	2	46107326	45828249	46145553
BICF2P1067903	ENSCAFG00000007100	2	46128431	45828249	46145553
BICF2P1306674	ENSCAFG00000007100	2	46136892	45828249	46145553
BICF2P292015	ENSCAFG00000007748	2	54329652	54297610	54370461
BICF2P97953	ENSCAFG00000007812	2	54584490	54575447	54657259
BICF2P548494	ENSCAFG00000007812	2	54595911	54575447	54657259
TIGRP2P25130_rs9090568	ENSCAFG00000007812	2	54622400	54575447	54657259
BICF2P828220	ENSCAFG00000007812	2	54656088	54575447	54657259
TIGRP2P25281_rs8977734	ENSCAFG00000007967	2	55249823	55244868	55371688
BICF2P1081779	ENSCAFG00000007967	2	55269072	55244868	55371688
BICF2P1086070	ENSCAFG00000007967	2	55285165	55244868	55371688
BICF2P164800	ENSCAFG00000007967	2	55318558	55244868	55371688
BICF2S23540668	ENSCAFG00000007967	2	55338806	55244868	55371688
BICF2P455352	ENSCAFG00000007967	2	55347752	55244868	55371688
BICF2P1000252	ENSCAFG00000009233	2	59815958	59787845	60001030
BICF2P538621	ENSCAFG00000009233	2	59821593	59787845	60001030
BICF2S23320092	ENSCAFG00000009233	2	59836262	59787845	60001030
BICF2S23435363	ENSCAFG00000009233	2	59895660	59787845	60001030
BICF2S23620100	ENSCAFG00000009233	2	59946860	59787845	60001030
BICF2P1433164	ENSCAFG00000009708	2	62368309	62366282	62407670
TIGRP2P28649_rs9180684	ENSCAFG00000010061	2	66813682	66797195	66896040
BICF2P792639	ENSCAFG00000010061	2	66826438	66797195	66896040
BICF2P1344351	ENSCAFG00000010061	2	66848646	66797195	66896040
BICF2P1303486	ENSCAFG00000010061	2	66866387	66797195	66896040
BICF2P1189103	ENSCAFG00000010061	2	66874898	66797195	66896040
BICF2P1161960	ENSCAFG00000010289	2	67938553	67920747	67979516
BICF2P802107	ENSCAFG00000010289	2	67943444	67920747	67979516
BICF2P600602	ENSCAFG00000010289	2	67964423	67920747	67979516
BICF2P272035	ENSCAFG00000010289	2	67975348	67920747	67979516
BICF2P1027459	ENSCAFG00000010527	2	68628126	68619378	68680824
BICF2P925308	ENSCAFG00000010597	2	68904867	68881926	68956162
TIGRP2P29146_rs9052379	ENSCAFG00000010597	2	68916399	68881926	68956162
BICF2P757359	ENSCAFG00000011117	2	69657527	69631223	69678170
BICF2P1332005	ENSCAFG00000011663	2	71361047	71349813	71420304
BICF2P846957	ENSCAFG00000011663	2	71392269	71349813	71420304
BICF2S23551762	ENSCAFG00000012769	2	74168030	74144215	74324044
TIGRP2P30666_rs9128762	ENSCAFG00000012769	2	74170234	74144215	74324044
TIGRP2P30673_rs8764151	ENSCAFG00000012769	2	74204637	74144215	74324044
TIGRP2P30681_rs8878130	ENSCAFG00000012769	2	74218794	74144215	74324044
BICF2P834943	ENSCAFG00000012769	2	74218962	74144215	74324044
BICF2P1339279	ENSCAFG00000012769	2	74234213	74144215	74324044
BICF2P205905	ENSCAFG00000012769	2	74244522	74144215	74324044
BICF2P696566	ENSCAFG00000012769	2	74252752	74144215	74324044
BICF2P640990	ENSCAFG00000012769	2	74276378	74144215	74324044
BICF2P792375	ENSCAFG00000012769	2	74279565	74144215	74324044
TIGRP2P30705_rs8958009	ENSCAFG00000012769	2	74306042	74144215	74324044
BICF2P1224367	ENSCAFG00000012769	2	74311337	74144215	74324044
TIGRP2P31231_rs9080194	ENSCAFG00000014323	2	76422953	76408203	76632593
BICF2P816132	ENSCAFG00000014323	2	76468765	76408203	76632593
BICF2P819357	ENSCAFG00000014323	2	76487191	76408203	76632593
BICF2S23143196	ENSCAFG00000014323	2	76492426	76408203	76632593
BICF2P1266184	ENSCAFG00000014323	2	76504291	76408203	76632593
BICF2P894570	ENSCAFG00000014323	2	76531926	76408203	76632593
BICF2S23411469	ENSCAFG00000014323	2	76571722	76408203	76632593
BICF2S23411684	ENSCAFG00000014323	2	76575065	76408203	76632593
BICF2P425247	ENSCAFG00000014323	2	76588663	76408203	76632593
BICF2S22930408	ENSCAFG00000014323	2	76604966	76408203	76632593
BICF2P1051108	ENSCAFG00000023528	2	76717895	76685424	76759259
BICF2P860763	ENSCAFG00000023528	2	76722130	76685424	76759259
TIGRP2P31438_rs8890826	ENSCAFG00000023528	2	76748155	76685424	76759259
TIGRP2P31563_rs8669501	ENSCAFG00000014773	2	77261557	77249071	77387540
BICF2P1207495	ENSCAFG00000014773	2	77261730	77249071	77387540
BICF2P311670	ENSCAFG00000014773	2	77264611	77249071	77387540
BICF2P1249450	ENSCAFG00000014773	2	77277812	77249071	77387540
BICF2S23726617	ENSCAFG00000014773	2	77287102	77249071	77387540
BICF2P1338741	ENSCAFG00000014773	2	77357585	77249071	77387540
BICF2P927903	ENSCAFG00000014825	2	77387602	77381169	77504829
TIGRP2P31583_rs8645469	ENSCAFG00000014825	2	77464758	77381169	77504829
TIGRP2P31584_rs8615674	ENSCAFG00000014825	2	77468959	77381169	77504829
BICF2S23729751	ENSCAFG00000014825	2	77497372	77381169	77504829
BICF2S24410747	ENSCAFG00000014975	2	77903613	77901212	78173273
BICF2P314794	ENSCAFG00000014975	2	77910858	77901212	78173273
BICF2P462433	ENSCAFG00000014975	2	78156996	77901212	78173273
BICF2P421648	ENSCAFG00000014975	2	78165233	77901212	78173273
BICF2P625239	ENSCAFG00000015035	2	78214715	78204764	78286554
BICF2P1211992	ENSCAFG00000015035	2	78218196	78204764	78286554
TIGRP2P31685_rs8822599	ENSCAFG00000015035	2	78230473	78204764	78286554
TIGRP2P32102_rs8934849	ENSCAFG00000015174	2	79335002	79298345	79349564
TIGRP2P32108_rs8599741	ENSCAFG00000015174	2	79347235	79298345	79349564
BICF2P1255825	ENSCAFG00000015832	2	81138412	81138291	81210114
BICF2P885420	ENSCAFG00000015832	2	81159179	81138291	81210114
TIGRP2P33174_rs8996240	ENSCAFG00000015832	2	81179102	81138291	81210114
BICF2P508336	ENSCAFG00000015832	2	81182790	81138291	81210114
BICF2P340010	ENSCAFG00000015832	2	81195414	81138291	81210114
BICF2P402235	ENSCAFG00000015832	2	81205744	81138291	81210114
BICF2S23033571	ENSCAFG00000016132	2	81672694	81667385	81795996
BICF2P385093	ENSCAFG00000016132	2	81674946	81667385	81795996
BICF2S22930246	ENSCAFG00000016132	2	81721386	81667385	81795996
BICF2P1033329	ENSCAFG00000016132	2	81733207	81667385	81795996
TIGRP2P33338_rs8968184	ENSCAFG00000016132	2	81778136	81667385	81795996
BICF2S23529489	ENSCAFG00000016648	2	84805989	84801000	84959595
BICF2P1163089	ENSCAFG00000016648	2	84883821	84801000	84959595
BICF2P1387854	ENSCAFG00000016648	2	84892886	84801000	84959595
BICF2P1228706	ENSCAFG00000030896	3	25190925	25188658	25232356
BICF2S23735831	ENSCAFG00000030896	3	25202024	25188658	25232356
BICF2S23244025	ENSCAFG00000009047	3	27262816	27253131	27349034
BICF2G630704173	ENSCAFG00000009047	3	27282269	27253131	27349034
BICF2G630704177	ENSCAFG00000009047	3	27296273	27253131	27349034
BICF2P276702	ENSCAFG00000009047	3	27332502	27253131	27349034
BICF2G630704959	ENSCAFG00000009207	3	28464441	28461927	28771011
BICF2G630704969	ENSCAFG00000009207	3	28478272	28461927	28771011
BICF2G630704988	ENSCAFG00000009207	3	28524798	28461927	28771011
BICF2G630704999	ENSCAFG00000009207	3	28543169	28461927	28771011
BICF2G630705026	ENSCAFG00000009207	3	28626902	28461927	28771011
BICF2G630705031	ENSCAFG00000009207	3	28639484	28461927	28771011
BICF2G630705053	ENSCAFG00000009207	3	28755957	28461927	28771011
BICF2G630705055	ENSCAFG00000009207	3	28761419	28461927	28771011
BICF2P1027575	ENSCAFG00000009478	3	30866041	30839569	30986757
BICF2G630706588	ENSCAFG00000009478	3	30949262	30839569	30986757
BICF2G630706598	ENSCAFG00000009478	3	30969329	30839569	30986757
BICF2P69735	ENSCAFG00000010453	3	39370483	39326505	39440252
BICF2G630339329	ENSCAFG00000010453	3	39423418	39326505	39440252
BICF2P329270	ENSCAFG00000010691	3	40498484	40428108	40590828
BICF2P909751	ENSCAFG00000010691	3	40511144	40428108	40590828
BICF2P247110	ENSCAFG00000010691	3	40540388	40428108	40590828
BICF2G630339833	ENSCAFG00000010691	3	40557178	40428108	40590828
BICF2P58843	ENSCAFG00000010691	3	40588763	40428108	40590828
BICF2G630340133	ENSCAFG00000010881	3	41782110	41774629	42110208
BICF2G630340139	ENSCAFG00000010881	3	41810394	41774629	42110208
BICF2G630340196	ENSCAFG00000010881	3	41941057	41774629	42110208
BICF2G630340220	ENSCAFG00000010881	3	42007430	41774629	42110208
BICF2G630340222	ENSCAFG00000010881	3	42058777	41774629	42110208
BICF2S23144494	ENSCAFG00000010881	3	42072278	41774629	42110208
BICF2G630340224	ENSCAFG00000010881	3	42102837	41774629	42110208
BICF2G630340234	ENSCAFG00000010881	3	42109898	41774629	42110208
BICF2P777556	ENSCAFG00000011760	3	52370747	52334649	52394403
BICF2P1031402	ENSCAFG00000030396	3	52792527	52782829	52885201
TIGRP2P46216_rs8578059	ENSCAFG00000030396	3	52799387	52782829	52885201
BICF2S23122083	ENSCAFG00000012385	3	53387565	53386975	53526731
BICF2S23111383	ENSCAFG00000012385	3	53442801	53386975	53526731
BICF2S22916819	ENSCAFG00000013108	3	54523198	54489269	54750973
BICF2S22951824	ENSCAFG00000013108	3	54533693	54489269	54750973
BICF2P662576	ENSCAFG00000013108	3	54546712	54489269	54750973
BICF2P1340094	ENSCAFG00000013108	3	54564467	54489269	54750973
TIGRP2P46461_rs8541124	ENSCAFG00000013108	3	54577863	54489269	54750973
BICF2P713565	ENSCAFG00000013108	3	54586931	54489269	54750973
BICF2P326886	ENSCAFG00000013108	3	54593586	54489269	54750973
BICF2S23740841	ENSCAFG00000013108	3	54617089	54489269	54750973
TIGRP2P46486_rs8889937	ENSCAFG00000013108	3	54637393	54489269	54750973
BICF2P1155019	ENSCAFG00000013108	3	54660151	54489269	54750973
BICF2P975550	ENSCAFG00000013108	3	54662825	54489269	54750973
BICF2P723850	ENSCAFG00000013108	3	54675481	54489269	54750973
BICF2P560104	ENSCAFG00000013108	3	54679539	54489269	54750973
BICF2P259449	ENSCAFG00000013108	3	54703082	54489269	54750973
BICF2P1018628	ENSCAFG00000013108	3	54711619	54489269	54750973
BICF2P72059	ENSCAFG00000013108	3	54717904	54489269	54750973
BICF2P1014029	ENSCAFG00000013108	3	54730159	54489269	54750973
BICF2P314519	ENSCAFG00000014166	3	58292986	58281965	58337723
TIGRP2P47728_rs8789067	ENSCAFG00000014166	3	58305451	58281965	58337723
TIGRP2P47735_rs8576948	ENSCAFG00000014166	3	58327604	58281965	58337723
BICF2G630344371	ENSCAFG00000014554	3	60148009	60132177	60226200
BICF2G630344441	ENSCAFG00000014554	3	60179529	60132177	60226200
BICF2P1239561	ENSCAFG00000029577	3	60905500	60897320	61029131
BICF2P1393158	ENSCAFG00000029577	3	60956693	60897320	61029131
BICF2S23658886	ENSCAFG00000029577	3	60985848	60897320	61029131
BICF2S23647186	ENSCAFG00000029577	3	61003157	60897320	61029131
BICF2P1347925	ENSCAFG00000014682	3	61098835	61060904	61241554
BICF2P621451	ENSCAFG00000014682	3	61132180	61060904	61241554
BICF2S23628019	ENSCAFG00000014682	3	61145539	61060904	61241554
TIGRP2P48895_rs9035989	ENSCAFG00000014682	3	61193923	61060904	61241554
BICF2P565225	ENSCAFG00000014682	3	61233983	61060904	61241554
BICF2P1024218	ENSCAFG00000014730	3	61316046	61310976	61370533
TIGRP2P48923_rs9082981	ENSCAFG00000014730	3	61361935	61310976	61370533
BICF2P251730	ENSCAFG00000015135	3	63552048	63488497	63904675
BICF2P416288	ENSCAFG00000015135	3	63559785	63488497	63904675
BICF2P1368437	ENSCAFG00000015135	3	63568065	63488497	63904675
BICF2P1294407	ENSCAFG00000015135	3	63591015	63488497	63904675
TIGRP2P49515_rs9087005	ENSCAFG00000015135	3	63613817	63488497	63904675
BICF2P1075017	ENSCAFG00000015135	3	63626620	63488497	63904675
BICF2P734859	ENSCAFG00000015135	3	63643774	63488497	63904675
BICF2P1154239	ENSCAFG00000015135	3	63666451	63488497	63904675
BICF2P994544	ENSCAFG00000015135	3	63669801	63488497	63904675
BICF2P542436	ENSCAFG00000015135	3	63688519	63488497	63904675
BICF2P58639	ENSCAFG00000015135	3	63695966	63488497	63904675
BICF2P48815	ENSCAFG00000015135	3	63704177	63488497	63904675
BICF2P959146	ENSCAFG00000015135	3	63726814	63488497	63904675
BICF2P1163375	ENSCAFG00000015135	3	63749174	63488497	63904675
BICF2P848619	ENSCAFG00000015135	3	63761534	63488497	63904675
BICF2P1382935	ENSCAFG00000015135	3	63773309	63488497	63904675
BICF2S23342385	ENSCAFG00000015135	3	63810492	63488497	63904675
BICF2P368516	ENSCAFG00000015135	3	63838729	63488497	63904675
BICF2P891498	ENSCAFG00000015135	3	63875823	63488497	63904675
BICF2P168507	ENSCAFG00000015135	3	63891127	63488497	63904675
BICF2P610913	ENSCAFG00000015135	3	63900144	63488497	63904675
BICF2G630347978	ENSCAFG00000015878	3	71404382	71375592	71430971
BICF2G630347979	ENSCAFG00000015878	3	71406835	71375592	71430971
BICF2G630348906	ENSCAFG00000016008	3	72977758	72968909	73013585
BICF2G630348909	ENSCAFG00000016008	3	72988901	72968909	73013585
BICF2S23039999	ENSCAFG00000016008	3	73011727	72968909	73013585
BICF2P570239	ENSCAFG00000016743	3	91556345	91555655	91650321
BICF2G630361962	ENSCAFG00000016743	3	91583074	91555655	91650321
BICF2G630361968	ENSCAFG00000016743	3	91618941	91555655	91650321
BICF2G630361978	ENSCAFG00000016743	3	91626593	91555655	91650321
BICF2S2323991	ENSCAFG00000016743	3	91643074	91555655	91650321
TIGRP2P62996_rs9077115	ENSCAFG00000031630	4	4340576	4336413	4409856
BICF2P683275	ENSCAFG00000031630	4	4378998	4336413	4409856
BICF2G63057614	ENSCAFG00000031630	4	4385698	4336413	4409856
BICF2S23411611	ENSCAFG00000031630	4	4407528	4336413	4409856
TIGRP2P57662_rs8966887	ENSCAFG00000011869	4	8197189	8190227	8279322
BICF2P624536	ENSCAFG00000011869	4	8201870	8190227	8279322
BICF2P1128661	ENSCAFG00000011869	4	8224740	8190227	8279322
BICF2P110282	ENSCAFG00000011869	4	8239634	8190227	8279322
BICF2P611373	ENSCAFG00000011869	4	8250087	8190227	8279322
BICF2P242773	ENSCAFG00000011869	4	8261659	8190227	8279322
BICF2P1081289	ENSCAFG00000024412	4	18761718	18750776	18791267
BICF2P758372	ENSCAFG00000013710	4	19634708	19606044	19703526
BICF2P739956	ENSCAFG00000013710	4	19665117	19606044	19703526
BICF2P559531	ENSCAFG00000013710	4	19677201	19606044	19703526
BICF2P93451	ENSCAFG00000013710	4	19684006	19606044	19703526
BICF2P737148	ENSCAFG00000013710	4	19701634	19606044	19703526
BICF2S23435937	ENSCAFG00000032754	4	20365048	20334231	20414631
BICF2S23727834	ENSCAFG00000032754	4	20383959	20334231	20414631
BICF2P561315	ENSCAFG00000014050	4	21321076	21318907	21377830
BICF2P1130715	ENSCAFG00000014050	4	21335581	21318907	21377830
BICF2S23135389	ENSCAFG00000014050	4	21344561	21318907	21377830
BICF2S23311281	ENSCAFG00000014050	4	21360686	21318907	21377830
BICF2S23310546	ENSCAFG00000014100	4	21656830	21646395	21738699
BICF2P1043034	ENSCAFG00000014100	4	21689424	21646395	21738699
BICF2P77144	ENSCAFG00000014100	4	21703497	21646395	21738699
BICF2P537393	ENSCAFG00000014100	4	21720502	21646395	21738699
BICF2S23039675	ENSCAFG00000014339	4	22122720	22077764	22153197
BICF2P1213986	ENSCAFG00000014339	4	22140512	22077764	22153197
BICF2P1213008	ENSCAFG00000014339	4	22152167	22077764	22153197
BICF2P848679	ENSCAFG00000014818	4	24003833	23953167	24048101
BICF2P89716	ENSCAFG00000015190	4	24321160	24307934	24354907
BICF2P143328	ENSCAFG00000015190	4	24343230	24307934	24354907
BICF2S2323841	ENSCAFG00000015334	4	24514398	24503658	24552782
BICF2P1211084	ENSCAFG00000015334	4	24518818	24503658	24552782
BICF2P81967	ENSCAFG00000015334	4	24537599	24503658	24552782
BICF2P512552	ENSCAFG00000015334	4	24539294	24503658	24552782
TIGRP2P59371_rs8876711	ENSCAFG00000015753	4	29391901	29374768	29427293
TIGRP2P59377_rs8898516	ENSCAFG00000015753	4	29418746	29374768	29427293
BICF2P122049	ENSCAFG00000015753	4	29421003	29374768	29427293
BICF2P1299955	ENSCAFG00000015807	4	29431615	29427731	29487042
BICF2P1299960	ENSCAFG00000015807	4	29432411	29427731	29487042
BICF2P1284672	ENSCAFG00000015807	4	29441257	29427731	29487042
BICF2S23012604	ENSCAFG00000015807	4	29464864	29427731	29487042
BICF2P787296	ENSCAFG00000015807	4	29482130	29427731	29487042
BICF2P1406403	ENSCAFG00000017592	4	53252917	53247777	53662810
BICF2S23531017	ENSCAFG00000017592	4	53253173	53247777	53662810
BICF2P596308	ENSCAFG00000017592	4	53263983	53247777	53662810
BICF2P997226	ENSCAFG00000017592	4	53283526	53247777	53662810
BICF2P151681	ENSCAFG00000017592	4	53300284	53247777	53662810
BICF2P877941	ENSCAFG00000017592	4	53317981	53247777	53662810
BICF2S23716259	ENSCAFG00000017592	4	53322929	53247777	53662810
BICF2S22948876	ENSCAFG00000017592	4	53332307	53247777	53662810
BICF2P1147217	ENSCAFG00000017592	4	53346594	53247777	53662810
BICF2P475682	ENSCAFG00000017592	4	53368619	53247777	53662810
BICF2P1133583	ENSCAFG00000017592	4	53371840	53247777	53662810
BICF2P439431	ENSCAFG00000017592	4	53378020	53247777	53662810
G303f70S89	ENSCAFG00000017592	4	53413222	53247777	53662810
BICF2S2347830	ENSCAFG00000017592	4	53556300	53247777	53662810
BICF2P406341	ENSCAFG00000017592	4	53565346	53247777	53662810
BICF2S23040395	ENSCAFG00000017592	4	53590568	53247777	53662810
BICF2P649529	ENSCAFG00000017592	4	53610923	53247777	53662810
BICF2P1320451	ENSCAFG00000017592	4	53625073	53247777	53662810
BICF2P217568	ENSCAFG00000017592	4	53635752	53247777	53662810
BICF2P1393373	ENSCAFG00000017592	4	53639887	53247777	53662810
BICF2P209199	ENSCAFG00000030235	4	54792417	54777953	54818605
BICF2P214359	ENSCAFG00000030235	4	54808376	54777953	54818605
BICF2S23536284	ENSCAFG00000024037	4	57824517	57817526	57899564
BICF2S23227775	ENSCAFG00000024037	4	57840332	57817526	57899564
BICF2P988381	ENSCAFG00000024037	4	57850207	57817526	57899564
BICF2S23352557	ENSCAFG00000024037	4	57867028	57817526	57899564
BICF2P981303	ENSCAFG00000024037	4	57877327	57817526	57899564
BICF2P480043	ENSCAFG00000024037	4	57890301	57817526	57899564
BICF2P1093396	ENSCAFG00000017890	4	57921991	57914459	57978154
BICF2S24318284	ENSCAFG00000017890	4	57935364	57914459	57978154
BICF2P1443261	ENSCAFG00000017890	4	57955033	57914459	57978154
BICF2P327072	ENSCAFG00000017890	4	57965629	57914459	57978154
BICF2P1443261	ENSCAFG00000017902	4	57955033	57942898	58033981
BICF2P327072	ENSCAFG00000017902	4	57965629	57942898	58033981
BICF2P1195331	ENSCAFG00000017902	4	57989721	57942898	58033981
BICF2S23615329	ENSCAFG00000017902	4	58003730	57942898	58033981
BICF2S2299178	ENSCAFG00000017902	4	58014392	57942898	58033981
BICF2S23028099	ENSCAFG00000017902	4	58029012	57942898	58033981
BICF2P1008056	ENSCAFG00000018546	4	66339915	66327241	66457842
BICF2P197719	ENSCAFG00000018546	4	66344691	66327241	66457842
BICF2P1357859	ENSCAFG00000018546	4	66353324	66327241	66457842
BICF2P186315	ENSCAFG00000018546	4	66372429	66327241	66457842
BICF2P1003937	ENSCAFG00000018546	4	66379163	66327241	66457842
BICF2S23454852	ENSCAFG00000018546	4	66391440	66327241	66457842
BICF2P729327	ENSCAFG00000018546	4	66423836	66327241	66457842
BICF2P666376	ENSCAFG00000018546	4	66438536	66327241	66457842
BICF2S22922671	ENSCAFG00000018579	4	67008734	67000906	67183490
BICF2P1147509	ENSCAFG00000018579	4	67037648	67000906	67183490
BICF2P1277788	ENSCAFG00000018579	4	67047340	67000906	67183490
BICF2P142279	ENSCAFG00000018579	4	67057391	67000906	67183490
TIGRP2P64175_rs9121803	ENSCAFG00000018579	4	67067265	67000906	67183490
BICF2S23344178	ENSCAFG00000018579	4	67109434	67000906	67183490
BICF2P1245513	ENSCAFG00000018579	4	67161589	67000906	67183490
BICF2S23547293	ENSCAFG00000018579	4	67180681	67000906	67183490
BICF2P137063	ENSCAFG00000018614	4	68566688	68550574	68631837
BICF2P235645	ENSCAFG00000018614	4	68572828	68550574	68631837
BICF2P182029	ENSCAFG00000018614	4	68588768	68550574	68631837
BICF2S23711970	ENSCAFG00000018614	4	68615075	68550574	68631837
BICF2G630169986	ENSCAFG00000018858	4	74206132	74192718	74259047
BICF2G630170030	ENSCAFG00000018858	4	74224307	74192718	74259047
BICF2G630170059	ENSCAFG00000018858	4	74243079	74192718	74259047
TIGRP2P65607_rs8707124	ENSCAFG00000018858	4	74247102	74192718	74259047
BICF2G630180666	ENSCAFG00000023607	4	86911031	86910022	86971636
BICF2S23743306	ENSCAFG00000023607	4	86917699	86910022	86971636
BICF2P969208	ENSCAFG00000023607	4	86936216	86910022	86971636
BICF2G630180687	ENSCAFG00000023607	4	86939513	86910022	86971636
BICF2P1220267	ENSCAFG00000010551	5	8878429	8855255	8927886
BICF2P665240	ENSCAFG00000011509	5	10696816	10685415	10743929
BICF2P849943	ENSCAFG00000011509	5	10718453	10685415	10743929
BICF2P316822	ENSCAFG00000011509	5	10735707	10685415	10743929
BICF2P457106	ENSCAFG00000011509	5	10741437	10685415	10743929
BICF2S23545538	ENSCAFG00000011978	5	13698241	13668959	13774411
BICF2P661268	ENSCAFG00000011978	5	13710760	13668959	13774411
BICF2S24512323	ENSCAFG00000011978	5	13713780	13668959	13774411
BICF2P481230	ENSCAFG00000011978	5	13768718	13668959	13774411
BICF2S2362330	ENSCAFG00000013162	5	16376046	16370683	16416187
BICF2P301328	ENSCAFG00000014016	5	21099383	21044724	21114153
BICF2S23647041	ENSCAFG00000014273	5	22554277	22551295	22662863
BICF2P1350676	ENSCAFG00000014273	5	22563115	22551295	22662863
BICF2P262568	ENSCAFG00000014273	5	22585210	22551295	22662863
BICF2P557902	ENSCAFG00000014273	5	22640102	22551295	22662863
BICF2P779759	ENSCAFG00000014273	5	22642744	22551295	22662863
BICF2P834292	ENSCAFG00000014454	5	24165198	24162135	24317207
BICF2P547035	ENSCAFG00000014454	5	24180578	24162135	24317207
BICF2S22928079	ENSCAFG00000014454	5	24243358	24162135	24317207
BICF2P924127	ENSCAFG00000014454	5	24284912	24162135	24317207
BICF2S23040872	ENSCAFG00000014570	5	24428419	24341478	24477965
BICF2G630182746	ENSCAFG00000015905	5	31812592	31810846	31859014
BICF2G630182755	ENSCAFG00000015905	5	31818120	31810846	31859014
BICF2G630182991	ENSCAFG00000016632	5	32484054	32474296	32520805
BICF2P621135	ENSCAFG00000016632	5	32500958	32474296	32520805
BICF2P734687	ENSCAFG00000016632	5	32508642	32474296	32520805
BICF2G630183158	ENSCAFG00000017063	5	33135279	33127045	33170255
BICF2G630183160	ENSCAFG00000017063	5	33145502	33127045	33170255
BICF2S2333678	ENSCAFG00000017063	5	33155343	33127045	33170255
BICF2G630183175	ENSCAFG00000017063	5	33164986	33127045	33170255
BICF2G630184023	ENSCAFG00000032704	5	34936206	34934706	34992036
BICF2G630184036	ENSCAFG00000032704	5	34955817	34934706	34992036
BICF2G630184039	ENSCAFG00000032704	5	34959944	34934706	34992036
BICF2P485263	ENSCAFG00000017843	5	36069933	36038806	36105774
BICF2P1247185	ENSCAFG00000017851	5	36109749	36098370	36261101
BICF2S23641943	ENSCAFG00000017851	5	36189154	36098370	36261101
BICF2S23639279	ENSCAFG00000017851	5	36255675	36098370	36261101
BICF2P1334728	ENSCAFG00000018126	5	40358510	40334444	40458459
BICF2P1039167	ENSCAFG00000018126	5	40417572	40334444	40458459
BICF2P1039165	ENSCAFG00000018126	5	40419272	40334444	40458459
BICF2S24116593	ENSCAFG00000018126	5	40426696	40334444	40458459
BICF2S23162446	ENSCAFG00000018126	5	40441446	40334444	40458459
BICF2P1391141	ENSCAFG00000018126	5	40451797	40334444	40458459
BICF2P592511	ENSCAFG00000029170	5	41000432	40994076	41060385
BICF2P1108505	ENSCAFG00000029170	5	41030537	40994076	41060385
BICF2P703663	ENSCAFG00000029170	5	41047688	40994076	41060385
BICF2G630187403	ENSCAFG00000018583	5	44045517	44042899	44205890
BICF2P1084320	ENSCAFG00000018583	5	44068159	44042899	44205890
BICF2P416741	ENSCAFG00000018583	5	44105012	44042899	44205890
BICF2P272358	ENSCAFG00000018583	5	44114800	44042899	44205890
BICF2P1089498	ENSCAFG00000018583	5	44126210	44042899	44205890
BICF2P232416	ENSCAFG00000018583	5	44145986	44042899	44205890
BICF2G630187469	ENSCAFG00000018583	5	44161446	44042899	44205890
BICF2G630187475	ENSCAFG00000018583	5	44170922	44042899	44205890
BICF2G630187498	ENSCAFG00000018583	5	44193164	44042899	44205890
BICF2G630189061	ENSCAFG00000018720	5	47308550	47250873	47379956
BICF2G630189074	ENSCAFG00000018720	5	47322933	47250873	47379956
BICF2G630189118	ENSCAFG00000018720	5	47357941	47250873	47379956
BICF2G630189132	ENSCAFG00000018720	5	47367676	47250873	47379956
BICF2G630189424	ENSCAFG00000018822	5	47897867	47891109	48276860
BICF2P786597	ENSCAFG00000018822	5	47911468	47891109	48276860
BICF2P349668	ENSCAFG00000018822	5	47920755	47891109	48276860
BICF2P1075763	ENSCAFG00000018822	5	47929603	47891109	48276860
BICF2G630189427	ENSCAFG00000018822	5	47930329	47891109	48276860
BICF2P284528	ENSCAFG00000018822	5	47954404	47891109	48276860
BICF2P961681	ENSCAFG00000018822	5	47989799	47891109	48276860
BICF2G630189479	ENSCAFG00000018822	5	47999418	47891109	48276860
BICF2P108137	ENSCAFG00000018822	5	48011726	47891109	48276860
BICF2P1445767	ENSCAFG00000018822	5	48045710	47891109	48276860
TIGRP2P72295_rs8907455	ENSCAFG00000018822	5	48068269	47891109	48276860
TIGRP2P72296_rs8907459	ENSCAFG00000018822	5	48068935	47891109	48276860
BICF2S23713244	ENSCAFG00000018822	5	48108156	47891109	48276860
BICF2P1326496	ENSCAFG00000018822	5	48128602	47891109	48276860
BICF2P576113	ENSCAFG00000018822	5	48142396	47891109	48276860
BICF2P460246	ENSCAFG00000018822	5	48177867	47891109	48276860
TIGRP2P72329_rs8945238	ENSCAFG00000018822	5	48201107	47891109	48276860
BICF2S23335908	ENSCAFG00000018822	5	48212382	47891109	48276860
BICF2P153341	ENSCAFG00000018822	5	48220064	47891109	48276860
BICF2S22952978	ENSCAFG00000023117	5	48480856	48477032	48883222
BICF2G630189614	ENSCAFG00000023117	5	48485809	48477032	48883222
BICF2G630189626	ENSCAFG00000023117	5	48498431	48477032	48883222
BICF2S23519156	ENSCAFG00000023117	5	48506532	48477032	48883222
BICF2G630189633	ENSCAFG00000023117	5	48517493	48477032	48883222
BICF2G630189646	ENSCAFG00000023117	5	48532042	48477032	48883222
BICF2G630189652	ENSCAFG00000023117	5	48542502	48477032	48883222
BICF2G630189667	ENSCAFG00000023117	5	48576608	48477032	48883222
BICF2G630189681	ENSCAFG00000023117	5	48597300	48477032	48883222
BICF2G630189693	ENSCAFG00000023117	5	48611648	48477032	48883222
BICF2S23760191	ENSCAFG00000023117	5	48636096	48477032	48883222
BICF2P316670	ENSCAFG00000023117	5	48654022	48477032	48883222
BICF2G630189719	ENSCAFG00000023117	5	48694514	48477032	48883222
BICF2G630189722	ENSCAFG00000023117	5	48708371	48477032	48883222
BICF2G630189726	ENSCAFG00000023117	5	48727310	48477032	48883222
BICF2S22916666	ENSCAFG00000023117	5	48738009	48477032	48883222
BICF2G630189735	ENSCAFG00000023117	5	48750800	48477032	48883222
BICF2G630189743	ENSCAFG00000023117	5	48772294	48477032	48883222
BICF2G630189750	ENSCAFG00000023117	5	48791439	48477032	48883222
BICF2P1006725	ENSCAFG00000023117	5	48795453	48477032	48883222
TIGRP2P72397_rs9006225	ENSCAFG00000023117	5	48804751	48477032	48883222
BICF2G630189755	ENSCAFG00000023117	5	48820284	48477032	48883222
BICF2S23528959	ENSCAFG00000023117	5	48839096	48477032	48883222
BICF2G630189758	ENSCAFG00000023117	5	48864680	48477032	48883222
BICF2P473972	ENSCAFG00000023117	5	48869417	48477032	48883222
BICF2G630189772	ENSCAFG00000023117	5	48873837	48477032	48883222
BICF2S2343736	ENSCAFG00000018871	5	49999682	49922193	50004322
BICF2S2343736	ENSCAFG00000018875	5	49999682	49978256	50080540
BICF2P889074	ENSCAFG00000019735	5	62908662	62864514	62955487
BICF2S23333761	ENSCAFG00000019921	5	66879374	66863604	66910296
BICF2G630242223	ENSCAFG00000019921	5	66897267	66863604	66910296
BICF2P1255862	ENSCAFG00000020247	5	79793263	79788300	79978282
BICF2S2325581	ENSCAFG00000020247	5	79825402	79788300	79978282
BICF2S22945330	ENSCAFG00000020247	5	79879578	79788300	79978282
BICF2P826188	ENSCAFG00000020251	5	79983748	79938226	79988025
BICF2P90887	ENSCAFG00000020267	5	80279429	80258396	80324277
TIGRP2P74901_rs9130859	ENSCAFG00000020267	5	80290422	80258396	80324277
BICF2S23133300	ENSCAFG00000020331	5	81652486	81621426	81786928
BICF2S23221032	ENSCAFG00000010200	6	740498	733205	773732
BICF2G630807553	ENSCAFG00000010797	6	1237373	1235979	1282737
BICF2P586728	ENSCAFG00000010797	6	1243765	1235979	1282737
BICF2P1198480	ENSCAFG00000010797	6	1274308	1235979	1282737
BICF2S23740063	ENSCAFG00000012623	6	6559206	6554691	6601692
BICF2G630809517	ENSCAFG00000012623	6	6584804	6554691	6601692
TIGRP2P77794_rs8909680	ENSCAFG00000014162	6	8915853	8905151	8966292
BICF2P177358	ENSCAFG00000014162	6	8929155	8905151	8966292
TIGRP2P77797_rs8964151	ENSCAFG00000014162	6	8957859	8905151	8966292
BICF2P631013	ENSCAFG00000018472	6	9508130	9504958	9553699
BICF2P666214	ENSCAFG00000018472	6	9526807	9504958	9553699
BICF2S23253168	ENSCAFG00000031298	6	9563006	9549667	9607011
BICF2P219365	ENSCAFG00000031298	6	9587524	9549667	9607011
BICF2P949227	ENSCAFG00000014877	6	9854811	9816676	9889352
BICF2P327162	ENSCAFG00000023158	6	9992953	9991336	10050189
BICF2S23913391	ENSCAFG00000023158	6	9997769	9991336	10050189
TIGRP2P78388_rs8665983	ENSCAFG00000023158	6	10036859	9991336	10050189
BICF2P1235752	ENSCAFG00000023158	6	10048046	9991336	10050189
TIGRP2P78388_rs8665983	ENSCAFG00000030977	6	10036859	10033075	10087676
BICF2P1235752	ENSCAFG00000030977	6	10048046	10033075	10087676
TIGRP2P78405_rs9180048	ENSCAFG00000030977	6	10058764	10033075	10087676
BICF2S23551027	ENSCAFG00000030977	6	10067304	10033075	10087676
BICF2P969271	ENSCAFG00000016067	6	12648021	12640039	12718707
BICF2P1099159	ENSCAFG00000016067	6	12676451	12640039	12718707
TIGRP2P79115_rs9069087	ENSCAFG00000016067	6	12687601	12640039	12718707
BICF2P1131020	ENSCAFG00000016067	6	12703842	12640039	12718707
BICF2P629390	ENSCAFG00000016067	6	12715599	12640039	12718707
BICF2S2358041	ENSCAFG00000016418	6	14767046	14760260	14823001
BICF2S2377546	ENSCAFG00000016418	6	14798082	14760260	14823001
BICF2P1470616	ENSCAFG00000011551	6	15890586	15863508	15909186
BICF2P636274	ENSCAFG00000011551	6	15899413	15863508	15909186
BICF2P404373	ENSCAFG00000016780	6	17191877	17190430	17236534
BICF2S23612366	ENSCAFG00000016780	6	17212868	17190430	17236534
BICF2P1410895	ENSCAFG00000029137	6	17389090	17372780	17415538
BICF2S245493	ENSCAFG00000029911	6	17580287	17576692	17620230
BICF2P628556	ENSCAFG00000029911	6	17598098	17576692	17620230
BICF2P1122349	ENSCAFG00000029911	6	17617874	17576692	17620230
BICF2P1185671	ENSCAFG00000017108	6	18106914	18090622	18135188
BICF2P816669	ENSCAFG00000017216	6	18371253	18337416	18380708
BICF2P816669	ENSCAFG00000017219	6	18371253	18354135	18400558
BICF2P1092907	ENSCAFG00000017219	6	18389788	18354135	18400558
BICF2P816669	ENSCAFG00000017254	6	18371253	18364232	18421137
BICF2P1092907	ENSCAFG00000017254	6	18389788	18364232	18421137
BICF2S22953650	ENSCAFG00000017254	6	18410333	18364232	18421137
BICF2P1397621	ENSCAFG00000017254	6	18418635	18364232	18421137
BICF2P299319	ENSCAFG00000017643	6	22137517	22130057	22185207
BICF2P709137	ENSCAFG00000017643	6	22139974	22130057	22185207
BICF2S2305513	ENSCAFG00000017643	6	22171529	22130057	22185207
BICF2S23253635	ENSCAFG00000017643	6	22172921	22130057	22185207
BICF2P585001	ENSCAFG00000017667	6	22259742	22222423	22272261
BICF2S23327463	ENSCAFG00000017667	6	22267442	22222423	22272261
BICF2P526182	ENSCAFG00000017667	6	22271878	22222423	22272261
BICF2S23353616	ENSCAFG00000017756	6	23613143	23611897	23673837
BICF2S23121085	ENSCAFG00000018135	6	25910792	25892536	25941989
BICF2P1167348	ENSCAFG00000018156	6	26228768	26204900	26321971
BICF2P254642	ENSCAFG00000018156	6	26237831	26204900	26321971
BICF2P1239210	ENSCAFG00000018156	6	26256433	26204900	26321971
BICF2G630586289	ENSCAFG00000018827	6	29234064	29176689	29246887
BICF2P326205	ENSCAFG00000019201	6	36748239	36696063	36770092
TIGRP2P82331_rs9204292	ENSCAFG00000019220	6	36964702	36960296	37058194
BICF2S23240564	ENSCAFG00000019220	6	37041163	36960296	37058194
TIGRP2P82438_rs9130780	ENSCAFG00000032448	6	37908662	37896755	37949797
BICF2P1470009	ENSCAFG00000023869	6	38112822	38065231	38113675
BICF2P820069	ENSCAFG00000019358	6	38440260	38411802	38491005
BICF2S23330649	ENSCAFG00000019438	6	38901219	38845575	38919045
TIGRP2P83076_rs8823878	ENSCAFG00000023296	6	41338635	41323610	41364908
BICF2P914298	ENSCAFG00000019789	6	41631969	41626091	41673042
BICF2P881640	ENSCAFG00000019789	6	41653495	41626091	41673042
TIGRP2P84739_rs8779684	ENSCAFG00000020009	6	49690800	49669760	49710227
TIGRP2P86118_rs9084857	ENSCAFG00000020126	6	55242587	55207530	55260234
TIGRP2P87816_rs8846908	ENSCAFG00000020319	6	63597276	63595149	63697647
BICF2P246114	ENSCAFG00000020319	6	63645267	63595149	63697647
BICF2G630569263	ENSCAFG00000028654	6	77373740	77352608	77394657
TIGRP2P90646_rs9044326	ENSCAFG00000028654	6	77378167	77352608	77394657
BICF2G630569243	ENSCAFG00000028654	6	77390658	77352608	77394657
BICF2G630569263	ENSCAFG00000029474	6	77373740	77371625	77416500
TIGRP2P90646_rs9044326	ENSCAFG00000029474	6	77378167	77371625	77416500
BICF2G630569243	ENSCAFG00000029474	6	77390658	77371625	77416500
BICF2G630569238	ENSCAFG00000029474	6	77397403	77371625	77416500
BICF2P980376	ENSCAFG00000011339	7	4872957	4860215	4916928
BICF2P1210559	ENSCAFG00000011339	7	4880179	4860215	4916928
BICF2S23114780	ENSCAFG00000011339	7	4886736	4860215	4916928
BICF2G630553628	ENSCAFG00000013205	7	16219930	16217493	16315563
BICF2G630553653	ENSCAFG00000013205	7	16235033	16217493	16315563
BICF2G630553667	ENSCAFG00000013205	7	16255450	16217493	16315563
BICF2P328871	ENSCAFG00000013205	7	16295905	16217493	16315563
BICF2P1046681	ENSCAFG00000013205	7	16304570	16217493	16315563
BICF2S23553975	ENSCAFG00000013894	7	20487936	20466291	20566039
BICF2S23047410	ENSCAFG00000013894	7	20514239	20466291	20566039
BICF2S2305615	ENSCAFG00000013894	7	20530714	20466291	20566039
BICF2S22950172	ENSCAFG00000013894	7	20544920	20466291	20566039
BICF2P362188	ENSCAFG00000014434	7	25270726	25245847	25325007
BICF2P753886	ENSCAFG00000031775	7	26035961	26019480	26059956
BICF2G630556976	ENSCAFG00000015679	7	32337958	32276082	32685185
BICF2G630557007	ENSCAFG00000015679	7	32374619	32276082	32685185
BICF2P693741	ENSCAFG00000015679	7	32382208	32276082	32685185
BICF2G630557024	ENSCAFG00000015679	7	32393592	32276082	32685185
BICF2G630557039	ENSCAFG00000015679	7	32415385	32276082	32685185
TIGRP2P94537_rs9008084	ENSCAFG00000015679	7	32418230	32276082	32685185
TIGRP2P94548_rs8874345	ENSCAFG00000015679	7	32452673	32276082	32685185
BICF2G630557096	ENSCAFG00000015679	7	32476065	32276082	32685185
BICF2G630557124	ENSCAFG00000015679	7	32488356	32276082	32685185
TIGRP2P94554_rs8820886	ENSCAFG00000015679	7	32502125	32276082	32685185
BICF2G630557166	ENSCAFG00000015679	7	32519364	32276082	32685185
BICF2S23750304	ENSCAFG00000015679	7	32539299	32276082	32685185
BICF2P38258	ENSCAFG00000015679	7	32564473	32276082	32685185
BICF2P409306	ENSCAFG00000015679	7	32567134	32276082	32685185
BICF2P325156	ENSCAFG00000015679	7	32596030	32276082	32685185
BICF2P941619	ENSCAFG00000015679	7	32608399	32276082	32685185
BICF2P376945	ENSCAFG00000015679	7	32620827	32276082	32685185
BICF2P576966	ENSCAFG00000015679	7	32651604	32276082	32685185
BICF2P820487	ENSCAFG00000015679	7	32678484	32276082	32685185
TIGRP2P95014_rs8919873	ENSCAFG00000015806	7	34628499	34616388	34951586
BICF2G630557656	ENSCAFG00000015806	7	34640552	34616388	34951586
BICF2G630557659	ENSCAFG00000015806	7	34652378	34616388	34951586
BICF2G630557675	ENSCAFG00000015806	7	34828961	34616388	34951586
BICF2P221156	ENSCAFG00000015806	7	34942713	34616388	34951586
BICF2P182316	ENSCAFG00000016119	7	38780682	38777709	38825467
BICF2S236941	ENSCAFG00000016244	7	39279249	39271500	39327863
BICF2P434840	ENSCAFG00000016244	7	39291618	39271500	39327863
BICF2P813827	ENSCAFG00000024151	7	41147050	41141397	41196758
BICF2S23418979	ENSCAFG00000024151	7	41161765	41141397	41196758
BICF2P1195060	ENSCAFG00000024151	7	41173180	41141397	41196758
BICF2P1016596	ENSCAFG00000024151	7	41181105	41141397	41196758
BICF2P1065562	ENSCAFG00000016747	7	41240336	41230160	41271462
BICF2S23447917	ENSCAFG00000016747	7	41265609	41230160	41271462
BICF2S2357159	ENSCAFG00000016863	7	41686101	41679201	41739658
BICF2P1221305	ENSCAFG00000017648	7	45101643	45098242	45147224
BICF2S23220804	ENSCAFG00000017648	7	45107522	45098242	45147224
BICF2S23657007	ENSCAFG00000017648	7	45125560	45098242	45147224
BICF2P228780	ENSCAFG00000023897	7	54730668	54721518	54766296
BICF2P361130	ENSCAFG00000023897	7	54748482	54721518	54766296
TIGRP2P100209_rs9076956	ENSCAFG00000023897	7	54762138	54721518	54766296
BICF2P361130	ENSCAFG00000017918	7	54748482	54732185	54778964
TIGRP2P100209_rs9076956	ENSCAFG00000017918	7	54762138	54732185	54778964
BICF2G630560497	ENSCAFG00000017999	7	56835040	56833757	56874678
BICF2P181616	ENSCAFG00000017999	7	56852579	56833757	56874678
BICF2G630560529	ENSCAFG00000017999	7	56867242	56833757	56874678
BICF2G63084362	ENSCAFG00000018282	7	66879506	66842559	67051827
BICF2S23342740	ENSCAFG00000018282	7	66900183	66842559	67051827
BICF2P1048567	ENSCAFG00000018282	7	66962544	66842559	67051827
BICF2G63084385	ENSCAFG00000018282	7	67022629	66842559	67051827
BICF2G63084402	ENSCAFG00000018282	7	67028531	66842559	67051827
BICF2P205873	ENSCAFG00000018787	7	77408554	77401937	77540042
BICF2P1035474	ENSCAFG00000018787	7	77412394	77401937	77540042
BICF2S23519339	ENSCAFG00000018787	7	77422937	77401937	77540042
BICF2P555978	ENSCAFG00000018787	7	77434437	77401937	77540042
BICF2P262590	ENSCAFG00000018787	7	77450547	77401937	77540042
BICF2P729284	ENSCAFG00000018787	7	77457682	77401937	77540042
BICF2S23615684	ENSCAFG00000018787	7	77487997	77401937	77540042
BICF2P948649	ENSCAFG00000018787	7	77508167	77401937	77540042
BICF2S24322612	ENSCAFG00000018787	7	77514623	77401937	77540042
BICF2P173411	ENSCAFG00000018787	7	77515064	77401937	77540042
BICF2P227080	ENSCAFG00000018787	7	77536451	77401937	77540042
BICF2P1096485	ENSCAFG00000018817	7	77734469	77729612	77807518
BICF2P1259849	ENSCAFG00000018817	7	77746809	77729612	77807518
TIGRP2P105180_rs8504730	ENSCAFG00000018817	7	77770506	77729612	77807518
TIGRP2P105183_rs9210413	ENSCAFG00000018817	7	77779181	77729612	77807518
BICF2P1364202	ENSCAFG00000010670	8	185160	148413	216647
BICF2P830023	ENSCAFG00000011868	8	4090449	4078867	4132273
BICF2P320425	ENSCAFG00000011868	8	4099841	4078867	4132273
BICF2S23230714	ENSCAFG00000011868	8	4106759	4078867	4132273
BICF2P757460	ENSCAFG00000011868	8	4117939	4078867	4132273
BICF2P320425	ENSCAFG00000011896	8	4099841	4096771	4143596
BICF2S23230714	ENSCAFG00000011896	8	4106759	4096771	4143596
BICF2P757460	ENSCAFG00000011896	8	4117939	4096771	4143596
BICF2P802082	ENSCAFG00000011896	8	4133312	4096771	4143596
BICF2P980483	ENSCAFG00000011896	8	4136374	4096771	4143596
BICF2P411949	ENSCAFG00000012191	8	4259729	4224635	4271608
BICF2P29084	ENSCAFG00000012191	8	4260644	4224635	4271608
BICF2P717871	ENSCAFG00000032562	8	13582804	13555759	13602670
TIGRP2P108140_rs9143573	ENSCAFG00000013718	8	15537605	15525391	15566568
BICF2P1134154	ENSCAFG00000013718	8	15555833	15525391	15566568
BICF2P752103	ENSCAFG00000014147	8	23667291	23652388	23693032
BICF2S23520360	ENSCAFG00000014147	8	23677583	23652388	23693032
BICF2P54578	ENSCAFG00000014147	8	23692892	23652388	23693032
BICF2S23612365	ENSCAFG00000014603	8	27330079	27313553	27461372
BICF2P214493	ENSCAFG00000014603	8	27352719	27313553	27461372
BICF2S23411763	ENSCAFG00000014603	8	27369348	27313553	27461372
TIGRP2P111189_rs9185424	ENSCAFG00000014603	8	27390479	27313553	27461372
BICF2P1281020	ENSCAFG00000014603	8	27402705	27313553	27461372
BICF2P360982	ENSCAFG00000014603	8	27413382	27313553	27461372
BICF2P1438261	ENSCAFG00000014603	8	27449155	27313553	27461372
BICF2S2398614	ENSCAFG00000031640	8	28156733	28147328	28215057
BICF2S2329036	ENSCAFG00000031640	8	28171953	28147328	28215057
BICF2P550585	ENSCAFG00000031640	8	28197549	28147328	28215057
BICF2P1320937	ENSCAFG00000031640	8	28212318	28147328	28215057
BICF2P1371027	ENSCAFG00000031845	8	30402467	30399575	30472788
TIGRP2P111626_rs9085967	ENSCAFG00000031845	8	30443762	30399575	30472788
BICF2P1427982	ENSCAFG00000031845	8	30465801	30399575	30472788
BICF2P527249	ENSCAFG00000031845	8	30472672	30399575	30472788
TIGRP2P111752_rs8673519	ENSCAFG00000015052	8	31221989	31216285	31280936
TIGRP2P111762_rs9091333	ENSCAFG00000015052	8	31235183	31216285	31280936
BICF2P640268	ENSCAFG00000015709	8	36235980	36203024	36243449
BICF2P1259960	ENSCAFG00000015709	8	36239905	36203024	36243449
BICF2S23017177	ENSCAFG00000016410	8	41500138	41488763	41576447
BICF2P146380	ENSCAFG00000016410	8	41557658	41488763	41576447
BICF2P1213324	ENSCAFG00000016602	8	43603365	43588321	43783286
BICF2P328021	ENSCAFG00000016602	8	43609689	43588321	43783286
TIGRP2P114244_rs8663202	ENSCAFG00000016602	8	43637067	43588321	43783286
BICF2P317630	ENSCAFG00000016602	8	43644272	43588321	43783286
TIGRP2P114249_rs8998841	ENSCAFG00000016602	8	43658424	43588321	43783286
BICF2P1139654	ENSCAFG00000016602	8	43678453	43588321	43783286
BICF2P1193253	ENSCAFG00000016602	8	43682611	43588321	43783286
BICF2S23329848	ENSCAFG00000016602	8	43694299	43588321	43783286
BICF2P237218	ENSCAFG00000016602	8	43702011	43588321	43783286
BICF2S22950341	ENSCAFG00000016602	8	43713386	43588321	43783286
BICF2S23252668	ENSCAFG00000016602	8	43728725	43588321	43783286
BICF2P762996	ENSCAFG00000016602	8	43744563	43588321	43783286
BICF2P761759	ENSCAFG00000016602	8	43767174	43588321	43783286
BICF2P743234	ENSCAFG00000016763	8	45775543	45771392	45995087
BICF2P433179	ENSCAFG00000016763	8	45787446	45771392	45995087
BICF2P330761	ENSCAFG00000016763	8	45808587	45771392	45995087
BICF2P823402	ENSCAFG00000016763	8	45852939	45771392	45995087
BICF2S2353658	ENSCAFG00000016763	8	45870997	45771392	45995087
BICF2P540716	ENSCAFG00000016763	8	45910485	45771392	45995087
BICF2S23439852	ENSCAFG00000016763	8	45931052	45771392	45995087
BICF2S23052976	ENSCAFG00000016763	8	45946690	45771392	45995087
TIGRP2P114772_rs9248817	ENSCAFG00000016763	8	45968539	45771392	45995087
TIGRP2P114777_rs9014494	ENSCAFG00000016763	8	45988517	45771392	45995087
BICF2P552903	ENSCAFG00000016763	8	45991909	45771392	45995087
BICF2S23331850	ENSCAFG00000016913	8	47442435	47435430	47493918
BICF2P685410	ENSCAFG00000016913	8	47448096	47435430	47493918
TIGRP2P119603_rs8798687	ENSCAFG00000017729	8	65030149	65024609	65131528
BICF2P362007	ENSCAFG00000017729	8	65116520	65024609	65131528
TIGRP2P119615_rs8841501	ENSCAFG00000017729	8	65122019	65024609	65131528
TIGRP2P119713_rs9069120	ENSCAFG00000017802	8	65468371	65455207	65571402
BICF2P694231	ENSCAFG00000017802	8	65478090	65455207	65571402
BICF2P408045	ENSCAFG00000017802	8	65527674	65455207	65571402
BICF2P194868	ENSCAFG00000017802	8	65547384	65455207	65571402
BICF2P461099	ENSCAFG00000017802	8	65570577	65455207	65571402
BICF2P1035696	ENSCAFG00000018354	8	72297573	72295826	72355651
BICF2S2291323	ENSCAFG00000018354	8	72313242	72295826	72355651
BICF2P229234	ENSCAFG00000018428	8	72752983	72734306	72791762
BICF2S22932013	ENSCAFG00000018428	8	72770116	72734306	72791762
BICF2P1355703	ENSCAFG00000018428	8	72777882	72734306	72791762
BICF2P164422	ENSCAFG00000005692	9	1024910	994004	1364148
BICF2P95254	ENSCAFG00000005692	9	1041353	994004	1364148
BICF2S23128734	ENSCAFG00000005692	9	1070162	994004	1364148
BICF2S2301425	ENSCAFG00000005692	9	1136406	994004	1364148
BICF2P256734	ENSCAFG00000005692	9	1198223	994004	1364148
BICF2P1199338	ENSCAFG00000005692	9	1300807	994004	1364148
BICF2P234941	ENSCAFG00000005692	9	1332950	994004	1364148
BICF2P1069150	ENSCAFG00000005055	9	4434811	4433604	4530553
BICF2P1071003	ENSCAFG00000005055	9	4488708	4433604	4530553
BICF2S23541863	ENSCAFG00000030297	9	5135523	5087995	5202130
BICF2P392700	ENSCAFG00000030297	9	5172214	5087995	5202130
BICF2S23414459	ENSCAFG00000030297	9	5181864	5087995	5202130
BICF2P1183309	ENSCAFG00000004729	9	5240555	5231472	5313619
BICF2S23316992	ENSCAFG00000004729	9	5292213	5231472	5313619
BICF2S2335305	ENSCAFG00000004599	9	5693148	5642500	5699537
BICF2G630828573	ENSCAFG00000013735	9	9181600	9157714	9251132
BICF2G630828570	ENSCAFG00000013735	9	9215670	9157714	9251132
BICF2S22937536	ENSCAFG00000011038	9	15095642	15094344	15168020
BICF2P322357	ENSCAFG00000011038	9	15099965	15094344	15168020
BICF2P881262	ENSCAFG00000011038	9	15113232	15094344	15168020
BICF2P83907	ENSCAFG00000011038	9	15122433	15094344	15168020
BICF2P931374	ENSCAFG00000011038	9	15139567	15094344	15168020
TIGRP2P123096_rs8578541	ENSCAFG00000011038	9	15164509	15094344	15168020
BICF2S22948024	ENSCAFG00000014827	9	20250766	20244478	20310636
BICF2S23254549	ENSCAFG00000014827	9	20305263	20244478	20310636
BICF2P303481	ENSCAFG00000029102	9	20386230	20371973	20415686
BICF2P453612	ENSCAFG00000015017	9	20416645	20394645	20504328
TIGRP2P124216_rs8925245	ENSCAFG00000016060	9	22249933	22234803	22309459
TIGRP2P124221_rs8939112	ENSCAFG00000016060	9	22262645	22234803	22309459
BICF2S23232639	ENSCAFG00000016060	9	22287594	22234803	22309459
BICF2G630830906	ENSCAFG00000016060	9	22296084	22234803	22309459
BICF2S23232639	ENSCAFG00000016106	9	22287594	22283107	22336019
BICF2G630830906	ENSCAFG00000016106	9	22296084	22283107	22336019
TIGRP2P124231_rs8854848	ENSCAFG00000016125	9	22371990	22305183	22596516
BICF2P506723	ENSCAFG00000016125	9	22381987	22305183	22596516
BICF2G630830925	ENSCAFG00000016125	9	22436055	22305183	22596516
BICF2G630830963	ENSCAFG00000016125	9	22536498	22305183	22596516
BICF2P37637	ENSCAFG00000016125	9	22582876	22305183	22596516
BICF2G630831400	ENSCAFG00000016601	9	23497710	23488573	23546690
BICF2P484513	ENSCAFG00000016800	9	24141908	24137555	24182683
TIGRP2P124429_rs9190346	ENSCAFG00000016800	9	24162955	24137555	24182683
BICF2P442136	ENSCAFG00000016800	9	24177826	24137555	24182683
BICF2S23134376	ENSCAFG00000004690	9	24211904	24198677	24269796
BICF2S23153603	ENSCAFG00000004690	9	24215917	24198677	24269796
BICF2P296384	ENSCAFG00000004690	9	24245986	24198677	24269796
BICF2G630831874	ENSCAFG00000023139	9	24329029	24326585	24375639
BICF2S22929584	ENSCAFG00000023139	9	24362105	24326585	24375639
BICF2P1013176	ENSCAFG00000016893	9	25164826	25132087	25182120
TIGRP2P124554_rs8620199	ENSCAFG00000016893	9	25173679	25132087	25182120
BICF2P483186	ENSCAFG00000016926	9	25513658	25506649	25555003
BICF2P622903	ENSCAFG00000016926	9	25545372	25506649	25555003
BICF2G630832267	ENSCAFG00000016926	9	25551139	25506649	25555003
BICF2G630835029	ENSCAFG00000017409	9	31873605	31871153	31928301
BICF2P285716	ENSCAFG00000017409	9	31890770	31871153	31928301
BICF2S2319072	ENSCAFG00000017409	9	31928049	31871153	31928301
BICF2P977251	ENSCAFG00000017524	9	32978944	32970387	33015912
BICF2P881745	ENSCAFG00000017524	9	32991157	32970387	33015912
BICF2P563733	ENSCAFG00000017524	9	33012813	32970387	33015912
BICF2G630835629	ENSCAFG00000017513	9	33107526	33088360	33155301
BICF2P1263641	ENSCAFG00000017513	9	33134043	33088360	33155301
BICF2P1263640	ENSCAFG00000017513	9	33134087	33088360	33155301
BICF2G630836099	ENSCAFG00000017647	9	34109797	34096634	34203017
BICF2G630836101	ENSCAFG00000017647	9	34115477	34096634	34203017
BICF2G630836102	ENSCAFG00000017647	9	34130984	34096634	34203017
BICF2P62310	ENSCAFG00000017647	9	34146193	34096634	34203017
BICF2S23325673	ENSCAFG00000017679	9	34378478	34366230	34444465
BICF2P751777	ENSCAFG00000017679	9	34407014	34366230	34444465
BICF2G630836158	ENSCAFG00000017679	9	34443373	34366230	34444465
BICF2G630836847	ENSCAFG00000017757	9	35840964	35835967	35933884
BICF2G630836857	ENSCAFG00000017757	9	35890424	35835967	35933884
BICF2G630840809	ENSCAFG00000018592	9	41447534	41447165	41699382
BICF2G630840822	ENSCAFG00000018592	9	41459850	41447165	41699382
BICF2G630840846	ENSCAFG00000018592	9	41482398	41447165	41699382
BICF2P692691	ENSCAFG00000018592	9	41503552	41447165	41699382
BICF2G630840947	ENSCAFG00000018592	9	41602255	41447165	41699382
BICF2G630840985	ENSCAFG00000018592	9	41637037	41447165	41699382
BICF2G630840996	ENSCAFG00000018592	9	41658025	41447165	41699382
BICF2P964767	ENSCAFG00000018692	9	42686233	42668646	42734117
TIGRP2P127744_rs9023558	ENSCAFG00000018692	9	42711050	42668646	42734117
BICF2P814146	ENSCAFG00000018692	9	42729885	42668646	42734117
BICF2S2356641	ENSCAFG00000018990	9	44215812	44204060	44279714
BICF2P340934	ENSCAFG00000018990	9	44217313	44204060	44279714
TIGRP2P128006_rs8319569	ENSCAFG00000018990	9	44257746	44204060	44279714
BICF2P1468871	ENSCAFG00000018990	9	44264383	44204060	44279714
TIGRP2P128013_rs8567281	ENSCAFG00000018990	9	44275685	44204060	44279714
TIGRP2P128841_rs8947486	ENSCAFG00000013971	9	47679506	47675765	47747453
BICF2P228793	ENSCAFG00000013971	9	47687273	47675765	47747453
BICF2P1334587	ENSCAFG00000013971	9	47707461	47675765	47747453
BICF2P703007	ENSCAFG00000013971	9	47713313	47675765	47747453
BICF2P912680	ENSCAFG00000013971	9	47733089	47675765	47747453
TIGRP2P129599_rs9240916	ENSCAFG00000023616	9	49766936	49766682	49810148
BICF2P312976	ENSCAFG00000023616	9	49771248	49766682	49810148
TIGRP2P129629_rs9186227	ENSCAFG00000023616	9	49781735	49766682	49810148
BICF2P137043	ENSCAFG00000023616	9	49781799	49766682	49810148
BICF2P1458179	ENSCAFG00000023616	9	49796997	49766682	49810148
TIGRP2P129637_rs9240980	ENSCAFG00000023616	9	49809683	49766682	49810148
TIGRP2P130470_rs8646545	ENSCAFG00000019882	9	51399984	51399149	51474668
TIGRP2P130490_rs8798256	ENSCAFG00000019882	9	51422570	51399149	51474668
TIGRP2P130497_rs8680413	ENSCAFG00000019882	9	51450306	51399149	51474668
TIGRP2P130503_rs9151713	ENSCAFG00000019882	9	51468600	51399149	51474668
BICF2G630473995	ENSCAFG00000020063	9	55156088	55144817	55196109
BICF2P306890	ENSCAFG00000020063	9	55175684	55144817	55196109
BICF2S23236317	ENSCAFG00000020063	9	55183574	55144817	55196109
BICF2P333641	ENSCAFG00000020063	9	55194621	55144817	55196109
BICF2G630475612	ENSCAFG00000020196	9	57842799	57831094	57875257
BICF2G630475616	ENSCAFG00000020196	9	57845958	57831094	57875257
BICF2G630475642	ENSCAFG00000020196	9	57874865	57831094	57875257
BICF2S22947331	ENSCAFG00000020226	9	58853868	58805368	58866206
BICF2S23538422	ENSCAFG00000000087	10	319019	300366	343246
BICF2P1017367	ENSCAFG00000000229	10	1570742	1568898	1626677
BICF2G630479527	ENSCAFG00000001043	10	23622049	23616554	23680823
BICF2P1074346	ENSCAFG00000001075	10	23724555	23722675	23818482
BICF2P899683	ENSCAFG00000001075	10	23747934	23722675	23818482
BICF2S24415766	ENSCAFG00000001075	10	23761705	23722675	23818482
BICF2P139518	ENSCAFG00000001075	10	23796338	23722675	23818482
BICF2G630480778	ENSCAFG00000001388	10	26219289	26190943	26231629
BICF2G630487110	ENSCAFG00000002122	10	38326645	38286072	38389863
BICF2G630487114	ENSCAFG00000002122	10	38336229	38286072	38389863
BICF2G630487152	ENSCAFG00000002122	10	38375863	38286072	38389863
BICF2G630487168	ENSCAFG00000002122	10	38387824	38286072	38389863
TIGRP2P140341_rs9138355	ENSCAFG00000002387	10	44961726	44959740	45005971
BICF2P797500	ENSCAFG00000002387	10	44968344	44959740	45005971
BICF2P190591	ENSCAFG00000002387	10	44978512	44959740	45005971
BICF2P662426	ENSCAFG00000002387	10	44989064	44959740	45005971
BICF2P563295	ENSCAFG00000002489	10	46120610	46093651	46246405
BICF2P1125295	ENSCAFG00000002489	10	46134307	46093651	46246405
BICF2P475960	ENSCAFG00000002489	10	46139943	46093651	46246405
BICF2P743042	ENSCAFG00000002489	10	46151079	46093651	46246405
BICF2P324205	ENSCAFG00000002489	10	46188829	46093651	46246405
BICF2P750403	ENSCAFG00000002489	10	46230892	46093651	46246405
BICF2S2337451	ENSCAFG00000002659	10	49523767	49497369	49614319
BICF2P462328	ENSCAFG00000002659	10	49542795	49497369	49614319
TIGRP2P141321_rs8733429	ENSCAFG00000002659	10	49566405	49497369	49614319
BICF2S2458721	ENSCAFG00000002659	10	49597294	49497369	49614319
BICF2P773296	ENSCAFG00000002659	10	49604118	49497369	49614319
BICF2S23148142	ENSCAFG00000002919	10	56620654	56612531	56714505
BICF2P233551	ENSCAFG00000002919	10	56629707	56612531	56714505
BICF2P184479	ENSCAFG00000002919	10	56652849	56612531	56714505
BICF2S23052804	ENSCAFG00000002919	10	56669071	56612531	56714505
BICF2P566462	ENSCAFG00000002919	10	56697592	56612531	56714505
BICF2P783256	ENSCAFG00000003083	10	61871450	61837581	61893913
BICF2P410774	ENSCAFG00000003137	10	63540495	63529529	63618140
BICF2P1083795	ENSCAFG00000003137	10	63567971	63529529	63618140
BICF2P919415	ENSCAFG00000003137	10	63580782	63529529	63618140
BICF2P325728	ENSCAFG00000003233	10	65767483	65744726	65917086
BICF2P590306	ENSCAFG00000003233	10	65788249	65744726	65917086
BICF2P987543	ENSCAFG00000003233	10	65801754	65744726	65917086
BICF2S23015044	ENSCAFG00000003233	10	65838218	65744726	65917086
BICF2S23130895	ENSCAFG00000003233	10	65846034	65744726	65917086
BICF2S23323647	ENSCAFG00000003233	10	65857185	65744726	65917086
BICF2S23513088	ENSCAFG00000003233	10	65871764	65744726	65917086
BICF2S23413646	ENSCAFG00000003233	10	65883315	65744726	65917086
BICF2P1023418	ENSCAFG00000003233	10	65906260	65744726	65917086
BICF2S23232095	ENSCAFG00000003248	10	67194058	67189839	67276406
BICF2S23761795	ENSCAFG00000003248	10	67215652	67189839	67276406
BICF2S2307054	ENSCAFG00000003442	10	69250914	69245895	69307765
BICF2S23658552	ENSCAFG00000003442	10	69281552	69245895	69307765
BICF2P1409561	ENSCAFG00000003442	10	69293845	69245895	69307765
BICF2P1317759	ENSCAFG00000000464	11	1244264	1188911	1275303
BICF2S23530585	ENSCAFG00000000395	11	1432243	1423547	1500936
BICF2P428495	ENSCAFG00000000593	11	15982068	15976618	16072978
BICF2G630294741	ENSCAFG00000000593	11	15993070	15976618	16072978
BICF2G630294746	ENSCAFG00000000593	11	16004077	15976618	16072978
BICF2G630294756	ENSCAFG00000000593	11	16028225	15976618	16072978
BICF2S23051925	ENSCAFG00000000867	11	20818083	20817227	20950445
TIGRP2P148451_rs9213240	ENSCAFG00000000867	11	20824551	20817227	20950445
BICF2P609850	ENSCAFG00000000867	11	20870069	20817227	20950445
BICF2P903006	ENSCAFG00000000867	11	20887956	20817227	20950445
TIGRP2P148464_rs8802465	ENSCAFG00000000867	11	20912587	20817227	20950445
BICF2G630298939	ENSCAFG00000001293	11	26109695	26105059	26162345
BICF2P149301	ENSCAFG00000001293	11	26121306	26105059	26162345
BICF2G630298944	ENSCAFG00000001293	11	26125108	26105059	26162345
BICF2G630298954	ENSCAFG00000001293	11	26140875	26105059	26162345
BICF2G630298998	ENSCAFG00000001293	11	26153520	26105059	26162345
BICF2P564405	ENSCAFG00000001498	11	33706382	33671032	33846500
BICF2P101336	ENSCAFG00000001498	11	33725356	33671032	33846500
BICF2P1308315	ENSCAFG00000001498	11	33732350	33671032	33846500
BICF2P565838	ENSCAFG00000001498	11	33750356	33671032	33846500
BICF2P1412181	ENSCAFG00000001498	11	33778228	33671032	33846500
BICF2P1379001	ENSCAFG00000001498	11	33802196	33671032	33846500
BICF2S2355733	ENSCAFG00000001520	11	34518917	34482989	34826421
BICF2P932787	ENSCAFG00000001520	11	34522618	34482989	34826421
BICF2S23218151	ENSCAFG00000001520	11	34585749	34482989	34826421
BICF2P429542	ENSCAFG00000001520	11	34744685	34482989	34826421
BICF2S23010069	ENSCAFG00000001520	11	34757678	34482989	34826421
BICF2P380106	ENSCAFG00000001520	11	34763498	34482989	34826421
BICF2P132685	ENSCAFG00000001520	11	34775772	34482989	34826421
BICF2P1347592	ENSCAFG00000001520	11	34803325	34482989	34826421
BICF2P608520	ENSCAFG00000001688	11	42534875	42483925	42667086
BICF2P354483	ENSCAFG00000001688	11	42571958	42483925	42667086
BICF2P390581	ENSCAFG00000001688	11	42582141	42483925	42667086
BICF2S22946559	ENSCAFG00000001688	11	42603647	42483925	42667086
BICF2P639825	ENSCAFG00000001688	11	42610512	42483925	42667086
BICF2P508867	ENSCAFG00000001688	11	42623135	42483925	42667086
BICF2P445109	ENSCAFG00000001688	11	42631481	42483925	42667086
G704f59S102	ENSCAFG00000001809	11	49803804	49789774	49840945
BICF2S23114409	ENSCAFG00000002030	11	51692932	51687891	51959623
BICF2S23249316	ENSCAFG00000002030	11	51889766	51687891	51959623
BICF2P806172	ENSCAFG00000002030	11	51901374	51687891	51959623
BICF2S23436883	ENSCAFG00000002030	11	51926488	51687891	51959623
BICF2P201651	ENSCAFG00000002391	11	54087001	54053591	54099327
BICF2S23222414	ENSCAFG00000002454	11	55013624	54957498	55016444
BICF2P611845	ENSCAFG00000002528	11	56209535	56172030	56243557
BICF2P129432	ENSCAFG00000002528	11	56237702	56172030	56243557
BICF2S23357023	ENSCAFG00000003488	11	70000620	69995167	70234502
TIGRP2P153531_rs9159611	ENSCAFG00000003488	11	70017650	69995167	70234502
BICF2P842107	ENSCAFG00000003488	11	70028259	69995167	70234502
BICF2P58150	ENSCAFG00000003488	11	70044405	69995167	70234502
BICF2P779255	ENSCAFG00000003488	11	70068128	69995167	70234502
BICF2P317288	ENSCAFG00000003488	11	70076160	69995167	70234502
BICF2S23530197	ENSCAFG00000003488	11	70087786	69995167	70234502
BICF2P955386	ENSCAFG00000003488	11	70126507	69995167	70234502
BICF2P1274751	ENSCAFG00000003488	11	70159418	69995167	70234502
TIGRP2P153590_rs8566089	ENSCAFG00000003488	11	70174576	69995167	70234502
BICF2P902124	ENSCAFG00000003488	11	70186741	69995167	70234502
BICF2P963063	ENSCAFG00000003488	11	70201762	69995167	70234502
BICF2P911828	ENSCAFG00000003488	11	70203886	69995167	70234502
BICF2P471319	ENSCAFG00000000377	12	160203	156407	196718
BICF2P1458084	ENSCAFG00000000774	12	1554131	1551451	1593271
BICF2P1065675	ENSCAFG00000000774	12	1571192	1551451	1593271
BICF2P1431833	ENSCAFG00000000774	12	1576348	1551451	1593271
BICF2P546445	ENSCAFG00000000774	12	1586367	1551451	1593271
BICF2P1065675	ENSCAFG00000000791	12	1571192	1566324	1628742
BICF2P1431833	ENSCAFG00000000791	12	1576348	1566324	1628742
BICF2P546445	ENSCAFG00000000791	12	1586367	1566324	1628742
BICF2P1112371	ENSCAFG00000000791	12	1606317	1566324	1628742
TIGRP2P155716_rs9055792	ENSCAFG00000000791	12	1623298	1566324	1628742
TIGRP2P167596_rs8829873	ENSCAFG00000001130	12	2982056	2960959	3068511
BICF2S23322760	ENSCAFG00000001130	12	2989197	2960959	3068511
BICF2P1457458	ENSCAFG00000001130	12	2999371	2960959	3068511
TIGRP2P167617_rs9245050	ENSCAFG00000001130	12	3025861	2960959	3068511
TIGRP2P167629_rs8879565	ENSCAFG00000001130	12	3043058	2960959	3068511
BICF2P1115728	ENSCAFG00000001130	12	3061421	2960959	3068511
BICF2S23416139	ENSCAFG00000001191	12	3101865	3094122	3151919
TIGRP2P167656_rs9103601	ENSCAFG00000001191	12	3114426	3094122	3151919
BICF2S23539503	ENSCAFG00000001191	12	3116000	3094122	3151919
BICF2P430256	ENSCAFG00000001191	12	3129958	3094122	3151919
BICF2P1254053	ENSCAFG00000001191	12	3146389	3094122	3151919
BICF2P568857	ENSCAFG00000001214	12	3726208	3693984	3740149
BICF2P1050278	ENSCAFG00000001214	12	3737257	3693984	3740149
BICF2P825535	ENSCAFG00000001227	12	3824348	3794759	3851909
BICF2P1462329	ENSCAFG00000001227	12	3830034	3794759	3851909
BICF2P1419979	ENSCAFG00000001230	12	3959122	3946947	3987147
BICF2P681151	ENSCAFG00000001230	12	3973264	3946947	3987147
TIGRP2P167936_rs8737946	ENSCAFG00000001335	12	4619744	4613098	4665994
TIGRP2P167940_rs9183941	ENSCAFG00000001335	12	4641845	4613098	4665994
BICF2P1472476	ENSCAFG00000001335	12	4648448	4613098	4665994
BICF2S236839	ENSCAFG00000029853	12	5729713	5726899	5777614
BICF2S2359850	ENSCAFG00000029853	12	5769474	5726899	5777614
TIGRP2P168267_rs8841867	ENSCAFG00000001441	12	6025537	6013587	6067836
BICF2S23524402	ENSCAFG00000001441	12	6033902	6013587	6067836
BICF2P237577	ENSCAFG00000001441	12	6048451	6013587	6067836
BICF2S23552158	ENSCAFG00000001441	12	6057165	6013587	6067836
TIGRP2P168272_rs9041930	ENSCAFG00000001441	12	6060147	6013587	6067836
BICF2P1257657	ENSCAFG00000001599	12	10357438	10347232	10407495
BICF2P914098	ENSCAFG00000001599	12	10366516	10347232	10407495
BICF2S23336224	ENSCAFG00000001599	12	10397328	10347232	10407495
TIGRP2P157217_rs8841363	ENSCAFG00000001638	12	10821402	10795579	10841547
BICF2S23435283	ENSCAFG00000023105	12	17539364	17514475	17654528
BICF2S2295321	ENSCAFG00000023105	12	17589583	17514475	17654528
BICF2P1083319	ENSCAFG00000023105	12	17594934	17514475	17654528
BICF2P1361610	ENSCAFG00000023105	12	17603713	17514475	17654528
BICF2S23630974	ENSCAFG00000023105	12	17608954	17514475	17654528
BICF2S23656338	ENSCAFG00000023105	12	17635119	17514475	17654528
BICF2P898975	ENSCAFG00000023105	12	17644572	17514475	17654528
TIGRP2P160247_rs8839396	ENSCAFG00000002288	12	20982701	20980884	21068729
BICF2P1241553	ENSCAFG00000002288	12	20998840	20980884	21068729
BICF2P332534	ENSCAFG00000002288	12	21049154	20980884	21068729
BICF2S23552973	ENSCAFG00000002288	12	21058080	20980884	21068729
TIGRP2P160269_rs8903873	ENSCAFG00000002288	12	21068580	20980884	21068729
BICF2S24411458	ENSCAFG00000002640	12	34177615	34164447	34682038
BICF2P598098	ENSCAFG00000002640	12	34192767	34164447	34682038
BICF2S23654100	ENSCAFG00000002640	12	34274295	34164447	34682038
BICF2P1102795	ENSCAFG00000002640	12	34310132	34164447	34682038
BICF2S23522841	ENSCAFG00000002640	12	34413811	34164447	34682038
BICF2P800968	ENSCAFG00000002640	12	34453457	34164447	34682038
BICF2S23242450	ENSCAFG00000002640	12	34481365	34164447	34682038
BICF2S23240823	ENSCAFG00000002640	12	34495251	34164447	34682038
BICF2S23110563	ENSCAFG00000002640	12	34632402	34164447	34682038
BICF2S2363166	ENSCAFG00000002640	12	34643172	34164447	34682038
G761f31S295	ENSCAFG00000003089	12	48211780	47924594	48295289
BICF2S22960127	ENSCAFG00000003089	12	48275937	47924594	48295289
BICF2P174130	ENSCAFG00000003089	12	48278609	47924594	48295289
TIGRP2P168467_rs8864570	ENSCAFG00000003332	12	52171817	52114428	52325290
TIGRP2P168470_rs8821183	ENSCAFG00000003332	12	52189370	52114428	52325290
BICF2P379895	ENSCAFG00000003332	12	52204921	52114428	52325290
BICF2P110315	ENSCAFG00000003332	12	52212799	52114428	52325290
BICF2P823492	ENSCAFG00000003332	12	52230887	52114428	52325290
BICF2P117911	ENSCAFG00000003332	12	52233392	52114428	52325290
BICF2P799730	ENSCAFG00000003332	12	52245873	52114428	52325290
BICF2P335294	ENSCAFG00000003332	12	52264290	52114428	52325290
TIGRP2P168485_rs9136131	ENSCAFG00000003332	12	52297944	52114428	52325290
BICF2S2297121	ENSCAFG00000003332	12	52308561	52114428	52325290
BICF2S23550970	ENSCAFG00000003694	12	63456908	63451520	63515333
TIGRP2P170985_rs9118331	ENSCAFG00000003694	12	63482241	63451520	63515333
BICF2P498324	ENSCAFG00000003694	12	63489325	63451520	63515333
BICF2P1097240	ENSCAFG00000003694	12	63495653	63451520	63515333
BICF2S23741630	ENSCAFG00000003694	12	63511099	63451520	63515333
BICF2P1040423	ENSCAFG00000004049	12	70042408	70033181	70094040
BICF2P971823	ENSCAFG00000004049	12	70049768	70033181	70094040
BICF2P1172667	ENSCAFG00000004049	12	70080422	70033181	70094040
BICF2P919193	ENSCAFG00000004119	12	72480470	72441466	72498589
TIGRP2P180792_rs8857877	ENSCAFG00000000567	13	2561486	2540575	2600371
BICF2G630603307	ENSCAFG00000000567	13	2562834	2540575	2600371
BICF2G630603322	ENSCAFG00000000567	13	2587860	2540575	2600371
BICF2G630603376	ENSCAFG00000000580	13	2728469	2709503	2783613
BICF2G630603389	ENSCAFG00000000580	13	2770520	2709503	2783613
TIGRP2P181257_rs8955981	ENSCAFG00000028968	13	4801945	4797803	4854937
TIGRP2P181270_rs9134711	ENSCAFG00000028968	13	4846474	4797803	4854937
BICF2P665811	ENSCAFG00000000670	13	4991726	4907643	5519285
TIGRP2P181339_rs8933719	ENSCAFG00000000670	13	5143364	4907643	5519285
BICF2S23139507	ENSCAFG00000000670	13	5209835	4907643	5519285
BICF2S23210168	ENSCAFG00000000670	13	5326540	4907643	5519285
BICF2S23719582	ENSCAFG00000000670	13	5338068	4907643	5519285
BICF2S241540	ENSCAFG00000000670	13	5407733	4907643	5519285
TIGRP2P181364_rs8883537	ENSCAFG00000000670	13	5435027	4907643	5519285
BICF2P231397	ENSCAFG00000000670	13	5443132	4907643	5519285
BICF2P1407441	ENSCAFG00000000670	13	5474371	4907643	5519285
TIGRP2P178526_rs9027779	ENSCAFG00000001917	13	43823964	43811107	43865271
BICF2P1351792	ENSCAFG00000001917	13	43826926	43811107	43865271
TIGRP2P178533_rs9195626	ENSCAFG00000001917	13	43842335	43811107	43865271
BICF2S2364440	ENSCAFG00000001917	13	43864698	43811107	43865271
BICF2P671964	ENSCAFG00000002140	13	47737943	47672042	47778768
BICF2P1286982	ENSCAFG00000002140	13	47749463	47672042	47778768
BICF2P161743	ENSCAFG00000002337	13	50776556	50771429	50812208
BICF2P443696	ENSCAFG00000002337	13	50802666	50771429	50812208
BICF2P107988	ENSCAFG00000001585	14	7781217	7773455	7839516
BICF2P1336806	ENSCAFG00000001585	14	7813981	7773455	7839516
BICF2G630521278	ENSCAFG00000001747	14	10867631	10860794	10901279
BICF2G630521282	ENSCAFG00000001747	14	10875180	10860794	10901279
BICF2P1153075	ENSCAFG00000001961	14	17850921	17814525	17889001
TIGRP2P188159_rs8705257	ENSCAFG00000001961	14	17866584	17814525	17889001
BICF2P823690	ENSCAFG00000002414	14	29843460	29842991	30228100
BICF2P1007824	ENSCAFG00000002414	14	29859613	29842991	30228100
BICF2P162856	ENSCAFG00000002414	14	29912710	29842991	30228100
BICF2P195205	ENSCAFG00000002414	14	29931565	29842991	30228100
BICF2P947330	ENSCAFG00000002414	14	29949645	29842991	30228100
BICF2P888699	ENSCAFG00000002414	14	29953440	29842991	30228100
BICF2P1399768	ENSCAFG00000002414	14	29966074	29842991	30228100
BICF2S22948930	ENSCAFG00000002414	14	29981042	29842991	30228100
TIGRP2P190891_rs8965275	ENSCAFG00000002414	14	29989548	29842991	30228100
BICF2P674118	ENSCAFG00000002414	14	29998617	29842991	30228100
BICF2P615720	ENSCAFG00000002414	14	30025642	29842991	30228100
BICF2S23416992	ENSCAFG00000002414	14	30051896	29842991	30228100
BICF2P1125431	ENSCAFG00000002414	14	30082441	29842991	30228100
TIGRP2P190946_rs9249989	ENSCAFG00000002414	14	30097608	29842991	30228100
BICF2S23340060	ENSCAFG00000002414	14	30121794	29842991	30228100
BICF2P1024690	ENSCAFG00000002414	14	30149767	29842991	30228100
BICF2P443173	ENSCAFG00000002414	14	30166168	29842991	30228100
TIGRP2P190971_rs8703810	ENSCAFG00000002414	14	30172848	29842991	30228100
BICF2P1198903	ENSCAFG00000002414	14	30189210	29842991	30228100
BICF2S23111323	ENSCAFG00000002856	14	38580543	38559446	38601983
TIGRP2P192604_rs9074936	ENSCAFG00000002865	14	39463850	39440366	39515158
BICF2G630529325	ENSCAFG00000002865	14	39484418	39440366	39515158
BICF2G630529339	ENSCAFG00000002865	14	39491275	39440366	39515158
BICF2G630529353	ENSCAFG00000002865	14	39512416	39440366	39515158
BICF2P613348	ENSCAFG00000023315	14	43613874	43606974	43658465
BICF2P1368459	ENSCAFG00000023315	14	43626657	43606974	43658465
BICF2P523235	ENSCAFG00000023315	14	43636507	43606974	43658465
BICF2P237298	ENSCAFG00000023315	14	43646707	43606974	43658465
BICF2S23112281	ENSCAFG00000003399	14	55209164	55197557	55261107
BICF2S23055038	ENSCAFG00000003399	14	55215419	55197557	55261107
BICF2P1130992	ENSCAFG00000003399	14	55255590	55197557	55261107
BICF2P280731	ENSCAFG00000003404	14	55507317	55441084	55512691
BICF2P1428564	ENSCAFG00000003576	14	60670299	60665527	60782012
BICF2P268172	ENSCAFG00000003576	14	60682422	60665527	60782012
BICF2P552424	ENSCAFG00000003576	14	60689677	60665527	60782012
BICF2P876185	ENSCAFG00000003576	14	60698864	60665527	60782012
BICF2S23725985	ENSCAFG00000003576	14	60705383	60665527	60782012
BICF2P1400577	ENSCAFG00000003576	14	60729845	60665527	60782012
BICF2P1161508	ENSCAFG00000003576	14	60741174	60665527	60782012
BICF2P894315	ENSCAFG00000003576	14	60750357	60665527	60782012
BICF2S23034397	ENSCAFG00000003576	14	60767717	60665527	60782012
TIGRP2P204075_rs8897237	ENSCAFG00000002999	15	2655972	2649247	2729273
BICF2S2295928	ENSCAFG00000002999	15	2687666	2649247	2729273
BICF2P184540	ENSCAFG00000002999	15	2718278	2649247	2729273
TIGRP2P204116_rs8903894	ENSCAFG00000003048	15	3026045	3004023	3090357
BICF2P388208	ENSCAFG00000003048	15	3050009	3004023	3090357
BICF2P407085	ENSCAFG00000003048	15	3063033	3004023	3090357
BICF2S23116014	ENSCAFG00000003081	15	3229464	3222533	3325464
BICF2P750863	ENSCAFG00000003081	15	3267440	3222533	3325464
TIGRP2P204166_rs8848671	ENSCAFG00000003081	15	3281712	3222533	3325464
BICF2S2366517	ENSCAFG00000003081	15	3314857	3222533	3325464
BICF2P1379397	ENSCAFG00000003081	15	3320056	3222533	3325464
BICF2P850084	ENSCAFG00000003201	15	4532902	4527920	4569469
BICF2P673366	ENSCAFG00000003201	15	4551228	4527920	4569469
BICF2S2306938	ENSCAFG00000003734	15	8822341	8811762	8963676
BICF2G630444021	ENSCAFG00000003734	15	8834322	8811762	8963676
BICF2G630444011	ENSCAFG00000003734	15	8859223	8811762	8963676
BICF2G630444001	ENSCAFG00000003734	15	8892880	8811762	8963676
TIGRP2P195440_rs8606218	ENSCAFG00000003744	15	8985935	8946288	9015977
BICF2P1170862	ENSCAFG00000003927	15	10865810	10865136	10995005
BICF2P252957	ENSCAFG00000003927	15	10883202	10865136	10995005
BICF2S23130195	ENSCAFG00000003927	15	10888783	10865136	10995005
BICF2P713336	ENSCAFG00000003927	15	10896009	10865136	10995005
TIGRP2P195780_rs9032876	ENSCAFG00000003927	15	10965091	10865136	10995005
BICF2G630441676	ENSCAFG00000004205	15	13852979	13847490	13920903
BICF2G630441670	ENSCAFG00000004205	15	13870891	13847490	13920903
BICF2G630441654	ENSCAFG00000004205	15	13907734	13847490	13920903
BICF2G630441644	ENSCAFG00000004231	15	13922384	13914239	13959641
BICF2G630441643	ENSCAFG00000004231	15	13933241	13914239	13959641
BICF2G630441627	ENSCAFG00000004231	15	13955180	13914239	13959641
BICF2G630441519	ENSCAFG00000004260	15	14092484	14063139	14112578
TIGRP2P196202_rs8489065	ENSCAFG00000004260	15	14110165	14063139	14112578
BICF2P506761	ENSCAFG00000004567	15	14833838	14821362	14875386
BICF2S23636518	ENSCAFG00000004567	15	14857363	14821362	14875386
BICF2P454492	ENSCAFG00000004567	15	14865885	14821362	14875386
BICF2P184345	ENSCAFG00000005854	15	23491017	23464851	23970642
BICF2G630437212	ENSCAFG00000005854	15	23536585	23464851	23970642
BICF2P332176	ENSCAFG00000005854	15	23551048	23464851	23970642
TIGRP2P198146_rs9143596	ENSCAFG00000005854	15	23566459	23464851	23970642
BICF2S22961368	ENSCAFG00000005854	15	23580794	23464851	23970642
BICF2G630437186	ENSCAFG00000005854	15	23593630	23464851	23970642
BICF2S23060003	ENSCAFG00000005854	15	23708926	23464851	23970642
BICF2G630437002	ENSCAFG00000005854	15	23791914	23464851	23970642
BICF2G630436961	ENSCAFG00000005854	15	23814940	23464851	23970642
BICF2G630436944	ENSCAFG00000005854	15	23829996	23464851	23970642
BICF2P1030388	ENSCAFG00000005854	15	23841840	23464851	23970642
BICF2G630436917	ENSCAFG00000005854	15	23853461	23464851	23970642
BICF2S23725613	ENSCAFG00000005854	15	23860659	23464851	23970642
BICF2G630436887	ENSCAFG00000005854	15	23878998	23464851	23970642
BICF2S23612710	ENSCAFG00000005854	15	23918592	23464851	23970642
BICF2P997037	ENSCAFG00000005854	15	23932286	23464851	23970642
BICF2G630436864	ENSCAFG00000005854	15	23948096	23464851	23970642
BICF2P944330	ENSCAFG00000006545	15	37975414	37969556	38019460
BICF2P1284180	ENSCAFG00000006545	15	38003005	37969556	38019460
BICF2P1472383	ENSCAFG00000006835	15	39538474	39532805	39629514
BICF2P1161610	ENSCAFG00000006835	15	39566963	39532805	39629514
BICF2P175722	ENSCAFG00000006835	15	39609568	39532805	39629514
BICF2P1007953	ENSCAFG00000007270	15	40876751	40851958	40936426
TIGRP2P201223_rs8590826	ENSCAFG00000007270	15	40891278	40851958	40936426
TIGRP2P201225_rs9103226	ENSCAFG00000007270	15	40901780	40851958	40936426
BICF2P180614	ENSCAFG00000007304	15	41188905	41183484	41295959
BICF2P893982	ENSCAFG00000007304	15	41216597	41183484	41295959
BICF2P1107998	ENSCAFG00000007304	15	41247955	41183484	41295959
BICF2P117496	ENSCAFG00000007304	15	41250986	41183484	41295959
BICF2P355319	ENSCAFG00000007304	15	41256949	41183484	41295959
BICF2P355320	ENSCAFG00000007304	15	41257020	41183484	41295959
BICF2P1100250	ENSCAFG00000007304	15	41263373	41183484	41295959
TIGRP2P201740_rs9022697	ENSCAFG00000007476	15	42588772	42540075	42613061
BICF2S23636703	ENSCAFG00000012249	16	1175043	1051861	1187086
BICF2P709562	ENSCAFG00000003411	16	1924012	1906333	2012176
BICF2S23218126	ENSCAFG00000003440	16	2054075	1975566	2107075
BICF2S23550770	ENSCAFG00000003440	16	2100897	1975566	2107075
BICF2P903742	ENSCAFG00000003623	16	6388744	6358129	6416230
BICF2P501572	ENSCAFG00000003623	16	6397175	6358129	6416230
BICF2S23347267	ENSCAFG00000003670	16	6652508	6630574	6696929
BICF2S23130141	ENSCAFG00000003670	16	6692748	6630574	6696929
BICF2S23130141	ENSCAFG00000025465	16	6692748	6671521	6725704
BICF2P603772	ENSCAFG00000025465	16	6725554	6671521	6725704
BICF2P984915	ENSCAFG00000004011	16	8923425	8849803	9052075
BICF2G630843391	ENSCAFG00000004011	16	9035783	8849803	9052075
BICF2G630843559	ENSCAFG00000004236	16	9951770	9867963	9969452
BICF2G630845853	ENSCAFG00000003235	16	12632430	12588950	12709136
BICF2G630845877	ENSCAFG00000003235	16	12699983	12588950	12709136
BICF2G630846771	ENSCAFG00000004429	16	14202519	14179489	14248213
BICF2P889972	ENSCAFG00000004687	16	15072878	15033167	15092277
BICF2G630847722	ENSCAFG00000004912	16	15584931	15502401	15805449
BICF2G630847727	ENSCAFG00000004912	16	15592125	15502401	15805449
BICF2P1174194	ENSCAFG00000004912	16	15607389	15502401	15805449
BICF2G630847744	ENSCAFG00000004912	16	15619520	15502401	15805449
BICF2S23233213	ENSCAFG00000004912	16	15658559	15502401	15805449
BICF2G630847858	ENSCAFG00000004912	16	15709315	15502401	15805449
BICF2G630847868	ENSCAFG00000004912	16	15718072	15502401	15805449
BICF2G630847884	ENSCAFG00000004912	16	15738469	15502401	15805449
BICF2G630847894	ENSCAFG00000004912	16	15743597	15502401	15805449
BICF2G630847941	ENSCAFG00000004912	16	15780037	15502401	15805449
BICF2P546717	ENSCAFG00000004912	16	15798246	15502401	15805449
BICF2S2364816	ENSCAFG00000005001	16	16824106	16821912	16862685
BICF2S23248040	ENSCAFG00000005586	16	23489074	23481138	23542865
BICF2S23056011	ENSCAFG00000005586	16	23495330	23481138	23542865
BICF2P450712	ENSCAFG00000005586	16	23512767	23481138	23542865
BICF2S23012828	ENSCAFG00000005586	16	23525703	23481138	23542865
BICF2S23044743	ENSCAFG00000005586	16	23540433	23481138	23542865
TIGRP2P213738_rs8854718	ENSCAFG00000006146	16	27321075	27315045	27386950
BICF2S23158649	ENSCAFG00000006146	16	27326944	27315045	27386950
BICF2P314386	ENSCAFG00000006146	16	27379116	27315045	27386950
BICF2P314386	ENSCAFG00000006154	16	27379116	27370284	27430103
BICF2P1306374	ENSCAFG00000006503	16	33849260	33790361	33979841
BICF2S23721410	ENSCAFG00000006503	16	33957761	33790361	33979841
BICF2P1075109	ENSCAFG00000006503	16	33962469	33790361	33979841
BICF2S23156044	ENSCAFG00000006792	16	37439408	37423076	37930380
BICF2S2336279	ENSCAFG00000006792	16	37458888	37423076	37930380
BICF2P423853	ENSCAFG00000006792	16	37511680	37423076	37930380
TIGRP2P215418_rs9057778	ENSCAFG00000006792	16	37529701	37423076	37930380
BICF2P689858	ENSCAFG00000006792	16	37571698	37423076	37930380
BICF2S23317054	ENSCAFG00000006792	16	37591974	37423076	37930380
BICF2P1084345	ENSCAFG00000006792	16	37629556	37423076	37930380
TIGRP2P215489_rs9096367	ENSCAFG00000006792	16	37645413	37423076	37930380
BICF2P656206	ENSCAFG00000006792	16	37664833	37423076	37930380
BICF2P703620	ENSCAFG00000006792	16	37678015	37423076	37930380
TIGRP2P215499_rs9005697	ENSCAFG00000006792	16	37685226	37423076	37930380
BICF2P766076	ENSCAFG00000006792	16	37698531	37423076	37930380
BICF2P945546	ENSCAFG00000006792	16	37712725	37423076	37930380
BICF2P1252598	ENSCAFG00000006792	16	37734974	37423076	37930380
TIGRP2P215529_rs8764994	ENSCAFG00000006792	16	37756625	37423076	37930380
TIGRP2P215553_rs8903479	ENSCAFG00000006792	16	37802513	37423076	37930380
BICF2P327561	ENSCAFG00000006792	16	37811837	37423076	37930380
TIGRP2P215577_rs9192335	ENSCAFG00000006792	16	37839354	37423076	37930380
BICF2P300121	ENSCAFG00000006792	16	37855413	37423076	37930380
BICF2P820159	ENSCAFG00000006792	16	37866334	37423076	37930380
BICF2P574957	ENSCAFG00000006792	16	37873524	37423076	37930380
BICF2S23345252	ENSCAFG00000006792	16	37880704	37423076	37930380
TIGRP2P215602_rs8968097	ENSCAFG00000006792	16	37894259	37423076	37930380
BICF2P794242	ENSCAFG00000006792	16	37903952	37423076	37930380
BICF2P807416	ENSCAFG00000006792	16	37916975	37423076	37930380
BICF2P735655	ENSCAFG00000007582	16	45249298	45246241	45397831
BICF2G630813644	ENSCAFG00000007582	16	45261922	45246241	45397831
BICF2G630813688	ENSCAFG00000007582	16	45288581	45246241	45397831
BICF2G630813750	ENSCAFG00000007582	16	45339816	45246241	45397831
BICF2G630813777	ENSCAFG00000007582	16	45354917	45246241	45397831
BICF2G630813812	ENSCAFG00000007582	16	45379507	45246241	45397831
TIGRP2P217741_rs9004054	ENSCAFG00000007582	16	45389972	45246241	45397831
TIGRP2P217765_rs8576376	ENSCAFG00000007596	16	45469165	45434662	45478511
BICF2S23025095	ENSCAFG00000003549	17	7921937	7921666	8032439
BICF2G630222526	ENSCAFG00000003549	17	7935612	7921666	8032439
BICF2G630222514	ENSCAFG00000003549	17	7957129	7921666	8032439
BICF2P1327289	ENSCAFG00000004250	17	20170794	20161363	20284927
BICF2P291212	ENSCAFG00000004250	17	20182560	20161363	20284927
BICF2P635675	ENSCAFG00000004250	17	20254811	20161363	20284927
BICF2P844340	ENSCAFG00000004250	17	20269538	20161363	20284927
BICF2P702497	ENSCAFG00000004250	17	20275017	20161363	20284927
BICF2S23743511	ENSCAFG00000004888	17	21328837	21299270	21346244
BICF2S22917095	ENSCAFG00000005048	17	21383418	21369530	21446978
BICF2S2307229	ENSCAFG00000005048	17	21439162	21369530	21446978
BICF2G630216423	ENSCAFG00000005297	17	22998766	22990323	23709782
BICF2G630216422	ENSCAFG00000005297	17	23011395	22990323	23709782
BICF2G630216419	ENSCAFG00000005297	17	23015188	22990323	23709782
BICF2G630216414	ENSCAFG00000005297	17	23025216	22990323	23709782
BICF2G630216366	ENSCAFG00000005297	17	23044180	22990323	23709782
BICF2S23438137	ENSCAFG00000005297	17	23047945	22990323	23709782
BICF2G630216362	ENSCAFG00000005297	17	23066071	22990323	23709782
BICF2S23756184	ENSCAFG00000005297	17	23081975	22990323	23709782
BICF2G630216359	ENSCAFG00000005297	17	23092246	22990323	23709782
BICF2G630216353	ENSCAFG00000005297	17	23103041	22990323	23709782
BICF2G630216347	ENSCAFG00000005297	17	23106280	22990323	23709782
BICF2G630216333	ENSCAFG00000005297	17	23117480	22990323	23709782
BICF2G630216320	ENSCAFG00000005297	17	23128407	22990323	23709782
BICF2G630216290	ENSCAFG00000005297	17	23147515	22990323	23709782
BICF2G630216270	ENSCAFG00000005297	17	23157735	22990323	23709782
BICF2P791597	ENSCAFG00000005297	17	23170905	22990323	23709782
BICF2P1092424	ENSCAFG00000005297	17	23173850	22990323	23709782
BICF2G630216231	ENSCAFG00000005297	17	23177833	22990323	23709782
BICF2G630216207	ENSCAFG00000005297	17	23191712	22990323	23709782
BICF2G630216204	ENSCAFG00000005297	17	23209150	22990323	23709782
BICF2P544194	ENSCAFG00000005297	17	23216584	22990323	23709782
BICF2G630216197	ENSCAFG00000005297	17	23218409	22990323	23709782
BICF2G630216189	ENSCAFG00000005297	17	23221624	22990323	23709782
BICF2G630216185	ENSCAFG00000005297	17	23225923	22990323	23709782
BICF2G630216177	ENSCAFG00000005297	17	23234050	22990323	23709782
BICF2P886828	ENSCAFG00000005297	17	23249027	22990323	23709782
BICF2P806200	ENSCAFG00000005297	17	23260714	22990323	23709782
BICF2P360197	ENSCAFG00000005297	17	23278542	22990323	23709782
BICF2P629650	ENSCAFG00000005297	17	23297329	22990323	23709782
BICF2P471362	ENSCAFG00000005297	17	23303006	22990323	23709782
BICF2G630216146	ENSCAFG00000005297	17	23328247	22990323	23709782
BICF2G630216130	ENSCAFG00000005297	17	23338394	22990323	23709782
BICF2G630216098	ENSCAFG00000005297	17	23354626	22990323	23709782
BICF2G630216094	ENSCAFG00000005297	17	23359814	22990323	23709782
BICF2G630216067	ENSCAFG00000005297	17	23376083	22990323	23709782
BICF2S23258197	ENSCAFG00000005297	17	23383643	22990323	23709782
BICF2G630216060	ENSCAFG00000005297	17	23399102	22990323	23709782
BICF2G630216056	ENSCAFG00000005297	17	23405230	22990323	23709782
BICF2S23656413	ENSCAFG00000005297	17	23419594	22990323	23709782
BICF2G630216032	ENSCAFG00000005297	17	23457597	22990323	23709782
BICF2G630216007	ENSCAFG00000005297	17	23470947	22990323	23709782
BICF2G630215995	ENSCAFG00000005297	17	23479952	22990323	23709782
BICF2G630215982	ENSCAFG00000005297	17	23489581	22990323	23709782
BICF2G630215981	ENSCAFG00000005297	17	23492615	22990323	23709782
BICF2P840566	ENSCAFG00000005297	17	23500731	22990323	23709782
BICF2G630215957	ENSCAFG00000005297	17	23527320	22990323	23709782
BICF2P1249933	ENSCAFG00000005297	17	23541426	22990323	23709782
BICF2G630215922	ENSCAFG00000005297	17	23543615	22990323	23709782
BICF2G630215914	ENSCAFG00000005297	17	23565303	22990323	23709782
BICF2G630215892	ENSCAFG00000005297	17	23586581	22990323	23709782
BICF2P1214337	ENSCAFG00000005297	17	23597033	22990323	23709782
BICF2G630215870	ENSCAFG00000005297	17	23601250	22990323	23709782
BICF2P142995	ENSCAFG00000005297	17	23613416	22990323	23709782
BICF2G630215824	ENSCAFG00000005297	17	23626899	22990323	23709782
BICF2P596572	ENSCAFG00000005297	17	23641286	22990323	23709782
BICF2P1231863	ENSCAFG00000005297	17	23657227	22990323	23709782
BICF2P370191	ENSCAFG00000005297	17	23667911	22990323	23709782
BICF2P678605	ENSCAFG00000005297	17	23686461	22990323	23709782
BICF2S2371979	ENSCAFG00000005297	17	23693790	22990323	23709782
BICF2G630215791	ENSCAFG00000005297	17	23705218	22990323	23709782
BICF2P906346	ENSCAFG00000005609	17	24899392	24881975	24980582
BICF2S22942909	ENSCAFG00000005609	17	24900886	24881975	24980582
BICF2G630214691	ENSCAFG00000005609	17	24970137	24881975	24980582
BICF2G630212293	ENSCAFG00000005904	17	29036104	29024346	29106178
BICF2P99482	ENSCAFG00000005904	17	29061259	29024346	29106178
BICF2G630212291	ENSCAFG00000005904	17	29091231	29024346	29106178
BICF2G630212288	ENSCAFG00000005904	17	29100056	29024346	29106178
BICF2G630212067	ENSCAFG00000006119	17	29578336	29573816	29708217
BICF2P356496	ENSCAFG00000006119	17	29584358	29573816	29708217
BICF2G630212043	ENSCAFG00000006119	17	29643061	29573816	29708217
BICF2S23237744	ENSCAFG00000006119	17	29694930	29573816	29708217
BICF2P1079223	ENSCAFG00000006527	17	34314628	34108289	34317179
BICF2P351790	ENSCAFG00000029711	17	34887024	34862834	34910423
BICF2P351790	ENSCAFG00000030377	17	34887024	34886250	34939586
TIGRP2P229879_rs8610989	ENSCAFG00000030377	17	34929911	34886250	34939586
BICF2G630207757	ENSCAFG00000007174	17	36780453	36753925	36817525
BICF2P421242	ENSCAFG00000007174	17	36803156	36753925	36817525
BICF2G630207738	ENSCAFG00000007174	17	36807721	36753925	36817525
BICF2P33887	ENSCAFG00000007174	17	36817167	36753925	36817525
BICF2P645432	ENSCAFG00000007755	17	39534009	39507162	39552467
BICF2P350894	ENSCAFG00000008109	17	44042564	44029685	44070434
BICF2P602076	ENSCAFG00000008109	17	44049635	44029685	44070434
BICF2P1068770	ENSCAFG00000008265	17	48270522	48267080	48349544
TIGRP2P233822_rs9092311	ENSCAFG00000008265	17	48278143	48267080	48349544
BICF2P393250	ENSCAFG00000008265	17	48278207	48267080	48349544
BICF2G630202853	ENSCAFG00000008265	17	48279741	48267080	48349544
BICF2G630202810	ENSCAFG00000008265	17	48292686	48267080	48349544
BICF2G630202782	ENSCAFG00000008265	17	48305245	48267080	48349544
BICF2G630202774	ENSCAFG00000008265	17	48309386	48267080	48349544
BICF2G630202762	ENSCAFG00000008265	17	48315703	48267080	48349544
BICF2G630202728	ENSCAFG00000008265	17	48346636	48267080	48349544
BICF2G630202726	ENSCAFG00000008265	17	48348293	48267080	48349544
BICF2P863008	ENSCAFG00000009298	17	51712195	51712016	51801834
BICF2P1424257	ENSCAFG00000009298	17	51720163	51712016	51801834
BICF2G630283829	ENSCAFG00000009298	17	51730979	51712016	51801834
BICF2G630283838	ENSCAFG00000009298	17	51757197	51712016	51801834
BICF2G630283839	ENSCAFG00000009298	17	51773312	51712016	51801834
BICF2S23444513	ENSCAFG00000009298	17	51795606	51712016	51801834
BICF2G630284163	ENSCAFG00000009532	17	52398348	52392769	52438204
BICF2S23751600	ENSCAFG00000009532	17	52416346	52392769	52438204
BICF2G630284933	ENSCAFG00000009795	17	53798970	53798344	53867381
BICF2G630284956	ENSCAFG00000009795	17	53814783	53798344	53867381
BICF2P464075	ENSCAFG00000009795	17	53817083	53798344	53867381
TIGRP2P235124_rs9175757	ENSCAFG00000009795	17	53829921	53798344	53867381
BICF2G630284973	ENSCAFG00000009795	17	53848653	53798344	53867381
BICF2G630284975	ENSCAFG00000009795	17	53854630	53798344	53867381
BICF2G630285008	ENSCAFG00000009795	17	53863001	53798344	53867381
BICF2P1246379	ENSCAFG00000009873	17	54682546	54677774	54899396
BICF2S23212468	ENSCAFG00000009873	17	54693833	54677774	54899396
BICF2S23117408	ENSCAFG00000009873	17	54714293	54677774	54899396
BICF2P1169294	ENSCAFG00000009873	17	54726553	54677774	54899396
BICF2S23316824	ENSCAFG00000009873	17	54747687	54677774	54899396
BICF2S23511040	ENSCAFG00000009873	17	54758898	54677774	54899396
G967f21S86	ENSCAFG00000009873	17	54809724	54677774	54899396
BICF2S23045099	ENSCAFG00000009873	17	54892902	54677774	54899396
BICF2P1356860	ENSCAFG00000010476	17	56885799	56836203	57040991
BICF2P521827	ENSCAFG00000010476	17	56915535	56836203	57040991
BICF2P849069	ENSCAFG00000010476	17	56919487	56836203	57040991
BICF2P931219	ENSCAFG00000010476	17	56966136	56836203	57040991
BICF2P1420732	ENSCAFG00000010476	17	56979203	56836203	57040991
BICF2P1191494	ENSCAFG00000010476	17	57001596	56836203	57040991
BICF2P896687	ENSCAFG00000010476	17	57013678	56836203	57040991
BICF2P230832	ENSCAFG00000011257	17	58649009	58614545	58665764
BICF2P1347848	ENSCAFG00000012285	17	60072427	60050638	60093597
BICF2G630286045	ENSCAFG00000012285	17	60084109	60050638	60093597
BICF2P1003094	ENSCAFG00000012285	17	60089163	60050638	60093597
BICF2P355290	ENSCAFG00000013347	17	62476474	62472845	62582562
BICF2S23514909	ENSCAFG00000013347	17	62502695	62472845	62582562
BICF2P1114502	ENSCAFG00000013347	17	62509872	62472845	62582562
BICF2P511416	ENSCAFG00000013347	17	62547807	62472845	62582562
BICF2P354947	ENSCAFG00000013347	17	62562349	62472845	62582562
BICF2P1128576	ENSCAFG00000013347	17	62571422	62472845	62582562
BICF2P819383	ENSCAFG00000013347	17	62576298	62472845	62582562
BICF2S23450503	ENSCAFG00000003455	18	4853106	4851546	4892274
TIGRP2P238616_rs8942653	ENSCAFG00000030906	18	10021794	10000892	10095503
BICF2S23764445	ENSCAFG00000030906	18	10068464	10000892	10095503
BICF2P1366369	ENSCAFG00000003582	18	10777968	10768872	10979451
BICF2S2306472	ENSCAFG00000003582	18	10823165	10768872	10979451
BICF2P1073204	ENSCAFG00000003582	18	10831906	10768872	10979451
TIGRP2P238812_rs8836780	ENSCAFG00000003582	18	10875439	10768872	10979451
BICF2S23540142	ENSCAFG00000003582	18	10902803	10768872	10979451
BICF2P895109	ENSCAFG00000003582	18	10976374	10768872	10979451
TIGRP2P239357_rs8760564	ENSCAFG00000003837	18	12684204	12683340	12754438
BICF2P1050447	ENSCAFG00000003837	18	12685270	12683340	12754438
TIGRP2P239359_rs8587686	ENSCAFG00000003837	18	12691171	12683340	12754438
BICF2P581675	ENSCAFG00000003837	18	12722686	12683340	12754438
TIGRP2P239366_rs9092050	ENSCAFG00000003837	18	12732927	12683340	12754438
BICF2S23243231	ENSCAFG00000003837	18	12750673	12683340	12754438
BICF2P99620	ENSCAFG00000003952	18	13360801	13356581	13488040
BICF2P1102430	ENSCAFG00000003952	18	13412327	13356581	13488040
BICF2P636029	ENSCAFG00000003952	18	13416951	13356581	13488040
BICF2P35605	ENSCAFG00000003952	18	13430244	13356581	13488040
BICF2P1366344	ENSCAFG00000003952	18	13440025	13356581	13488040
BICF2P418674	ENSCAFG00000003952	18	13459327	13356581	13488040
BICF2P145218	ENSCAFG00000003952	18	13470840	13356581	13488040
BICF2P68326	ENSCAFG00000003952	18	13479888	13356581	13488040
BICF2S23129105	ENSCAFG00000003952	18	13483096	13356581	13488040
BICF2P337815	ENSCAFG00000003977	18	13567431	13559615	13631591
BICF2P1154607	ENSCAFG00000003977	18	13583408	13559615	13631591
BICF2P1150462	ENSCAFG00000003977	18	13594244	13559615	13631591
BICF2P1250765	ENSCAFG00000003977	18	13605710	13559615	13631591
BICF2P183307	ENSCAFG00000003977	18	13622078	13559615	13631591
BICF2P1205692	ENSCAFG00000006941	18	33363318	33363005	33442447
BICF2G630700095	ENSCAFG00000006941	18	33369424	33363005	33442447
BICF2S23047701	ENSCAFG00000006941	18	33385300	33363005	33442447
BICF2G630700065	ENSCAFG00000006941	18	33398190	33363005	33442447
BICF2G630700048	ENSCAFG00000006941	18	33401250	33363005	33442447
BICF2G630700003	ENSCAFG00000006941	18	33426772	33363005	33442447
BICF2G630699999	ENSCAFG00000006941	18	33440528	33363005	33442447
BICF2G630699437	ENSCAFG00000007235	18	34289087	34284914	34417511
BICF2G630699395	ENSCAFG00000007235	18	34387737	34284914	34417511
BICF2P121685	ENSCAFG00000007235	18	34394826	34284914	34417511
BICF2G630698897	ENSCAFG00000007455	18	35361255	35352640	35406045
BICF2P560336	ENSCAFG00000007455	18	35366728	35352640	35406045
BICF2P454541	ENSCAFG00000007455	18	35378434	35352640	35406045
BICF2P252160	ENSCAFG00000007455	18	35379710	35352640	35406045
TIGRP2P249584_rs9012139	ENSCAFG00000007455	18	35400544	35352640	35406045
BICF2G630692490	ENSCAFG00000008411	18	42062182	42049483	42095752
BICF2G630692480	ENSCAFG00000008411	18	42076284	42049483	42095752
BICF2G630692212	ENSCAFG00000009147	18	42795187	42793476	42850458
BICF2G630692204	ENSCAFG00000009147	18	42805201	42793476	42850458
BICF2P98652	ENSCAFG00000009147	18	42819003	42793476	42850458
BICF2G630692195	ENSCAFG00000009147	18	42820777	42793476	42850458
BICF2G630692189	ENSCAFG00000009147	18	42829369	42793476	42850458
BICF2G630692181	ENSCAFG00000009147	18	42840378	42793476	42850458
BICF2P857729	ENSCAFG00000009349	18	43510420	43487524	43533937
TIGRP2P253465_rs9223337	ENSCAFG00000009349	18	43518639	43487524	43533937
BICF2P1469119	ENSCAFG00000010424	18	47252014	47237673	47294236
BICF2S23219608	ENSCAFG00000010424	18	47259094	47237673	47294236
BICF2P1282357	ENSCAFG00000010424	18	47272878	47237673	47294236
BICF2P1429490	ENSCAFG00000010424	18	47286572	47237673	47294236
TIGRP2P255917_rs8997251	ENSCAFG00000010424	18	47292052	47237673	47294236
BICF2P1443328	ENSCAFG00000010544	18	47953925	47951501	48080331
BICF2S2314810	ENSCAFG00000010544	18	47957502	47951501	48080331
BICF2P1249163	ENSCAFG00000010544	18	47972461	47951501	48080331
TIGRP2P256412_rs8554792	ENSCAFG00000010544	18	47991229	47951501	48080331
BICF2P440357	ENSCAFG00000010544	18	48008717	47951501	48080331
BICF2P717826	ENSCAFG00000010544	18	48060790	47951501	48080331
BICF2P922543	ENSCAFG00000010920	18	49620923	49617668	49712520
BICF2S23436101	ENSCAFG00000010920	18	49630169	49617668	49712520
BICF2S23356533	ENSCAFG00000010920	18	49638082	49617668	49712520
TIGRP2P257121_rs8717896	ENSCAFG00000010920	18	49647551	49617668	49712520
BICF2S2292483	ENSCAFG00000010920	18	49663506	49617668	49712520
BICF2P527429	ENSCAFG00000010920	18	49674049	49617668	49712520
BICF2P354069	ENSCAFG00000010920	18	49692689	49617668	49712520
BICF2P463545	ENSCAFG00000010920	18	49706374	49617668	49712520
BICF2S23621395	ENSCAFG00000011083	18	49782723	49776596	49819675
BICF2P451290	ENSCAFG00000011083	18	49804748	49776596	49819675
BICF2P1356988	ENSCAFG00000011083	18	49808440	49776596	49819675
BICF2P354113	ENSCAFG00000011109	18	49890522	49861148	49908561
BICF2P561549	ENSCAFG00000011590	18	50017504	50014551	50059752
BICF2P297134	ENSCAFG00000011590	18	50030091	50014551	50059752
BICF2P1321100	ENSCAFG00000011590	18	50049300	50014551	50059752
BICF2P1337479	ENSCAFG00000012739	18	50953962	50926731	50977285
BICF2P1337495	ENSCAFG00000012739	18	50955656	50926731	50977285
BICF2S23645462	ENSCAFG00000013083	18	51262111	51250203	51290678
BICF2P1392464	ENSCAFG00000013083	18	51272122	51250203	51290678
BICF2P514029	ENSCAFG00000013083	18	51279340	51250203	51290678
TIGRP2P257487_rs8554595	ENSCAFG00000024955	18	51393624	51386706	51427693
BICF2S23642052	ENSCAFG00000024955	18	51422635	51386706	51427693
BICF2P890725	ENSCAFG00000013552	18	51667485	51647790	51701152
TIGRP2P257540_rs8913318	ENSCAFG00000013552	18	51682378	51647790	51701152
TIGRP2P257616_rs8597255	ENSCAFG00000013951	18	52084006	52059566	52103602
TIGRP2P257674_rs8762297	ENSCAFG00000014106	18	52242923	52237869	52298111
BICF2S23640537	ENSCAFG00000014106	18	52243820	52237869	52298111
BICF2P1173002	ENSCAFG00000014106	18	52248911	52237869	52298111
BICF2S23714241	ENSCAFG00000014106	18	52270225	52237869	52298111
BICF2P363526	ENSCAFG00000014106	18	52286767	52237869	52298111
BICF2P1003052	ENSCAFG00000014338	18	52432764	52419604	52557623
BICF2P1124170	ENSCAFG00000014338	18	52446273	52419604	52557623
BICF2P1325374	ENSCAFG00000014338	18	52457330	52419604	52557623
BICF2P1340374	ENSCAFG00000014338	18	52465990	52419604	52557623
TIGRP2P257729_rs8694548	ENSCAFG00000014338	18	52473567	52419604	52557623
BICF2P1278708	ENSCAFG00000014338	18	52490815	52419604	52557623
BICF2P1003219	ENSCAFG00000014338	18	52529827	52419604	52557623
BICF2P330651	ENSCAFG00000014338	18	52538293	52419604	52557623
TIGRP2P257766_rs8522256	ENSCAFG00000014338	18	52551267	52419604	52557623
BICF2G630689980	ENSCAFG00000014643	18	53947240	53939171	53979667
BICF2P607715	ENSCAFG00000015809	18	54022837	54018212	54065719
BICF2P449132	ENSCAFG00000015809	18	54036200	54018212	54065719
BICF2P518488	ENSCAFG00000015809	18	54042750	54018212	54065719
BICF2G630689944	ENSCAFG00000015809	18	54064093	54018212	54065719
BICF2P355615	ENSCAFG00000016326	18	55200472	55185469	55231262
BICF2P705190	ENSCAFG00000016326	18	55214544	55185469	55231262
BICF2P308835	ENSCAFG00000003924	19	13167055	13144523	13210196
BICF2P105320	ENSCAFG00000003924	19	13193474	13144523	13210196
TIGRP2P265144_rs8555110	ENSCAFG00000004844	19	29811656	29799830	29861112
BICF2P215334	ENSCAFG00000004844	19	29841083	29799830	29861112
BICF2G63052485	ENSCAFG00000004950	19	32032897	31996256	32051133
BICF2S23541442	ENSCAFG00000004950	19	32049677	31996256	32051133
BICF2S23154922	ENSCAFG00000005008	19	37043513	37021266	37351489
BICF2P344929	ENSCAFG00000005008	19	37061778	37021266	37351489
BICF2P699857	ENSCAFG00000005008	19	37102118	37021266	37351489
BICF2S23741710	ENSCAFG00000005008	19	37112351	37021266	37351489
BICF2P437852	ENSCAFG00000005008	19	37122830	37021266	37351489
BICF2P655751	ENSCAFG00000005008	19	37125978	37021266	37351489
BICF2P823992	ENSCAFG00000005008	19	37183290	37021266	37351489
BICF2P675363	ENSCAFG00000005008	19	37211982	37021266	37351489
BICF2S23332805	ENSCAFG00000005008	19	37236660	37021266	37351489
BICF2P1083017	ENSCAFG00000005008	19	37266844	37021266	37351489
BICF2P143565	ENSCAFG00000005008	19	37299204	37021266	37351489
BICF2S23422182	ENSCAFG00000005008	19	37316971	37021266	37351489
BICF2P131979	ENSCAFG00000005008	19	37324414	37021266	37351489
BICF2P275006	ENSCAFG00000005008	19	37345412	37021266	37351489
G1065f22S228	ENSCAFG00000005031	19	37742789	37723235	37803130
TIGRP2P266568_rs8757230	ENSCAFG00000005031	19	37776953	37723235	37803130
BICF2P1199831	ENSCAFG00000005529	19	50077502	50065327	50106082
BICF2G630253452	ENSCAFG00000005529	19	50106020	50065327	50106082
BICF2S23122595	ENSCAFG00000005565	19	50344375	50336502	50505223
G1075f35S274	ENSCAFG00000005565	19	50390729	50336502	50505223
BICF2S23613396	ENSCAFG00000005565	19	50447756	50336502	50505223
BICF2S22921381	ENSCAFG00000005565	19	50484760	50336502	50505223
BICF2S23319515	ENSCAFG00000005565	19	50491671	50336502	50505223
TIGRP2P269460_rs8552203	ENSCAFG00000004052	20	1690412	1661911	1722720
BICF2P1462680	ENSCAFG00000004052	20	1693924	1661911	1722720
BICF2G630227962	ENSCAFG00000004157	20	2767475	2735480	2846636
BICF2G630227993	ENSCAFG00000004157	20	2824292	2735480	2846636
BICF2G630229010	ENSCAFG00000004785	20	5653911	5623279	5735906
BICF2G630229016	ENSCAFG00000004785	20	5685087	5623279	5735906
BICF2P1080603	ENSCAFG00000004785	20	5697095	5623279	5735906
BICF2P944676	ENSCAFG00000004991	20	6131524	6114563	6228159
TIGRP2P276690_rs9130470	ENSCAFG00000004991	20	6148438	6114563	6228159
BICF2P319161	ENSCAFG00000004991	20	6188776	6114563	6228159
BICF2P557368	ENSCAFG00000004991	20	6208961	6114563	6228159
BICF2P814167	ENSCAFG00000004991	20	6225409	6114563	6228159
BICF2P86980	ENSCAFG00000005018	20	6900135	6893075	7175234
BICF2S23315811	ENSCAFG00000005018	20	6925204	6893075	7175234
BICF2P1306786	ENSCAFG00000005018	20	6936793	6893075	7175234
BICF2P18501	ENSCAFG00000005018	20	6948030	6893075	7175234
BICF2P747272	ENSCAFG00000005018	20	6983008	6893075	7175234
BICF2P1204356	ENSCAFG00000005018	20	6992994	6893075	7175234
BICF2P666959	ENSCAFG00000005018	20	7057722	6893075	7175234
BICF2P38254	ENSCAFG00000005018	20	7119154	6893075	7175234
BICF2P371491	ENSCAFG00000005018	20	7128150	6893075	7175234
BICF2P1027315	ENSCAFG00000005018	20	7159862	6893075	7175234
BICF2P914009	ENSCAFG00000005018	20	7163910	6893075	7175234
BICF2S2346832	ENSCAFG00000005486	20	8683133	8661700	8748200
BICF2P135388	ENSCAFG00000005486	20	8694458	8661700	8748200
TIGRP2P269830_rs8612224	ENSCAFG00000005486	20	8716225	8661700	8748200
BICF2P646586	ENSCAFG00000005570	20	9503004	9502573	9603120
BICF2P995714	ENSCAFG00000005570	20	9530222	9502573	9603120
[truncated: 1,212 more rows]

## Sheet: g.CancerGenesFromKEGG
Supplementary Table 2g. List of 352 genes retrieved from the dog KEGG Pathway "cfa05200-Pathways in cancer"
[truncated: 353 more rows]

[truncated: 1 more sheets: h.SNPsInCancerGenes]
