# Supplementary material for: A scan for genes associated with cancer mortality and longevity in pedigree dog breeds
Source: Mamm Genome. 2020 Jul 13;31(7):215–27. doi: 10.1007/s00335-020-09845-1 (PMC7496057; doi:10.1007/s00335-020-09845-1)
Supplement: Supplementary file 3 — (XLSX 8678 kb) [file 335_2020_9845_MOESM3_ESM.xlsx]

## Sheet: GWAS
Supplementary Table 3a. PLINK output for association analysis between SNPs and body weight.
CHR	SNP Name assigned from Shannon et al. 2015	rs # from dbGaP	BP	A1	TEST	NMISS	BETA	STAT	P	Corrected P	Significant (P < 0.05) (**) or marginally significant (P < 0.1)(*)	Genes +-0kb of SNP	Genes +- 20kb of SNP	Functional Consequence
15	BICF2P893982	rs22362978	41216597	A	ADD	1269	-12.61	-27.31	1.708e-129	0.000999001	**	IGF1	-	Intron Variant
15	BICF2P355319	rs22386836	41256949	A	ADD	1269	-11.83	-24.28	2.926e-107	0.000999001	**	IGF1	-	Intron Variant
15	BICF2P1107998	rs22404565	41247955	A	ADD	1268	-11.82	-24.27	3.626e-107	0.000999001	**	IGF1	-	Intron Variant
7	BICF2S23352941	rs24445718	43719549	G	ADD	1258	-12.11	-22.71	6.557e-96	0.000999001	**	-	SMAD2
7	BICF2P1455881	rs24399370	43842285	A	ADD	1270	-12.02	-21.54	5.783e-88	0.002997	**	-	-
7	BICF2S23762784	rs24445907	43702273	A	ADD	1268	-10.97	-20.34	8.331e-80	0.00799201	**	-	SMAD2
7	BICF2P1314813	rs8600450	43810242	G	ADD	1258	-10.85	-19.96	3.444e-77	0.010989	**	-	-
4	BICF2S23344178	rs24163018	67109434	G	ADD	1270	-11.02	-19.45	5.952e-74	0.01998	**	GHR		Intron Variant
18	BICF2S2323033	rs22699215	20310833	C	ADD	1260	-11.13	-18.25	3.475e-66	0.0519481	*	CD36		Intron Variant
15	BICF2P355320	rs9108382	41257020	A	ADD	1227	-13.6	-17.99	2.169e-64	0.0679321	*	IGF1		Intron Variant
15	BICF2P117496	rs22400035	41250986	G	ADD	1270	-9.724	-17.81	1.642e-63	0.0769231	*	IGF1		Intron Variant
15	BICF2P1100250	rs22422623	41263373	C	ADD	1259	9.87	17.6	3.636e-62	0.0899101	*	IGF1		Intron Variant
34	BICF2P1066173	rs23867563	18540901	C	ADD	1257	-11.09	-17.56	6.647e-62	0.0909091	*	-	IGF2BP2
13	BICF2P1510386	rs22250824	8377328	A	ADD	1260	-9.428	-17.4	6.339e-61	0.0979021		-	-
1	BICF2S2303341	rs22014173	43771606	A	ADD	1259	11.19	16.93	4.682e-58	0.125874
2	BICF2S23056970	rs22823994	62728718	A	ADD	1260	11.08	16.88	9.412e-58	0.131868
3	BICF2P992772	rs8793400	40897185	A	ADD	1270	-10.8	-16.82	1.855e-57	0.132867
4	BICF2P1295248	rs24095975	39112085	C	ADD	1260	-9.97	-16.76	4.756e-57	0.137862
1	BICF2S23046020	rs21980210	52203530	A	ADD	1260	13.16	16.63	2.735e-56	0.151848
15	BICF2G630430316	rs22408684	44461107	G	ADD	1270	12.46	16.33	1.429e-54	0.17982
24	BICF2P1175557	rs23195122	690048	G	ADD	1270	12.44	16.31	2.021e-54	0.183816
10	BICF2P464497	*	33139154	G	ADD	1270	11.52	16.14	1.955e-53	0.201798
1	BICF2P391770	rs22002369	52317515	G	ADD	1236	13.09	16.13	2.847e-53	0.205794
18	BICF2S23225324	rs22669779	20417790	A	ADD	1260	-8.974	-15.7	7.462e-51	0.267732
10	BICF2P462764	rs22071597	8772534	G	ADD	1258	-9.243	-15.68	9.884e-51	0.273726
18	BICF2S23618703	rs22689555	20833003	G	ADD	1260	-12.83	-15.63	1.83e-50	0.282717
1	BICF2P138716	rs21980907	51993349	G	ADD	1270	13.73	15.6	2.442e-50	0.288711
13	BICF2P1389702	rs24762251	8391652	A	ADD	1227	-9.887	-15.55	6.934e-50	0.298701
10	BICF2G630480778	rs22083212	26219289	A	ADD	1270	9.556	15.47	1.418e-49	0.305694
5	BICF2S23443053	rs851502063	31714339	A	ADD	1270	10.65	15.46	1.539e-49	0.308691
4	BICF2P284161	rs24132149	39404339	A	ADD	1269	-10.02	-15.36	6.01e-49	0.32967
35	BICF2G630773844	rs23913049	9988591	A	ADD	1270	10.64	15.3	1.193e-48	0.341658
3	BICF2G630348872	rs23529952	72937589	A	ADD	1236	13.66	15.25	2.999e-48	0.353646
13	BICF2G630607852	rs24736931	11870489	A	ADD	1270	10.92	15.21	4.111e-48	0.357642
36	BICF2P1351244	rs23960121	13453583	G	ADD	1270	-8.897	-15.18	5.785e-48	0.366633
20	BICF2S23915724	rs22928899	21479863	C	ADD	1224	14.39	15.16	1.108e-47	0.377622
5	BICF2P777829	rs24229852	44750864	C	ADD	1270	8.673	15.13	1.218e-47	0.378621
10	G580f46S240	rs397511406	8183593	A	ADD	1260	-11.81	-15.09	2.019e-47	0.384615
3	BICF2G630339865	rs23543378	40742103	A	ADD	1270	9.439	15.05	3.238e-47	0.393606
18	BICF2S23615757	rs22664051	20272961	C	ADD	1270	-10.65	-14.92	1.721e-46	0.416583
3	BICF2P963958	rs8809061	40924403	A	ADD	1270	-9.234	-14.84	4.751e-46	0.42957
4	BICF2P91012	rs24118961	39200720	A	ADD	1260	-8.597	-14.79	9.779e-46	0.448551
10	BICF2P776298	rs22076094	8454499	G	ADD	1269	-8.236	-14.77	1.121e-45	0.451548
1	BICF2P1119433	rs22024936	38965661	A	ADD	1259	10.43	14.77	1.148e-45	0.452547
4	BICF2P456500	rs24098285	39159873	T	ADD	1270	-8.293	-14.75	1.449e-45	0.456543
3	TIGRP2P42660_rs8690947	rs8690947	40872149	G	ADD	1270	-8.942	-14.66	4.665e-45	0.473526
5	BICF2P1041396	rs24197304	56581718	A	ADD	1224	14.41	14.68	4.795e-45	0.475524
9	TIGRP2P123872_rs8637978	rs8637978	18939694	G	ADD	1269	-9.853	-14.51	2.918e-44	0.508492
4	BICF2P498080	rs24127456	56581933	G	ADD	1270	8.705	14.49	3.885e-44	0.512488
11	BICF2S23523600	rs22118452	16658298	A	ADD	1260	17.33	14.48	4.47e-44	0.518482
34	BICF2P713346	rs23850791	18527113	G	ADD	1269	-8.349	-14.47	5.221e-44	0.521479
10	BICF2G630480671	rs22078263	26098226	C	ADD	1260	9.123	14.46	5.725e-44	0.523477
10	BICF2G630480680	rs22078283	26112013	A	ADD	1270	9.1	14.46	5.774e-44	0.523477
4	BICF2P1147509	rs24139387	67037648	A	ADD	1270	8.966	14.46	5.618e-44	0.523477
18	TIGRP2P246355_rs8548283	rs8548283	20742377	G	ADD	1260	-11.97	-14.45	6.887e-44	0.529471
15	BICF2P1459378	rs22385658	40400269	A	ADD	1260	8.745	14.38	1.569e-43	0.541459
28	BICF2G630270858	rs23411217	19679748	G	ADD	1270	9.419	14.28	5.384e-43	0.56044
10	BICF2S24410053	rs22023675	7892540	A	ADD	1260	-9.131	-14.27	5.856e-43	0.564436
10	BICF2S23762663	rs22091306	6711713	C	ADD	1260	-9.766	-14.26	6.68e-43	0.565435
13	BICF2P112526	rs22266101	8654384	A	ADD	1260	-7.751	-14.22	1.097e-42	0.577423
34	BICF2G630457081	rs23863011	28521899	A	ADD	1269	9.452	14.13	3.345e-42	0.594406
18	BICF2S22935597	rs22662697	20331216	G	ADD	1269	-8.42	-14.07	6.724e-42	0.608392
5	BICF2S22921021	rs24236603	63053063	A	ADD	1268	9.537	14.04	1.029e-41	0.621379
18	BICF2P4192	rs22630151	7064696	A	ADD	1270	-8.283	-14.01	1.39e-41	0.623377
5	BICF2P900214	rs24214566	63551550	A	ADD	1268	9.331	14.01	1.395e-41	0.623377
3	BICF2P233888	rs23530967	41257303	G	ADD	1251	-8.474	-14	1.739e-41	0.626374
35	TIGRP2P411280_rs8912684	rs8912684	6976092	C	ADD	1270	-8.332	-13.99	1.832e-41	0.626374
19	BICF2G63048815	rs22703892	27653424	G	ADD	1270	9.259	13.98	2.168e-41	0.627373
34	BICF2P506084	rs23842801	5497579	A	ADD	1265	-8.667	-13.97	2.346e-41	0.628372
7	BICF2S23746913	rs24443239	41392649	A	ADD	1270	-8.738	-13.92	4.074e-41	0.641359
4	BICF2P801903	rs24167085	67246665	A	ADD	1260	-10.02	-13.9	5.503e-41	0.645355
5	BICF2P73892	rs24242616	56410717	A	ADD	1233	13.91	13.92	5.044e-41	0.645355
1	BICF2P1160999	rs21889005	51949280	A	ADD	1228	11.96	13.9	6.732e-41	0.646354
5	BICF2S23521542	rs24198804	75899050	A	ADD	1270	-9.559	-13.86	8.511e-41	0.651349
19	TIGRP2P264613_rs9210108	rs9210108	28077936	C	ADD	1270	8.897	13.86	8.486e-41	0.651349
3	BICF2G630340222	rs23590020	42058777	A	ADD	1269	11.98	13.82	1.504e-40	0.662338
1	BICF2P318467	rs21914069	50468740	A	ADD	1270	11.43	13.79	2.01e-40	0.667333
32	BICF2S23216768	rs23741335	4050375	G	ADD	1268	8.252	13.78	2.25e-40	0.669331
23	TIGRP2P302347_rs8851601	rs8851601	19890484	A	ADD	1259	8.638	13.78	2.389e-40	0.669331
3	BICF2P201136	rs9165631	40858704	G	ADD	1270	-8.052	-13.79	2.075e-40	0.669331
9	BICF2P511906	rs24566785	46658094	C	ADD	1260	8.179	13.67	9.568e-40	0.7003
12	TIGRP2P165775_rs8785836	rs8785836	45284562	C	ADD	1270	9.147	13.62	1.676e-39	0.716284
3	BICF2P456629	rs23543148	52296538	G	ADD	1269	8.079	13.57	2.811e-39	0.725275
34	BICF2S23112447	rs23875125	5368234	G	ADD	1270	-8.072	-13.57	2.996e-39	0.726274
25	BICF2S23148168	rs23237649	5787479	G	ADD	1269	-8.014	-13.55	3.507e-39	0.728272
20	BICF2S23249626	rs8551057	54406853	C	ADD	1270	-7.885	-13.55	3.523e-39	0.728272
13	BICF2G630606996	rs22271761	11189523	A	ADD	1268	12	13.54	4.082e-39	0.733267
7	BICF2P1420566	rs8528141	45243004	G	ADD	1259	-8.472	-13.54	4.102e-39	0.733267
18	BICF2P169495	rs22660723	7044018	A	ADD	1260	-8.442	-13.54	4.247e-39	0.734266
3	BICF2P777556	rs24865810	52370747	A	ADD	1269	-8.695	-13.46	1.018e-38	0.751249
18	BICF2G630693271	rs22691197	41091321	A	ADD	1270	-9.007	-13.42	1.67e-38	0.765235
24	BICF2G630513169	rs23183637	6777046	G	ADD	1270	8.079	13.42	1.622e-38	0.765235
16	BICF2G630815420	rs22521639	47834874	A	ADD	1259	-9.133	-13.42	1.856e-38	0.766234
21	BICF2G630652748	rs22940945	16443281	T	ADD	1270	12.8	13.41	1.911e-38	0.767233
3	BICF2P864209	rs24872134	40794417	G	ADD	1270	-8.067	-13.4	2.086e-38	0.767233
18	BICF2P304194	rs9128607	20753533	A	ADD	1270	-7.954	-13.4	2.048e-38	0.767233
24	BICF2G630509466	rs23187278	11753709	C	ADD	1270	12.34	13.33	4.867e-38	0.789211
17	BICF2P99482	rs22576549	29061259	A	ADD	1258	-8.289	-13.31	6.598e-38	0.798202
7	TIGRP2P97427_rs8967229	rs8967229	45307096	A	ADD	1259	-8.025	-13.31	6.5e-38	0.798202
11	BICF2P386951	rs22158773	27016185	A	ADD	1269	-9.462	-13.28	9.28e-38	0.805195
34	TIGRP2P395691_rs9094626	rs9094626	18249568	G	ADD	1260	-8.232	-13.27	1.076e-37	0.808192
23	BICF2P472654	rs23160145	32081976	A	ADD	1270	14.12	13.24	1.398e-37	0.81019
9	BICF2S23411069	rs24603893	12011432	A	ADD	1270	-7.8	-13.25	1.248e-37	0.81019
7	TIGRP2P103237_rs8612736	rs8612736	72373267	G	ADD	1270	7.979	13.25	1.263e-37	0.81019
37	BICF2G630129875	rs23991479	24352335	A	ADD	1270	8.844	13.22	1.78e-37	0.817183
13	BICF2G630612866	rs24734940	19817511	G	ADD	1258	10.44	13.2	2.449e-37	0.821179
13	BICF2G630606105	rs22235115	10052340	A	ADD	1269	15.71	13.16	3.667e-37	0.828172
9	BICF2S23128512	rs24571569	46715904	A	ADD	1270	8.009	13.16	3.593e-37	0.828172
15	BICF2P695538	rs8948920	41625947	G	ADD	1248	7.938	13.12	6.558e-37	0.842158
34	BICF2G630453769	rs23883211	31947415	A	ADD	1256	8.558	13.1	7.607e-37	0.844156
5	BICF2S23626288	rs24255322	32613940	A	ADD	1270	8.764	13.08	9.433e-37	0.848152
22	BICF2G630314076	rs23050771	933842	G	ADD	1268	-7.684	-13.05	1.244e-36	0.851149
5	BICF2S23544401	rs24254639	31606290	G	ADD	1236	9.757	13.05	1.413e-36	0.856144
3	BICF2P873434	rs8857780	40845548	A	ADD	1268	-7.714	-13.03	1.629e-36	0.86014
15	BICF2S2293203	rs22378502	40706229	A	ADD	1270	11.75	13	2.345e-36	0.863137
15	BICF2S23535910	rs22387189	26527083	G	ADD	1236	13.63	13.02	1.984e-36	0.863137
16	BICF2G630113084	rs22490020	31097372	G	ADD	1270	11.15	13	2.352e-36	0.863137
34	BICF2P1462737	rs8495067	28532371	A	ADD	1270	7.767	12.99	2.524e-36	0.863137
37	BICF2G630130057	rs9002805	24509798	A	ADD	1270	7.644	13.01	2.14e-36	0.863137
15	TIGRP2P199474_rs9099472	rs9099472	33089790	A	ADD	1260	10.99	13	2.366e-36	0.863137
22	BICF2G630314297	rs23019774	1788707	G	ADD	1270	7.638	12.96	3.664e-36	0.867133
32	BICF2P1141058	rs23787789	4023558	T	ADD	1270	7.896	12.95	4.124e-36	0.868132
4	BICF2P1031357	rs24106751	40514668	G	ADD	1268	-8.202	-12.93	5.151e-36	0.873127
4	BICF2P90436	rs24133829	39709943	A	ADD	1237	-10.59	-12.94	5.438e-36	0.873127
24	BICF2P695277	rs23152923	849553	G	ADD	1258	9.683	12.92	5.754e-36	0.875125
10	BICF2P1163634	rs22022268	60897457	G	ADD	1270	8.582	12.89	8.017e-36	0.879121
10	BICF2G630485250	rs22060470	33193633	A	ADD	1270	9.38	12.89	8.263e-36	0.879121
20	BICF2P866141	rs22876834	45886680	G	ADD	1270	9.821	12.89	8.332e-36	0.879121
15	TIGRP2P196523_rs8787872	rs8787872	16965602	A	ADD	1260	9.728	12.91	7.104e-36	0.879121
1	BICF2P320375	rs21903758	51296597	A	ADD	1270	13.53	12.88	9.611e-36	0.88012
13	BICF2S23118341	rs22232957	11552088	G	ADD	1270	7.669	12.87	9.93e-36	0.88012
21	BICF2P171458	rs22961270	31393916	A	ADD	1270	-7.763	-12.86	1.113e-35	0.88012
7	BICF2S2293113	rs24380996	46262133	A	ADD	1270	-7.721	-12.85	1.291e-35	0.882118
38	BICF2G63066980	rs24021648	22647158	A	ADD	1270	-8.496	-12.83	1.612e-35	0.883117
5	BICF2G630182583	rs24172040	31515158	T	ADD	1233	8.899	12.84	1.586e-35	0.883117
15	BICF2P1457175	rs8499433	33406523	G	ADD	1258	-7.796	-12.83	1.708e-35	0.884116
34	BICF2P795002	rs23844395	18585466	G	ADD	1260	-8.673	-12.82	1.966e-35	0.888112
4	BICF2P1147217	rs24112374	53346594	G	ADD	1267	-8.288	-12.81	1.954e-35	0.888112
20	BICF2P211050	rs22882078	47572064	G	ADD	1255	-7.69	-12.78	2.972e-35	0.896104
3	BICF2P1352759	rs8575121	40831201	G	ADD	1270	-7.475	-12.78	3.021e-35	0.897103
19	BICF2G63040666	rs22690325	17516190	G	ADD	1270	8.112	12.77	3.335e-35	0.899101
6	BICF2S22958858	rs24313736	28886301	A	ADD	1260	14.3	12.72	5.622e-35	0.904096
31	BICF2G630732432	rs23725983	11302420	G	ADD	1270	-7.453	-12.71	6.626e-35	0.905095
10	BICF2G630482828	rs22022743	29691184	A	ADD	1269	10.13	12.69	8.375e-35	0.91009
17	BICF2P1441698	rs22587758	38343443	A	ADD	1270	10.17	12.69	8.024e-35	0.91009
18	BICF2P859023	rs22699624	7058320	G	ADD	1267	-7.283	-12.69	8.072e-35	0.91009
3	BICF2P386725	rs23602011	45820353	G	ADD	1270	9.304	12.69	8.015e-35	0.91009
1	BICF2P1329613	rs21949323	50456782	T	ADD	1270	10.34	12.68	8.976e-35	0.911089
7	BICF2P891187	rs24409143	59894443	A	ADD	1270	8.19	12.66	1.158e-34	0.911089
18	TIGRP2P254851_rs8856155	rs8856155	7003612	A	ADD	1270	-7.978	-12.67	1.029e-34	0.911089
10	BICF2P806163	rs22060400	12116485	G	ADD	1260	-11.72	-12.64	1.376e-34	0.914086
15	BICF2P516349	rs22420182	40556465	G	ADD	1260	7.54	12.63	1.585e-34	0.914086
17	BICF2P272934	rs9140728	35638035	A	ADD	1237	15.05	12.65	1.444e-34	0.914086
20	BICF2P1239212	rs22849800	31160641	A	ADD	1269	8.788	12.61	1.902e-34	0.919081
34	BICF2P666474	rs8963673	5379686	G	ADD	1269	-7.516	-12.61	1.926e-34	0.919081
23	BICF2G630375261	rs23099446	30374274	A	ADD	1269	9.857	12.58	2.66e-34	0.926074
22	BICF2G630314211	rs23036348	1295335	A	ADD	1270	7.909	12.57	3.153e-34	0.927073
24	BICF2P1086517	rs23137704	725979	G	ADD	1267	8.517	12.58	2.715e-34	0.927073
18	BICF2P387896	rs9095071	20974192	A	ADD	1260	-8.468	-12.57	3.081e-34	0.927073
32	BICF2P1052355	rs23766245	12719025	A	ADD	1260	11.95	12.56	3.756e-34	0.931069
2	BICF2S23452916	rs22871756	54009830	A	ADD	1270	8.027	12.54	4.319e-34	0.932068
3	BICF2G630339874	rs23543426	40808242	A	ADD	1269	11.4	12.54	4.31e-34	0.932068
24	TIGRP2P317013_rs8716589	rs8716589	32243885	A	ADD	1260	9.668	12.54	4.661e-34	0.932068
11	BICF2P990247	rs22069661	30210837	G	ADD	1260	-7.4	-12.53	5.275e-34	0.934066
22	BICF2G630314276	rs23071074	1703710	A	ADD	1267	7.441	12.53	4.991e-34	0.934066
35	BICF2G630771495	rs23876879	7079374	A	ADD	1259	8.953	12.53	4.902e-34	0.934066
4	BICF2S22934394	rs24157271	75014922	G	ADD	1270	8.843	12.52	5.173e-34	0.934066
22	BICF2G630314158	rs23050927	1140100	A	ADD	1270	7.636	12.5	6.541e-34	0.935065
28	BICF2P975744	rs23481352	32143202	T	ADD	1270	8.768	12.49	7.907e-34	0.938062
26	BICF2S22929905	rs23302447	16053294	G	ADD	1270	7.479	12.47	9.457e-34	0.942058
13	BICF2P458542	rs22265427	13019575	A	ADD	1270	7.72	12.46	1.065e-33	0.945055
18	BICF2S23042251	rs22655457	40879746	A	ADD	1267	-8.471	-12.46	1.066e-33	0.945055
7	BICF2S23738329	rs24401678	41090182	A	ADD	1268	-7.424	-12.46	1.12e-33	0.945055
1	BICF2G630722811	rs21984393	38580491	C	ADD	1268	-7.765	-12.45	1.149e-33	0.946054
23	BICF2G630373146	rs23134270	33373858	A	ADD	1257	8.574	12.44	1.327e-33	0.947053
12	BICF2S2311200	rs22216338	64358576	G	ADD	1260	12.42	12.43	1.549e-33	0.948052
13	BICF2G630610441	rs24764221	16880494	C	ADD	1237	12.62	12.44	1.471e-33	0.948052
3	BICF2G630361560	rs9050476	91026224	A	ADD	1269	-8.229	-12.43	1.51e-33	0.948052
19	BICF2P1160663	rs22762026	18135170	C	ADD	1260	10.67	12.41	1.889e-33	0.95005
13	BICF2G630605794	rs22263637	9606582	C	ADD	1269	10.51	12.39	2.449e-33	0.952048
6	BICF2P1252672	rs24307254	34737638	A	ADD	1269	9.508	12.39	2.454e-33	0.952048
13	BICF2P1423563	rs22311926	8237308	C	ADD	1260	-7.671	-12.38	2.772e-33	0.953047
20	BICF2P550967	rs22931882	51360075	A	ADD	1269	9.624	12.37	2.88e-33	0.954046
23	BICF2S23026196	rs23072079	5660389	G	ADD	1224	11.8	12.38	2.931e-33	0.954046
31	BICF2S2307365	rs23698578	3656478	A	ADD	1267	-7.514	-12.37	3.046e-33	0.954046
5	BICF2P538531	rs24197246	32641370	G	ADD	1236	8.837	12.38	2.947e-33	0.954046
23	TIGRP2P302259_rs8937018	rs8937018	19419570	A	ADD	1259	9.163	12.37	3.042e-33	0.954046
3	BICF2G630349208	rs23539018	73730740	A	ADD	1226	15.24	12.37	3.25e-33	0.956044
23	TIGRP2P302290_rs9054973	rs9054973	19586880	A	ADD	1260	9.431	12.36	3.486e-33	0.956044
1	BICF2G630709612	rs21936372	7421527	A	ADD	1270	7.783	12.32	4.989e-33	0.958042
14	BICF2G630527771	rs22356395	37197530	A	ADD	1270	8.477	12.34	3.858e-33	0.958042
32	BICF2G630590695	rs23744230	21940735	A	ADD	1237	15.13	12.34	4.458e-33	0.958042
5	BICF2P957897	rs24285431	53390453	A	ADD	1260	-9.653	-12.32	5.399e-33	0.958042
38	BICF2P644748	rs8974061	18030184	A	ADD	1259	7.715	12.34	4.392e-33	0.958042
8	BICF2P285901	rs24476414	3737796	A	ADD	1265	-7.799	-12.31	5.835e-33	0.959041
2	BICF2P253439	rs22814526	59689228	C	ADD	1269	9.889	12.28	7.594e-33	0.962038
12	BICF2S23232156	rs22256576	37273477	A	ADD	1270	7.534	12.26	1.008e-32	0.963037
4	BICF2S23028099	rs24057728	58029012	A	ADD	1258	7.65	12.24	1.331e-32	0.966034
35	TIGRP2P407369_rs8907295	rs8907295	14237135	A	ADD	1266	7.637	12.24	1.298e-32	0.966034
15	BICF2P813589	rs22433289	34013511	A	ADD	1260	9.624	12.23	1.408e-32	0.967033
30	BICF2G630409009	rs23655285	15834770	A	ADD	1270	-7.412	-12.22	1.462e-32	0.967033
19	BICF2G63040627	rs22674569	17477880	G	ADD	1270	7.773	12.22	1.577e-32	0.968032
34	BICF2P893926	*	5553487	G	ADD	1270	-8.712	-12.18	2.361e-32	0.969031
12	TIGRP2P166786_rs8708852	rs8708852	51164448	A	ADD	1260	8.659	12.2	1.945e-32	0.969031
7	TIGRP2P96084_rs9003852	rs9003852	40584001	A	ADD	1264	-7.389	-12.21	1.767e-32	0.969031
1	BICF2P760763	rs22025170	1132340	G	ADD	1268	-7.346	-12.16	3.006e-32	0.97003
2	BICF2P603987	rs22784872	60905171	G	ADD	1226	16.58	12.17	2.946e-32	0.97003
2	BICF2P812075	rs22797678	70080643	A	ADD	1270	10.31	12.16	2.848e-32	0.97003
24	BICF2P1175870	rs23196000	542340	A	ADD	1270	10.25	12.17	2.626e-32	0.97003
24	BICF2G630513180	rs23199776	6770486	A	ADD	1270	7.498	12.17	2.532e-32	0.97003
3	BICF2G630348291	rs23528434	71668371	A	ADD	1269	7.706	12.14	3.652e-32	0.97003
6	BICF2G630808297	rs24292910	4384043	A	ADD	1270	-7.728	-12.15	3.344e-32	0.97003
7	BICF2S22931026	rs24422030	11052393	G	ADD	1259	7.701	12.18	2.471e-32	0.97003
8	BICF2P1258871	rs24541912	56303010	A	ADD	1269	11.45	12.15	3.193e-32	0.97003
12	BICF2S24411458	rs24751974	34177615	G	ADD	1260	14.82	12.18	2.493e-32	0.97003
8	G492f40S260	rs397513360	7896805	T	ADD	1226	19.48	12.15	3.722e-32	0.97003
1	TIGRP2P3270_rs8517776	rs8517776	52389638	A	ADD	1270	9.496	12.16	2.784e-32	0.97003
16	BICF2G630113056	rs22489974	31077460	G	ADD	1270	9.327	12.11	5.055e-32	0.971029
17	BICF2P1013248	rs22552661	6135711	G	ADD	1270	-7.597	-12.1	5.468e-32	0.971029
4	BICF2P534877	rs24073487	56586446	C	ADD	1270	-7.265	-12.12	4.345e-32	0.971029
5	BICF2S23533471	rs24271090	56899164	A	ADD	1235	14.34	12.14	4.107e-32	0.971029
6	BICF2S23726453	rs24336478	77513922	A	ADD	1260	10.07	12.12	4.45e-32	0.971029
28	BICF2P171455	rs851416179	39565013	A	ADD	1268	8.63	12.1	5.534e-32	0.971029
15	TIGRP2P199817_rs8820131	rs8820131	34687480	A	ADD	1260	10.06	12.12	4.454e-32	0.971029
7	BICF2P939848	rs8821646	69767288	A	ADD	1260	13.07	12.14	3.947e-32	0.971029
32	BICF2P195305	rs23754791	33258510	A	ADD	1270	-9.087	-12.09	6.095e-32	0.972028
1	BICF2S2365665	rs21912493	42518863	G	ADD	1259	9.39	12.05	1.017e-31	0.974026
10	BICF2P1213982	rs22102686	2170946	G	ADD	1270	6.958	12.07	8.102e-32	0.974026
30	BICF2S23644417	rs23621030	14536720	A	ADD	1270	-7.07	-12.05	9.52e-32	0.974026
4	BICF2S23746490	rs24100354	30709717	A	ADD	1270	7.627	12.06	9.064e-32	0.974026
4	BICF2P273910	rs24112705	16581675	A	ADD	1260	10.94	12.07	8.084e-32	0.974026
4	BICF2S23121672	rs24127172	56774350	A	ADD	1270	8.894	12.05	9.454e-32	0.974026
5	BICF2S23614209	rs24171170	14447640	A	ADD	1269	-7.538	-12.05	9.448e-32	0.974026
6	BICF2P149504	rs24324421	16829269	G	ADD	1266	8.234	12.07	8.131e-32	0.974026
3	BICF2G630108643	rs24862228	36870269	G	ADD	1237	12.43	12.08	7.538e-32	0.974026
6	BICF2P865490	rs8862470	43874716	A	ADD	1269	-8.056	-12.08	7.03e-32	0.974026
18	TIGRP2P246102_rs9033652	rs9033652	21649710	C	ADD	1260	-7.691	-12.07	8.09e-32	0.974026
10	BICF2P484070	rs22022935	8403017	A	ADD	1270	6.494	12.04	1.071e-31	0.975025
8	BICF2P856076	rs24469577	52443114	A	ADD	1268	14.53	12.02	1.308e-31	0.975025
20	TIGRP2P270420_rs8692893	rs8692893	11934841	G	ADD	1260	9.811	12.05	1.024e-31	0.975025
34	BICF2S23142712	rs9005454	5337149	G	ADD	1269	-7.342	-12.03	1.231e-31	0.975025
28	BICF2P395090	rs23396769	28503227	G	ADD	1260	9.749	12.02	1.397e-31	0.976024
24	BICF2P57528	rs23205042	523951	G	ADD	1270	8.729	11.99	1.897e-31	0.978022
17	BICF2P1369335	rs852786309	61926412	G	ADD	1270	8.301	11.97	2.378e-31	0.978022
18	TIGRP2P238703_rs8907766	rs8907766	10202143	G	ADD	1235	10.81	11.98	2.207e-31	0.978022
12	BICF2P194809	rs9167866	968335	A	ADD	1259	10.49	12	1.723e-31	0.978022
16	BICF2P369617	*	10755321	A	ADD	1267	7.161	11.95	2.785e-31	0.979021
16	BICF2P1421694	rs22482565	53587206	G	ADD	1268	-7.726	-11.95	2.863e-31	0.979021
16	BICF2S23541031	rs22530136	12899598	A	ADD	1259	9.133	11.96	2.536e-31	0.979021
23	BICF2G630368262	rs23098200	45640444	A	ADD	1270	-7.387	-11.95	2.935e-31	0.979021
28	BICF2G630270834	rs23411252	19688157	G	ADD	1260	7.564	11.94	3.441e-31	0.979021
31	BICF2S2443118	rs23674638	7769063	T	ADD	1260	-7.35	-11.93	3.657e-31	0.979021
34	BICF2P169976	rs23806431	8913323	C	ADD	1260	8.329	11.96	2.597e-31	0.979021
20	BICF2P1451605	rs8504207	55213866	C	ADD	1226	-10.89	-11.94	3.591e-31	0.979021
16	BICF2G630115577	rs22455476	35181069	A	ADD	1269	-8.829	-11.92	4.222e-31	0.98002
3	BICF2S239917	rs23616885	71281727	C	ADD	1269	9.425	11.91	4.292e-31	0.98002
30	BICF2G630400033	rs23642226	31545101	A	ADD	1269	-9.811	-11.92	3.919e-31	0.98002
32	BICF2P139491	rs23765276	11301399	G	ADD	1269	-9.654	-11.92	4.08e-31	0.98002
15	BICF2P1156077	rs8700006	33435106	A	ADD	1270	9.881	11.92	4.046e-31	0.98002
3	TIGRP2P42645_rs8875823	rs8875823	40837253	A	ADD	1270	7.077	11.92	3.788e-31	0.98002
12	BICF2P603229	rs22213781	33687831	A	ADD	1259	-7.145	-11.9	4.912e-31	0.982018
8	BICF2P215141	rs24464496	36185422	A	ADD	1259	7.256	11.91	4.823e-31	0.982018
18	TIGRP2P255879_rs8624600	rs8624600	47214149	A	ADD	1259	8.661	11.91	4.705e-31	0.982018
21	BICF2P563087	rs9012805	30754838	A	ADD	1265	7.371	11.91	4.723e-31	0.982018
14	BICF2P1148034	rs22339236	37123998	A	ADD	1231	8.006	11.9	5.319e-31	0.983017
22	BICF2G630314307	rs23019798	1892027	G	ADD	1260	-7.125	-11.89	5.718e-31	0.983017
27	BICF2P322418	rs23354177	7248874	A	ADD	1260	8.505	11.89	5.524e-31	0.983017
5	BICF2P345338	rs24209783	59259831	T	ADD	1270	7.777	11.89	5.53e-31	0.983017
5	BICF2P637002	rs24279868	68884692	G	ADD	1259	7.778	11.89	5.848e-31	0.983017
10	BICF2S23554577	rs22008446	9518669	T	ADD	1227	-10.51	-11.84	1.063e-30	0.984016
19	BICF2P643530	rs22726261	7928556	G	ADD	1270	-7.785	-11.8	1.387e-30	0.984016
33	BICF2P18058	rs23796348	14255599	G	ADD	1270	8.433	11.83	1.022e-30	0.984016
34	BICF2P595024	rs23868815	8858433	A	ADD	1270	11.61	11.82	1.211e-30	0.984016
5	BICF2P291151	rs24170914	14456524	A	ADD	1270	8.285	11.84	9.792e-31	0.984016
5	BICF2P89833	rs24207835	65897965	C	ADD	1249	-7.324	-11.87	7.343e-31	0.984016
5	BICF2S2413175	rs24251259	56660509	G	ADD	1270	7.846	11.86	7.47e-31	0.984016
7	BICF2G630554546	rs24374957	27989940	A	ADD	1226	19.25	11.85	9.307e-31	0.984016
13	BICF2P928946	rs24736102	15886642	A	ADD	1270	6.988	11.82	1.153e-30	0.984016
15	TIGRP2P201225_rs9103226	rs9103226	40901780	G	ADD	1263	-7.023	-11.81	1.298e-30	0.984016
1	TIGRP2P4213_rs9118864	rs9118864	55131594	A	ADD	1260	-8.388	-11.87	6.932e-31	0.984016
28	BICF2S23110295	*	39987716	G	ADD	1269	7.989	11.79	1.673e-30	0.985015
11	BICF2S23215858	rs22132346	37376029	G	ADD	1270	-6.936	-11.79	1.672e-30	0.985015
13	BICF2P583362	rs22296399	40365451	T	ADD	1236	15.07	11.77	2.19e-30	0.985015
20	BICF2P324712	rs22888741	21702169	G	ADD	1270	7.212	11.78	1.815e-30	0.985015
4	BICF2P847708	rs24127346	62020408	A	ADD	1270	7.315	11.78	1.881e-30	0.985015
6	BICF2S23159009	rs24255762	32682167	G	ADD	1257	-7.459	-11.79	1.586e-30	0.985015
34	BICF2P656454	rs8968990	17265413	A	ADD	1269	7.245	11.77	2.114e-30	0.985015
7	TIGRP2P97414_rs9001591	rs9001591	45264558	C	ADD	1258	6.989	11.8	1.562e-30	0.985015
4	TIGRP2P64175_rs9121803	rs9121803	67067265	C	ADD	1270	-7.342	-11.77	1.942e-30	0.985015
34	BICF2P135711	rs9186558	6928893	G	ADD	1260	-7.406	-11.8	1.486e-30	0.985015
32	BICF2S23153552	rs23736124	32553886	C	ADD	1270	-7.049	-11.74	2.898e-30	0.986014
38	BICF2P91222	rs24034076	11882545	G	ADD	1270	9.222	11.75	2.435e-30	0.986014
5	BICF2S2351224	rs24254734	63578189	A	ADD	1260	7.207	11.76	2.384e-30	0.986014
23	TIGRP2P302313_rs8909536	rs8909536	19700807	G	ADD	1260	8.205	11.74	2.741e-30	0.986014
3	TIGRP2P42684_rs9188380	rs9188380	40946669	C	ADD	1270	-7.15	-11.74	2.636e-30	0.986014
13	BICF2G630602532	rs22248791	738046	A	ADD	1265	-7.243	-11.72	3.344e-30	0.987013
23	BICF2G630367907	rs23112555	45904115	G	ADD	1259	-8.007	-11.71	3.913e-30	0.987013
27	BICF2G630146952	rs23369448	16965175	A	ADD	1270	11.52	11.73	3.154e-30	0.987013
3	BICF2S23044035	rs23604310	57639901	A	ADD	1260	-8.129	-11.71	3.711e-30	0.987013
34	BICF2P822689	rs23843253	5572850	A	ADD	1269	-8.067	-11.73	3.216e-30	0.987013
34	BICF2G630453804	rs23889587	31932278	A	ADD	1270	8.674	11.7	4.231e-30	0.987013
36	BICF2P1092047	rs23974952	13481234	A	ADD	1260	-10.88	-11.71	4.088e-30	0.987013
12	BICF2P755353	rs24729318	42565399	G	ADD	1260	13.19	11.69	4.67e-30	0.987013
8	TIGRP2P112391_rs8538876	rs8538876	34034674	C	ADD	1268	-7.446	-11.73	3.161e-30	0.987013
3	BICF2G630359740	rs8621592	89218635	A	ADD	1270	7.157	11.71	3.924e-30	0.987013
2	TIGRP2P30799_rs9196240	rs9196240	74824304	A	ADD	1260	7.433	11.73	3.231e-30	0.987013
22	BICF2P557438	rs23104501	44070141	A	ADD	1269	7.735	11.68	5.039e-30	0.988012
2	BICF2P1267721	rs8630792	52862726	G	ADD	1270	7.269	11.68	5.13e-30	0.988012
24	BICF2P181950	rs9171924	22652867	A	ADD	1260	7.037	11.67	6.221e-30	0.988012
15	BICF2S23719768	rs22368388	40757218	G	ADD	1227	-13.41	-11.65	8.061e-30	0.99001
19	BICF2G63050016	rs22713473	29046644	G	ADD	1267	7.361	11.63	9.361e-30	0.99001
22	BICF2G630318063	rs23024813	11142630	G	ADD	1267	-7.334	-11.63	8.929e-30	0.99001
38	BICF2S23129151	rs24020767	8184835	G	ADD	1270	-7.56	-11.65	7.487e-30	0.99001
4	BICF2S23716259	rs24145904	53322929	A	ADD	1270	-7.892	-11.63	8.676e-30	0.99001
6	BICF2P1324811	rs24320701	69404022	G	ADD	1269	7.902	11.65	7.354e-30	0.99001
11	BICF2P1136768	rs8711350	69341804	G	ADD	1260	-7.115	-11.64	8.55e-30	0.99001
10	BICF2S23611584	rs22033946	9566309	A	ADD	1259	-9.224	-11.62	9.846e-30	0.992008
17	BICF2G630219523	rs22531504	11996553	G	ADD	1270	9.002	11.62	9.661e-30	0.992008
20	BICF2S23126427	rs22877549	43110907	G	ADD	1270	-8.795	-11.61	1.085e-29	0.992008
22	BICF2P644120	*	11181813	G	ADD	1269	-7.668	-11.54	2.21e-29	0.993007
1	BICF2S23159023	rs21895620	52435491	C	ADD	1260	8.687	11.59	1.432e-29	0.993007
10	BICF2G630480710	rs22078346	26149412	A	ADD	1270	7.164	11.58	1.449e-29	0.993007
13	BICF2P367260	rs22263068	12652441	A	ADD	1270	7.766	11.56	1.884e-29	0.993007
14	BICF2P1163226	rs22292728	36379539	A	ADD	1270	7.701	11.56	1.885e-29	0.993007
15	BICF2P577974	rs22426946	41314290	A	ADD	1259	-7.309	-11.6	1.312e-29	0.993007
24	BICF2S23334888	rs23205790	318191	A	ADD	1269	11.1	11.6	1.237e-29	0.993007
27	BICF2G630138345	rs23332026	2396926	G	ADD	1270	7.33	11.56	1.91e-29	0.993007
30	BICF2P962025	rs23648072	14768556	A	ADD	1270	7.22	11.6	1.251e-29	0.993007
32	BICF2P1377662	rs23767122	20117731	C	ADD	1257	-6.965	-11.54	2.383e-29	0.993007
34	BICF2S23347086	rs23879693	5364140	A	ADD	1270	-6.986	-11.58	1.523e-29	0.993007
5	BICF2P495815	rs24165525	31216336	A	ADD	1236	8.85	11.55	2.304e-29	0.993007
5	BICF2G630186061	rs24189736	38370274	G	ADD	1227	14.4	11.57	1.878e-29	0.993007
6	BICF2P1220403	rs24276689	43877200	A	ADD	1267	-7.058	-11.57	1.746e-29	0.993007
10	BICF2P500453	rs851622056	20872092	A	ADD	1269	14.52	11.58	1.521e-29	0.993007
1	TIGRP2P5340_rs9136665	rs9136665	59669005	A	ADD	1258	7.498	11.56	1.875e-29	0.993007
7	TIGRP2P100734_rs9239853	rs9239853	58122700	G	ADD	1260	7.359	11.58	1.551e-29	0.993007
32	BICF2S2336437	rs23765599	28999310	A	ADD	1269	7.196	11.53	2.577e-29	0.994006
4	BICF2P1153168	rs24101782	40601683	A	ADD	1269	-8.681	-11.53	2.582e-29	0.994006
1	BICF2P526919	rs21936059	119829052	A	ADD	1259	-7.446	-11.51	3.117e-29	0.995005
10	BICF2P599664	rs22045479	5043302	G	ADD	1270	-7.03	-11.45	5.806e-29	0.995005
10	BICF2S23015473	rs22048377	13117720	A	ADD	1258	-7.767	-11.52	2.99e-29	0.995005
11	BICF2S2304129	rs22104673	69441131	A	ADD	1260	-8.387	-11.42	8.145e-29	0.995005
12	BICF2P1330847	rs22199424	7208545	A	ADD	1270	7.388	11.48	4.466e-29	0.995005
15	BICF2P1351560	rs22389108	33979494	G	ADD	1270	8.356	11.46	5.437e-29	0.995005
20	BICF2P26382	rs22854458	30452924	G	ADD	1260	7.493	11.49	3.838e-29	0.995005
21	BICF2P806434	rs22908859	45171673	A	ADD	1268	8.928	11.52	2.728e-29	0.995005
23	BICF2P821088	rs23159772	35949910	A	ADD	1269	10.61	11.49	3.754e-29	0.995005
25	BICF2S23234581	rs23249344	4938122	A	ADD	1270	8.958	11.48	4.188e-29	0.995005
28	BICF2S23321683	rs23416996	2516164	A	ADD	1225	15.76	11.49	4.34e-29	0.995005
3	BICF2G630702316	rs23590112	14934029	A	ADD	1268	6.991	11.49	3.957e-29	0.995005
31	BICF2P841390	rs23676950	20850205	A	ADD	1255	-7.029	-11.44	6.854e-29	0.995005
32	BICF2S22916874	rs23748839	31499285	A	ADD	1260	10.3	11.42	8.519e-29	0.995005
32	BICF2G630590758	rs23777553	21906020	A	ADD	1226	13.29	11.53	2.925e-29	0.995005
4	BICF2S23015416	rs24057646	58986224	A	ADD	1268	-7.332	-11.45	5.713e-29	0.995005
4	BICF2S23350983	rs24088407	59004493	C	ADD	1270	-7.497	-11.51	3.017e-29	0.995005
5	BICF2P1032	rs24226914	59261971	A	ADD	1270	6.904	11.43	7.021e-29	0.995005
5	BICF2P681858	rs24237716	38611981	C	ADD	1260	-6.899	-11.43	7.584e-29	0.995005
3	BICF2S23018094	rs24862214	71062546	T	ADD	1269	7.553	11.41	8.561e-29	0.995005
15	BICF2P1369464	rs8563897	40347136	A	ADD	1260	-6.906	-11.52	2.786e-29	0.995005
28	BICF2P1355699	rs8574292	27739221	G	ADD	1259	-7.053	-11.52	2.822e-29	0.995005
7	TIGRP2P102161_rs8891987	rs8891987	68773947	A	ADD	1270	7.842	11.49	4.037e-29	0.995005
3	BICF2G630351712	rs9026627	77140830	C	ADD	1270	6.925	11.47	4.883e-29	0.995005
32	TIGRP2P382587_rs9065487	rs9065487	27776704	C	ADD	1270	-7.27	-11.47	4.678e-29	0.995005
14	BICF2P1347426	*	8793574	G	ADD	1269	-7.418	-11.38	1.257e-28	0.996004
11	BICF2P201651	rs22166302	54087001	A	ADD	1260	9.451	11.32	2.296e-28	0.996004
13	BICF2S23351493	rs22248201	12668943	G	ADD	1267	-7.024	-11.4	9.722e-29	0.996004
13	BICF2G630605786	rs22263628	9590631	A	ADD	1260	-6.819	-11.41	8.983e-29	0.996004
13	BICF2G630606944	rs22296658	11154378	G	ADD	1236	13.75	11.35	1.733e-28	0.996004
13	BICF2G630745991	rs22297829	61790124	G	ADD	1270	-8.19	-11.37	1.319e-28	0.996004
18	BICF2P1177957	rs22688741	55057081	G	ADD	1269	6.925	11.33	2.105e-28	0.996004
2	BICF2S23415390	rs22797065	52750462	A	ADD	1261	7.936	11.39	1.075e-28	0.996004
20	BICF2P369518	rs22842420	55572898	A	ADD	1270	-7.382	-11.36	1.55e-28	0.996004
21	BICF2G630655828	rs22972173	10805414	A	ADD	1235	11.13	11.33	2.297e-28	0.996004
22	BICF2P305027	rs23012464	53832467	G	ADD	1270	7.325	11.32	2.264e-28	0.996004
22	BICF2G630313950	rs23046170	652613	C	ADD	1270	-6.802	-11.34	1.838e-28	0.996004
22	BICF2G630335271	rs23051909	48415180	A	ADD	1270	7.905	11.4	1.027e-28	0.996004
22	BICF2G63093120	rs23064685	60914055	A	ADD	1270	8.438	11.31	2.599e-28	0.996004
23	BICF2P681843	rs23125938	17041396	G	ADD	1270	-7.314	-11.41	9.325e-29	0.996004
25	BICF2P137430	rs23228633	4804741	G	ADD	1270	-6.94	-11.33	2.151e-28	0.996004
28	BICF2P1337546	rs23438410	1515250	A	ADD	1270	7.942	11.3	2.884e-28	0.996004
29	BICF2P950116	rs23535057	22992304	A	ADD	1268	7.023	11.34	1.807e-28	0.996004
3	BICF2S22957553	rs23537535	74113390	A	ADD	1268	-7.502	-11.4	1.045e-28	0.996004
34	BICF2P175337	rs23853944	5418121	A	ADD	1269	-6.952	-11.38	1.204e-28	0.996004
5	BICF2P1108442	rs24154520	56363956	A	ADD	1269	11	11.4	9.566e-29	0.996004
6	BICF2P114509	rs24336700	75634590	A	ADD	1260	7.017	11.35	1.671e-28	0.996004
7	BICF2S2315293	rs24438363	75429994	G	ADD	1270	9.431	11.36	1.514e-28	0.996004
8	BICF2P522889	rs24472371	3746791	A	ADD	1270	-7.09	-11.36	1.469e-28	0.996004
28	BICF2P1269257	rs852738307	40283361	A	ADD	1270	-6.697	-11.36	1.436e-28	0.996004
18	BICF2P1354734	rs8573510	27017858	A	ADD	1260	7.185	11.36	1.488e-28	0.996004
25	TIGRP2P330365_rs8600168	rs8600168	37712248	G	ADD	1270	-7.153	-11.35	1.668e-28	0.996004
24	TIGRP2P322318_rs8608530	rs8608530	46421181	A	ADD	1259	14.45	11.41	9.029e-29	0.996004
34	BICF2P420375	rs9077019	18257654	A	ADD	1260	7.302	11.4	9.885e-29	0.996004
34	BICF2P3987	rs9084723	41707640	A	ADD	1270	7.54	11.3	2.804e-28	0.996004
3	BICF2S23144494	rs9233254	42072278	G	ADD	1270	6.768	11.31	2.475e-28	0.996004
1	BICF2P630231	rs21879975	50477308	A	ADD	1260	9.411	11.23	5.694e-28	0.997003
10	BICF2P1371660	rs22060028	47942419	A	ADD	1260	7.605	11.29	3.221e-28	0.997003
11	BICF2P932357	rs22108354	31787008	A	ADD	1270	6.971	11.23	6.004e-28	0.997003
17	BICF2P896908	rs22590768	8668885	A	ADD	1260	7.945	11.29	3.058e-28	0.997003
18	BICF2G630692383	rs22658515	42401536	G	ADD	1270	14.55	11.28	3.354e-28	0.997003
19	BICF2G63038042	rs22697439	13599555	G	ADD	1270	-8.296	-11.28	3.398e-28	0.997003
2	BICF2P782422	rs22752485	26482354	A	ADD	1270	-7.179	-11.26	4.422e-28	0.997003
2	BICF2G630675441	rs22825214	10362098	A	ADD	1270	7.157	11.27	3.857e-28	0.997003
21	BICF2S24322855	rs22938390	34631754	T	ADD	1269	-8.055	-11.28	3.328e-28	0.997003
21	BICF2P948002	rs22976179	16516009	G	ADD	1270	10.31	11.25	4.618e-28	0.997003
22	BICF2G630335238	rs23035636	48377057	A	ADD	1270	7.704	11.29	3.115e-28	0.997003
30	BICF2P1099330	rs23625717	10336539	A	ADD	1255	-6.762	-11.27	3.94e-28	0.997003
34	BICF2G630451759	rs23837404	34024314	A	ADD	1230	11.13	11.3	3.177e-28	0.997003
34	BICF2P1457672	rs23875120	5585776	A	ADD	1270	-7.64	-11.26	4.411e-28	0.997003
38	BICF2G63070420	rs24020995	17521481	T	ADD	1260	-7.467	-11.27	3.797e-28	0.997003
4	BICF2P47697	rs24149061	66034906	G	ADD	1269	-6.995	-11.23	5.501e-28	0.997003
5	BICF2G630182563	rs24171992	31410840	A	ADD	1236	8.565	11.27	3.934e-28	0.997003
5	BICF2P464907	rs24187107	33352820	A	ADD	1235	11.98	11.29	3.346e-28	0.997003
5	BICF2S23519156	rs24270210	48506532	A	ADD	1260	9.082	11.22	6.44e-28	0.997003
6	BICF2S2373477	rs24297486	6977274	C	ADD	1220	-11.61	-11.27	4.502e-28	0.997003
7	BICF2G63086383	rs24426696	78205769	G	ADD	1270	-6.996	-11.29	3.107e-28	0.997003
7	BICF2S23240947	rs24438288	41118697	G	ADD	1265	-6.856	-11.27	3.838e-28	0.997003
9	BICF2P870540	rs24583559	39162601	G	ADD	1270	9.452	11.24	5.327e-28	0.997003
13	BICF2P330444	rs24734130	7288336	G	ADD	1270	-6.724	-11.26	4.215e-28	0.997003
13	BICF2G630750220	rs24747420	58266202	A	ADD	1269	10.43	11.23	5.706e-28	0.997003
30	G1395f38S162	rs397510974	6120575	G	ADD	1259	11.61	11.3	3.002e-28	0.997003
10	G568f47S333	rs397511352	2453907	A	ADD	1260	-7.931	-11.26	4.366e-28	0.997003
1	BICF2P1442152	rs853118212	1472808	A	ADD	1259	7.913	11.25	4.6e-28	0.997003
3	BICF2P1248122	rs8644203	83251102	A	ADD	1269	9.418	11.25	4.512e-28	0.997003
4	TIGRP2P59773_rs9125546	rs9125546	30687363	G	ADD	1270	-6.998	-11.26	4.224e-28	0.997003
1	BICF2P36560	rs9237291	66433882	G	ADD	1270	7.895	11.27	3.989e-28	0.997003
1	BICF2P1138338	rs21947857	57544345	A	ADD	1266	7.015	11.21	7.424e-28	0.998002
1	BICF2G630708083	rs21968204	1101117	G	ADD	1259	-6.836	-11.17	1.087e-27	0.998002
10	BICF2S22913956	rs22067549	6831694	G	ADD	1269	-7.486	-11.2	7.795e-28	0.998002
10	BICF2S23211087	rs22107546	7993147	G	ADD	1267	-7.606	-11.14	1.501e-27	0.998002
13	BICF2G630602358	rs22246375	403460	G	ADD	1270	-6.993	-11.19	8.417e-28	0.998002
13	BICF2P109594	rs22251081	51946012	A	ADD	1259	-7.044	-11.16	1.2e-27	0.998002
13	BICF2G630616285	rs22299152	23670628	A	ADD	1259	8.649	11.11	2.1e-27	0.998002
13	BICF2G630616306	rs22314189	23693464	G	ADD	1270	7.032	11.1	2.171e-27	0.998002
15	BICF2P507304	rs22348989	40414363	A	ADD	1259	-7.739	-11.08	2.749e-27	0.998002
18	BICF2P978138	rs22631595	28101465	A	ADD	1270	13.25	11.1	2.205e-27	0.998002
18	BICF2P568627	rs22637976	7015534	A	ADD	1260	-6.565	-11.15	1.298e-27	0.998002
18	BICF2P347561	rs22651828	24381142	A	ADD	1269	-8.839	-11.2	8.217e-28	0.998002
19	BICF2P982976	rs22680432	39292698	G	ADD	1270	-7.06	-11.08	2.615e-27	0.998002
2	BICF2G630671975	rs22815277	17570211	A	ADD	1270	-7.023	-11.09	2.396e-27	0.998002
20	BICF2P1176700	rs22898383	43091910	A	ADD	1270	-7.244	-11.1	2.274e-27	0.998002
21	BICF2G630655775	rs22987393	10848875	G	ADD	1270	-6.814	-11.15	1.28e-27	0.998002
22	BICF2G630313966	rs23046200	685120	A	ADD	1265	6.798	11.17	1.098e-27	0.998002
23	BICF2G630372555	rs23153264	34676788	A	ADD	1270	-6.816	-11.1	2.141e-27	0.998002
27	BICF2G630151796	rs23407314	26750701	G	ADD	1268	8.048	11.16	1.133e-27	0.998002
29	BICF2G630626050	rs23483689	24959342	G	ADD	1269	10.6	11.12	1.711e-27	0.998002
3	BICF2G630348906	rs23530097	72977758	A	ADD	1236	9.852	11.17	1.172e-27	0.998002
3	BICF2G630343957	rs23590068	59747611	C	ADD	1269	-7.341	-11.19	8.975e-28	0.998002
32	BICF2P1018651	rs23739837	9600418	A	ADD	1270	6.845	11.09	2.362e-27	0.998002
32	BICF2G630591424	rs23760850	21150729	G	ADD	1270	6.897	11.1	2.089e-27	0.998002
32	BICF2P7649	rs23763528	810628	G	ADD	1270	-6.901	-11.2	7.956e-28	0.998002
35	BICF2G630770254	rs23913697	5550717	A	ADD	1236	12.5	11.17	1.174e-27	0.998002
37	BICF2P876024	rs23993532	14691279	A	ADD	1260	-9.308	-11.09	2.438e-27	0.998002
4	BICF2P132633	rs24137750	75120210	C	ADD	1270	6.995	11.14	1.523e-27	0.998002
4	BICF2P151681	rs24158637	53300284	A	ADD	1270	-6.825	-11.12	1.844e-27	0.998002
5	BICF2P1419536	rs24280533	53417582	G	ADD	1270	-6.813	-11.19	8.901e-28	0.998002
7	BICF2P1016596	rs24395033	41181105	G	ADD	1259	6.818	11.22	6.728e-28	0.998002
13	BICF2P249712	rs24775701	6716708	A	ADD	1260	6.989	11.18	9.507e-28	0.998002
6	BICF2P923393	rs851439356	31382848	A	ADD	1269	8.418	11.1	2.173e-27	0.998002
30	BICF2G630403495	rs8640612	24082903	G	ADD	1270	9.503	11.21	6.75e-28	0.998002
38	TIGRP2P425064_rs8671414	rs8671414	22655318	A	ADD	1252	7.242	11.18	9.745e-28	0.998002
34	BICF2P1202640	rs8672130	28508069	G	ADD	1269	-6.895	-11.09	2.41e-27	0.998002
5	TIGRP2P74782_rs8840929	rs8840929	79665363	A	ADD	1270	6.607	11.2	8.174e-28	0.998002
7	TIGRP2P98405_rs8875594	rs8875594	48911349	G	ADD	1259	-6.906	-11.15	1.362e-27	0.998002
6	BICF2P746431	rs8922838	3735482	G	ADD	1260	7.402	11.11	2.006e-27	0.998002
12	BICF2P504793	rs9039076	53140360	A	ADD	1259	13.33	11.19	8.788e-28	0.998002
23	TIGRP2P302246_rs9076099	rs9076099	19358110	A	ADD	1260	8.054	11.14	1.522e-27	0.998002
22	TIGRP2P292600_rs9084002	*	37171109	G	ADD	1270	7.049	10.97	8.435e-27	0.999001
1	BICF2P343988	rs21881961	52453249	A	ADD	1270	8.502	10.9	1.636e-26	0.999001
1	BICF2P987431	rs21947697	1012024	G	ADD	1259	-6.921	-11.08	2.788e-27	0.999001
10	BICF2S22943767	rs22006081	8483885	A	ADD	1226	6.859	10.92	1.526e-26	0.999001
11	BICF2P551558	rs22121385	37713811	G	ADD	1260	11.3	11.07	3.03e-27	0.999001
11	BICF2G630301466	rs22225091	56506268	C	ADD	1260	-6.644	-10.93	1.251e-26	0.999001
13	BICF2P988582	rs22232614	24818870	G	ADD	1260	-7.445	-10.99	7.163e-27	0.999001
13	BICF2G630606112	rs22235133	10068749	G	ADD	1269	-6.659	-10.99	6.517e-27	0.999001
12	BICF2S237998	rs22246244	56489366	A	ADD	1260	-8.299	-11.05	3.866e-27	0.999001
15	BICF2S23660338	rs22436979	33716178	A	ADD	1257	-6.918	-10.95	1.029e-26	0.999001
16	BICF2G630114276	rs22464251	32468518	A	ADD	1270	-9.777	-11.04	4.061e-27	0.999001
16	BICF2G630115189	rs22466205	34359444	C	ADD	1269	8.073	10.96	9.505e-27	0.999001
18	BICF2P1366344	rs22646804	13440025	C	ADD	1270	-7.253	-10.95	9.773e-27	0.999001
2	BICF2S23718080	rs22824584	24170648	A	ADD	1260	11.74	10.94	1.127e-26	0.999001
21	BICF2G630659617	rs22908973	2117959	C	ADD	1270	10.97	10.89	1.837e-26	0.999001
20	BICF2G630232922	rs22927962	20504813	A	ADD	1270	6.776	11	6.187e-27	0.999001
20	BICF2P473496	rs22930862	28826317	C	ADD	1270	8.296	10.98	7.078e-27	0.999001
22	BICF2G630330611	rs22998187	37664626	G	ADD	1270	-6.626	-11	5.809e-27	0.999001
23	BICF2G630389780	rs23074775	9125328	G	ADD	1259	8.5	11.02	5.167e-27	0.999001
23	BICF2S23120402	rs23074846	26520875	C	ADD	1233	11.2	10.85	2.872e-26	0.999001
22	BICF2P337375	rs23099676	1938990	C	ADD	1270	-6.684	-10.89	1.75e-26	0.999001
24	BICF2P1417858	rs23152177	1303800	C	ADD	1270	12.4	10.85	2.756e-26	0.999001
24	BICF2P393151	rs23152378	22629350	A	ADD	1257	-6.655	-11.02	5.07e-27	0.999001
26	BICF2S23554861	rs23305246	27012957	A	ADD	1233	13.52	10.96	9.576e-27	0.999001
28	BICF2P742592	rs23455383	34588628	G	ADD	1270	6.753	10.91	1.547e-26	0.999001
29	BICF2S2362211	rs23469449	17622326	A	ADD	1227	12.71	10.9	1.823e-26	0.999001
3	BICF2G630349507	rs23524891	74573325	A	ADD	1270	6.722	10.86	2.42e-26	0.999001
3	BICF2G630340096	rs23596186	41706489	A	ADD	1269	-7.698	-11.06	3.281e-27	0.999001
3	BICF2G630338622	rs23596973	37950024	A	ADD	1270	-8.195	-10.85	2.696e-26	0.999001
3	BICF2S23240902	rs23605180	27547472	G	ADD	1260	-8.825	-10.86	2.533e-26	0.999001
30	BICF2G630400015	rs23628357	31596335	G	ADD	1259	-12.34	-11.02	5.154e-27	0.999001
32	BICF2G630592978	rs23737439	19669740	G	ADD	1270	-6.691	-10.93	1.245e-26	0.999001
32	BICF2P655484	rs23751443	2784453	G	ADD	1270	6.505	10.95	1.026e-26	0.999001
34	BICF2S23220895	rs23889019	22374387	C	ADD	1269	-6.507	-10.93	1.198e-26	0.999001
35	BICF2P367506	rs23892159	25454565	A	ADD	1260	-7.08	-10.98	7.746e-27	0.999001
37	BICF2P165614	rs24003136	13922154	A	ADD	1269	6.947	10.86	2.584e-26	0.999001
38	BICF2S23511665	rs24013438	9586466	A	ADD	1270	10.48	10.86	2.393e-26	0.999001
37	BICF2P531118	rs24039395	2155492	G	ADD	1269	7.258	11	6.163e-27	0.999001
4	BICF2P226141	rs24090495	66916423	A	ADD	1260	-6.867	-10.95	9.819e-27	0.999001
4	BICF2S23031685	rs24102612	11775871	A	ADD	1226	12.37	11.07	3.283e-27	0.999001
4	BICF2P317199	rs24131971	15761466	A	ADD	1270	11.89	10.88	1.984e-26	0.999001
5	BICF2P988690	rs24212741	50975426	C	ADD	1270	6.927	11.06	3.127e-27	0.999001
5	BICF2P287003	rs24259068	69576087	A	ADD	1259	-10.37	-10.96	9.325e-27	0.999001
6	BICF2P252126	rs24336263	4243203	A	ADD	1260	7.152	11.05	3.68e-27	0.999001
6	BICF2G630582545	rs24350701	44102572	C	ADD	1269	7.228	10.85	2.788e-26	0.999001
7	BICF2P742739	rs24373908	24174190	A	ADD	1259	-8.569	-11	6.136e-27	0.999001
7	BICF2G63083779	rs24381704	65986970	A	ADD	1270	11.24	10.85	2.794e-26	0.999001
7	BICF2P1444044	rs24422215	43998694	A	ADD	1269	-6.582	-11.02	4.824e-27	0.999001
8	BICF2S2308912	rs24485039	49696532	A	ADD	1269	9.096	10.96	9.151e-27	0.999001
8	BICF2S23642757	rs24517793	63840372	G	ADD	1260	-8.928	-10.93	1.265e-26	0.999001
9	BICF2G630838941	rs24552980	39217263	G	ADD	1269	8.903	11.05	3.503e-27	0.999001
9	BICF2P380718	rs24563350	42011296	A	ADD	1226	12.04	10.86	2.647e-26	0.999001
9	BICF2P1159438	rs24601464	12074972	G	ADD	1270	-8.188	-11.05	3.793e-27	0.999001
13	BICF2G630604233	rs24743522	6728164	G	ADD	1270	7.121	11	6.223e-27	0.999001
12	BICF2P1078104	rs24755379	25740528	G	ADD	1270	-6.887	-10.99	6.685e-27	0.999001
13	BICF2S23554801	rs24758230	16054656	G	ADD	1269	-6.768	-10.9	1.628e-26	0.999001
3	BICF2G630341618	rs24850391	44531315	G	ADD	1256	6.91	11.02	4.89e-27	0.999001
3	BICF2G630108159	rs24865485	35841813	G	ADD	1260	11.13	10.88	2.008e-26	0.999001
8	TIGRP2P112382_rs8529315	rs8529315	34017016	G	ADD	1270	-6.871	-10.86	2.501e-26	0.999001
32	TIGRP2P378950_rs8534752	rs8534752	10680407	A	ADD	1270	-6.767	-10.94	1.111e-26	0.999001
14	TIGRP2P186716_rs8561917	rs8561917	12119603	A	ADD	1259	-6.782	-10.9	1.734e-26	0.999001
15	TIGRP2P201223_rs8590826	rs8590826	40891278	G	ADD	1269	-6.59	-10.98	7.463e-27	0.999001
23	TIGRP2P302248_rs8615684	rs8615684	19371957	A	ADD	1270	7.013	11	6.065e-27	0.999001
14	BICF2P1279787	rs8623684	17150859	A	ADD	1270	-6.869	-11.04	3.959e-27	0.999001
19	BICF2P1058245	rs8756673	39731368	A	ADD	1270	7.114	11.04	3.944e-27	0.999001
19	TIGRP2P266568_rs8757230	rs8757230	37776953	A	ADD	1260	-6.65	-10.91	1.465e-26	0.999001
19	BICF2P938485	rs8822437	41851719	A	ADD	1270	8.164	11.07	3.013e-27	0.999001
24	BICF2G630509709	rs8975250	11427061	A	ADD	1269	-7.877	-10.97	8.458e-27	0.999001
7	TIGRP2P103233_rs9019123	rs9019123	72359086	A	ADD	1270	-6.668	-10.92	1.337e-26	0.999001
9	BICF2P220406	rs9159072	8534780	A	ADD	1259	7.26	10.9	1.741e-26	0.999001
37	BICF2S23114107	rs9179028	24332938	A	ADD	1270	-6.851	-10.98	7.082e-27	0.999001
2	TIGRP2P27480_rs9236429	rs9236429	62204528	G	ADD	1260	-7.083	-10.95	1.023e-26	0.999001
7	TIGRP2P99157_rs9241133	rs9241133	51931171	A	ADD	1270	-8.071	-10.87	2.225e-26	0.999001
3	BICF2P1191190	*	21902	G	ADD	1270	-0.4042	-0.5983	0.5497	1
2	BICF2G630787454	*	30687	A	ADD	1236	2.267	1.667	0.09575	1
3	BICF2P686633	*	44994	A	ADD	1260	-0.8432	-1.203	0.2293	1
12	BICF2P1066031	*	47061	A	ADD	1260	-5.714	-4.809	1.698e-06	1
20	BICF2G630227626	*	63857	G	ADD	1260	1.176	1.562	0.1185	1
30	BICF2G630412697	*	127324	A	ADD	1263	-2.321	-3.518	0.0004504	1
20	BICF2G630227611	*	144946	A	ADD	1270	-1.9	-2.817	0.004927	1
11	BICF2P270425	*	160493	A	ADD	1269	1.942	2.833	0.004679	1
17	BICF2P485882	*	272432	C	ADD	1255	-1.198	-1.761	0.07844	1
20	BICF2G630227582	*	302246	A	ADD	1270	0.9417	1.269	0.2047	1
6	TIGRP2P77250_rs9255272	*	310237	A	ADD	1260	-0.4024	-0.5123	0.6085	1
6	BICF2G630807407	*	321129	G	ADD	1267	-0.8026	-1.2	0.2305	1
31	BICF2G630726492	*	363505	G	ADD	1267	0.2217	0.323	0.7468	1
11	BICF2P757289	*	404385	A	ADD	1269	0.4081	0.4616	0.6444	1
30	BICF2G630412591	*	466261	A	ADD	1267	0.651	0.7346	0.4627	1
11	BICF2S22950773	*	473700	A	ADD	1260	1.597	2.164	0.03062	1
16	BICF2P683322	*	501714	G	ADD	1226	-1.088	-0.5847	0.5588	1
30	BICF2G630412572	*	516948	T	ADD	1268	-1.87	-2.672	0.007633	1
11	BICF2S2341930	*	521813	C	ADD	1260	1.09	1.383	0.1669	1
12	BICF2P301485	*	555475	C	ADD	1267	-1.049	-1.62	0.1054	1
31	BICF2G630726520	*	561264	A	ADD	1268	3.975	3.896	0.0001031	1
16	BICF2S2313758	*	787603	A	ADD	1260	-0.2001	-0.2011	0.8407	1
16	BICF2S23130433	*	830095	A	ADD	1260	1.333	1.407	0.1596	1
36	BICF2G630766904	*	935394	G	ADD	1269	5.379	4.769	2.065e-06	1
14	BICF2G630517266	*	1111848	A	ADD	1269	0.2337	0.201	0.8407	1
2	BICF2G630787382	*	1121797	C	ADD	1270	-0.8461	-0.9687	0.3329	1
2	BICF2G630787367	*	1209375	G	ADD	1270	-0.988	-1.475	0.1404	1
27	BICF2S22953172	*	1221539	C	ADD	1226	9.018	6.13	1.186e-09	1
2	BICF2G630787350	*	1312320	A	ADD	1270	0.9902	1.565	0.1178	1
37	BICF2P420045	*	1313064	G	ADD	1090	-14.58	-3.876	0.0001124	1
17	BICF2S23641445	*	1337635	G	ADD	1222	7.077	4.734	2.454e-06	1
2	BICF2G630787327	*	1371790	A	ADD	1270	3.25	3.561	0.000383	1
2	BICF2G630787321	*	1385314	G	ADD	1269	2.297	3.638	0.0002854	1
18	BICF2S22955589	*	1602188	G	ADD	1260	-11.35	-5.751	1.115e-08	1
7	BICF2S22931951	*	1610526	A	ADD	1270	-0.6176	-0.8709	0.384	1
7	BICF2P169524	*	1648889	G	ADD	1253	-3.192	-4.978	7.33e-07	1
36	BICF2G630766378	*	1706294	A	ADD	1270	-2.21	-3.346	0.0008439	1
30	BICF2P447549	*	1957591	A	ADD	1226	-0.9275	-0.4259	0.6702	1
12	BICF2P684740	*	2003004	A	ADD	1270	0.5007	0.5151	0.6066	1
7	BICF2G630465305	*	2031863	A	ADD	1270	2.22	3.407	0.0006768	1
33	BICF2G630244992	*	2185195	C	ADD	1269	1.862	2.515	0.01203	1
33	BICF2P892403	*	2288574	G	ADD	1251	-3.266	-4.597	4.713e-06	1
23	BICF2P14578	*	2375838	A	ADD	1232	-3.664	-4.539	6.207e-06	1
32	BICF2P1313784	*	2630259	G	ADD	1260	-1.803	-2.212	0.02715	1
21	BICF2P1272996	*	2942378	A	ADD	1259	1.705	1.554	0.1204	1
22	BICF2P854212	*	2957266	G	ADD	1270	-5.016	-7.246	7.433e-13	1
4	BICF2P1237813	*	3212447	C	ADD	1260	-0.9422	-1.142	0.2537	1
27	BICF2G630139029	*	3457966	C	ADD	1270	4.991	6.86	1.075e-11	1
11	BICF2S23212641	*	3804977	A	ADD	1267	0.6406	0.8305	0.4064	1
31	BICF2P614396	*	3863587	A	ADD	1258	0.2166	0.3174	0.751	1
28	BICF2G630276940	*	4083602	A	ADD	1263	-1.612	-2.199	0.02808	1
30	BICF2G630411588	*	4091667	A	ADD	1235	-5.937	-4.078	4.839e-05	1
27	BICF2S23329507	*	4094112	G	ADD	1270	-1.147	-1.428	0.1535	1
21	BICF2G630659280	*	4111385	G	ADD	1270	2.891	4.329	1.614e-05	1
36	BICF2G630765317	*	4245318	G	ADD	1270	-3.208	-4.16	3.392e-05	1
16	BICF2P1432245	*	4262367	G	ADD	1268	-1.345	-2.078	0.03787	1
22	BICF2P982193	*	4399898	A	ADD	1270	0.2844	0.329	0.7422	1
35	BICF2P1207275	*	4431546	A	ADD	1259	-5.254	-4.682	3.151e-06	1
31	BICF2S23113505	*	4455764	T	ADD	1251	-3.601	-4.447	9.49e-06	1
35	BICF2P172205	*	4548315	A	ADD	1270	-2.725	-4.006	6.521e-05	1
27	BICF2P337461	*	4891409	A	ADD	1260	-0.1661	-0.1448	0.8849	1
8	BICF2P1456140	*	4998691	G	ADD	1270	1.933	2.66	0.007916	1
16	BICF2P865951	*	5044263	A	ADD	1269	-3.364	-4.122	4.005e-05	1
32	BICF2P1431114	*	5274515	A	ADD	1270	2.758	2.666	0.007781	1
16	BICF2S23551547	*	5360290	A	ADD	1227	-6.336	-2.392	0.01691	1
20	BICF2G630228990	*	5496432	A	ADD	1269	1.321	1.379	0.1682	1
5	BICF2P459093	*	5542423	G	ADD	1259	0.7425	0.9547	0.3399	1
38	BICF2S23143320	*	5637193	G	ADD	1260	0.2591	0.3627	0.7169	1
37	BICF2G630125705	*	5662639	A	ADD	1267	1.26	1.871	0.06163	1
37	TIGRP2P423585_rs9023970	*	5757058	T	ADD	1260	-3.955	-3.714	0.0002126	1
2	BICF2S23710897	*	6030835	A	ADD	1250	-1.493	-2.017	0.04393	1
2	BICF2S23025237	*	6143669	G	ADD	1259	-7.344	-9.893	2.848e-22	1
2	BICF2S22943923	*	6204470	A	ADD	1227	1.089	0.6993	0.4845	1
2	BICF2P996487	*	6219142	C	ADD	1270	-5.007	-6.629	4.978e-11	1
3	BICF2P289429	*	6412944	G	ADD	1259	-2.476	-3.438	0.0006045	1
3	BICF2P552772	*	6463307	C	ADD	1270	3.038	3.546	0.0004049	1
7	BICF2P342814	*	6556015	A	ADD	1269	3.032	4.191	2.963e-05	1
25	BICF2G630470672	*	6581324	A	ADD	1226	-2.037	-1.278	0.2016	1
7	BICF2P1375722	*	6585667	A	ADD	1259	-0.7391	-0.6342	0.5261	1
4	BICF2P808445	*	6779991	A	ADD	1260	1.27	1.378	0.1686	1
32	BICF2P90176	*	6786745	C	ADD	1260	-1.222	-1.868	0.06205	1
21	BICF2G630658458	*	6857721	A	ADD	1270	-0.2333	-0.3521	0.7248	1
34	BICF2S23138823	*	6865930	A	ADD	1226	-1.288	-0.6993	0.4845	1
35	BICF2P996719	*	6895271	A	ADD	1270	-1.593	-2.065	0.03909	1
8	BICF2P618909	*	6900383	G	ADD	1260	-3.091	-3.059	0.002269	1
21	BICF2G630658377	*	6939990	A	ADD	1260	-1.68	-2.489	0.01296	1
21	BICF2G630658359	*	6965347	A	ADD	1270	0.7359	0.8254	0.4093	1
36	BICF2P857904	*	6999966	G	ADD	1270	0.2249	0.2975	0.7661	1
1	BICF2S23138952	*	7020134	A	ADD	1270	-1.696	-2.593	0.009631	1
5	BICF2S23727124	*	7097893	G	ADD	1259	2.139	2.851	0.004426	1
33	BICF2G630247071	*	7208794	A	ADD	1237	0.6834	0.5821	0.5606	1
33	BICF2G630247164	*	7289039	A	ADD	1270	7.768	5.888	5.008e-09	1
17	BICF2P1248622	*	7342920	A	ADD	1260	1.046	0.9224	0.3565	1
29	BICF2P669918	*	7390008	C	ADD	1259	-2.758	-4.137	3.753e-05	1
9	BICF2P1012878	*	7405601	A	ADD	1226	5.085	3.966	7.728e-05	1
9	BICF2P1160161	*	7416308	A	ADD	1270	-0.0365	-0.05405	0.9569	1
9	BICF2S23134559	*	7418368	A	ADD	1226	8.338	6.025	2.23e-09	1
33	BICF2G630247327	*	7437718	G	ADD	1270	-3.338	-5.024	5.776e-07	1
9	BICF2S23349590	*	7440508	G	ADD	1258	0.6725	0.6436	0.5199	1
9	BICF2S23153415	*	7457860	A	ADD	1260	6.272	5.987	2.789e-09	1
9	BICF2S23215671	*	7474082	A	ADD	1270	-1.957	-3.133	0.00177	1
26	BICF2P1310453	*	7515481	A	ADD	1260	-1.764	-2.002	0.04552	1
28	BICF2S23555051	*	7860856	A	ADD	1260	-1.442	-1.484	0.138	1
15	BICF2P1239354	*	7869001	A	ADD	1260	2.941	3.258	0.001151	1
23	BICF2P1505	*	7869457	G	ADD	1268	-0.6448	-0.5187	0.604	1
31	BICF2G630730778	*	7902262	A	ADD	1270	-1.023	-1.051	0.2936	1
29	BICF2S2356087	*	7931312	A	ADD	1260	-3.096	-4.666	3.392e-06	1
19	BICF2S2311843	*	8288502	A	ADD	1268	-3.091	-3.662	0.0002604	1
38	BICF2P187448	*	8321200	A	ADD	1270	-0.5422	-0.7795	0.4358	1
32	BICF2P667025	*	8350537	G	ADD	1260	0.9051	0.7842	0.4331	1
26	BICF2S2327275	*	8390210	G	ADD	1260	-2.315	-3.144	0.001707	1
22	BICF2P368454	*	8629240	G	ADD	1254	-0.6678	-0.7415	0.4585	1
24	BICF2G630511948	*	8645369	G	ADD	1270	0.5413	0.6423	0.5208	1
29	BICF2P1069580	*	8739749	A	ADD	1269	1.615	1.989	0.04695	1
29	BICF2S23438166	*	8829667	G	ADD	1269	1.462	2.056	0.03998	1
7	BICF2P306772	*	8850885	C	ADD	1098	-2.908	-3.792	0.0001577	1
11	BICF2G63027171	*	8978200	A	ADD	1238	-3.886	-4.878	1.214e-06	1
9	BICF2G630828624	*	9003519	T	ADD	1260	-5.612	-8.788	4.896e-18	1
9	BICF2G630828606	*	9026363	A	ADD	1269	3.261	4.914	1.008e-06	1
36	BICF2G630762951	*	9053079	A	ADD	1270	1.396	2.158	0.03114	1
9	BICF2G630828582	*	9080826	A	ADD	1270	-1.531	-1.86	0.06308	1
11	BICF2G630287171	*	9182677	A	ADD	1239	2.962	2.716	0.006696	1
15	BICF2G630443831	*	9199450	A	ADD	1229	-5.732	-7.423	2.134e-13	1
19	BICF2P267899	*	9233688	G	ADD	1269	3.109	4.561	5.591e-06	1
1	BICF2P158777	*	9257013	C	ADD	1270	-3.894	-4.846	1.416e-06	1
26	BICF2G630806836	*	9325775	A	ADD	1270	0.08747	0.09382	0.9253	1
36	BICF2P858630	*	9431199	A	ADD	1260	3.719	4.586	4.974e-06	1
26	BICF2G630806722	*	9518356	A	ADD	1270	-0.8005	-1.183	0.237	1
22	BICF2S23320612	*	9548503	G	ADD	1260	1.254	1.756	0.07929	1
36	BICF2G630762459	*	9653037	C	ADD	1258	-1.095	-1.676	0.09395	1
35	BICF2G630773385	*	9659521	A	ADD	1269	-4.6	-3.521	0.0004455	1
10	BICF2G630668908	*	9661869	A	ADD	1268	-1.782	-1.998	0.04597	1
14	BICF2G630520284	*	9760041	G	ADD	1270	1.063	1.419	0.1561	1
35	BICF2P841803	*	9793796	A	ADD	1250	-1.525	-1.792	0.07333	1
19	BICF2S22939382	*	9814894	A	ADD	1270	1.221	1.951	0.05126	1
28	BICF2P493261	*	9964726	A	ADD	1270	1.539	2.327	0.02013	1
27	BICF2S22929823	*	9984071	A	ADD	1259	-1.147	-1.528	0.1268	1
14	BICF2P293316	*	10027715	G	ADD	1270	-1.072	-1.004	0.3156	1
31	BICF2P1078864	*	10029164	A	ADD	1259	-0.6763	-0.9084	0.3638	1
24	BICF2G630510834	*	10115328	G	ADD	1270	0.09108	0.1008	0.9197	1
16	BICF2P66927	*	10197354	C	ADD	1259	0.9243	1.358	0.1747	1
16	BICF2P365789	*	10200710	A	ADD	1267	2.613	3.987	7.088e-05	1
32	BICF2G630598828	*	10219185	G	ADD	1270	-0.5017	-0.7633	0.4454	1
16	BICF2S23059843	*	10230350	A	ADD	1260	-3.904	-5.916	4.242e-09	1
34	TIGRP2P393810_rs8588242	*	10231377	A	ADD	1259	0.4135	0.6305	0.5285	1
24	BICF2G630510661	*	10259314	A	ADD	1270	2.009	1.974	0.04864	1
32	BICF2G630598777	*	10360773	G	ADD	1270	-3.839	-5.523	4.042e-08	1
32	BICF2P533673	*	10388708	A	ADD	1255	-3.375	-5.139	3.199e-07	1
9	BICF2G630827759	*	10441482	G	ADD	1255	-4.03	-5.591	2.772e-08	1
29	BICF2P460523	*	10476562	A	ADD	1270	0.4893	0.6976	0.4856	1
25	BICF2P485354	*	10481606	T	ADD	1270	4.181	3.632	0.000293	1
13	BICF2P676226	*	10761200	A	ADD	1270	-3.364	-4.345	1.505e-05	1
16	BICF2P618538	*	10779863	G	ADD	1259	1.341	1.486	0.1376	1
16	BICF2S23060181	*	10791061	G	ADD	1260	2.984	3.15	0.001672	1
16	BICF2S2345343	*	10806175	A	ADD	1259	2.881	2.99	0.002847	1
16	BICF2P1302630	*	10849011	A	ADD	1270	0.2938	0.4032	0.6869	1
16	BICF2P236050	*	10866892	A	ADD	1260	0.9651	1.017	0.3096	1
16	BICF2P82484	*	10879195	T	ADD	1260	0.4219	0.4342	0.6642	1
9	BICF2P644534	*	10953655	A	ADD	1258	0.3518	0.5464	0.5849	1
22	BICF2P235967	*	10966889	A	ADD	1270	-2.646	-3.706	0.0002192	1
7	BICF2P222981	*	10988767	A	ADD	1259	0.8413	0.8114	0.4173	1
11	BICF2G630290157	*	11189546	A	ADD	1225	-0.1621	-0.1578	0.8746	1
30	BICF2S23642047	*	11258848	G	ADD	1269	-1.299	-1.415	0.1572	1
6	BICF2P398305	*	11267292	A	ADD	1257	0.4535	0.6693	0.5035	1
19	BICF2P172784	*	11359135	A	ADD	1270	-4.731	-5.944	3.586e-09	1
24	BICF2P1060424	*	11480566	A	ADD	1270	-0.8665	-1.349	0.1775	1
11	BICF2P1412705	*	11499926	A	ADD	1270	4.886	2.815	0.004957	1
13	BICF2S23056670	*	11625514	A	ADD	1260	0.3565	0.494	0.6214	1
38	BICF2P794255	*	11631519	A	ADD	1260	2.266	3.414	0.0006602	1
32	BICF2P912683	*	11643492	A	ADD	1270	-0.8479	-1.255	0.2097	1
31	BICF2S23036027	*	11979167	A	ADD	1234	1.052	1.558	0.1195	1
9	BICF2P1267850	*	11989661	A	ADD	1270	5.038	5.847	6.377e-09	1
38	BICF2S23048085	*	12002629	A	ADD	1260	4.312	5.968	3.127e-09	1
33	BICF2P400840	*	12160886	A	ADD	1260	2.99	2.908	0.003701	1
21	BICF2S22945125	*	12311342	A	ADD	1260	3.319	4.157	3.443e-05	1
31	BICF2S23742741	*	12362014	C	ADD	1259	1.166	1.533	0.1255	1
38	BICF2G63074666	*	12371427	C	ADD	1266	4.025	4.913	1.015e-06	1
31	BICF2S23114358	*	12374960	G	ADD	1260	1.05	1.613	0.107	1
2	BICF2G630674630	*	12469577	G	ADD	1259	1.422	2.139	0.03261	1
6	BICF2P1267860	*	12484029	A	ADD	1260	0.6752	0.9397	0.3476	1
2	BICF2G630674617	*	12509430	G	ADD	1270	3.039	3.553	0.0003952	1
2	BICF2G630674553	*	12526445	A	ADD	1269	5.11	7.295	5.256e-13	1
38	BICF2G63074378	*	12551232	A	ADD	1270	1.433	1.964	0.0498	1
2	BICF2G630674520	*	12567760	A	ADD	1269	-0.9776	-1.134	0.2571	1
2	BICF2G630674415	*	12613634	G	ADD	1260	2.758	4.077	4.851e-05	1
2	BICF2G630674395	*	12651113	A	ADD	1266	0.5903	0.8065	0.4201	1
3	BICF2G630700980	*	12677832	C	ADD	1259	-1.759	-2.592	0.009663	1
2	BICF2G630674369	*	12693301	A	ADD	1255	-0.1121	-0.1408	0.888	1
13	BICF2G630608587	*	12695521	C	ADD	1269	2.986	4.64	3.849e-06	1
2	BICF2G630674366	*	12700803	G	ADD	1269	4.401	6.632	4.883e-11	1
1	BICF2P1166615	*	12703724	G	ADD	1247	-5.865	-7.649	4.031e-14	1
2	BICF2G630674349	*	12717827	G	ADD	1270	-3.304	-5.197	2.361e-07	1
2	BICF2G630674265	*	12800316	A	ADD	1237	0.03392	0.01937	0.9845	1
13	BICF2S23426142	*	12839754	A	ADD	1270	0.9044	1.259	0.2082	1
27	BICF2G630142938	*	12904119	G	ADD	1270	-3.518	-5.397	8.069e-08	1
24	BICF2P621436	*	13045766	A	ADD	1270	-2.162	-3.417	0.0006538	1
27	BICF2P1354142	*	13128837	C	ADD	1225	-8.424	-4.661	3.489e-06	1
27	BICF2P113286	*	13132039	A	ADD	1260	-3.889	-4.691	3.016e-06	1
12	BICF2P963927	*	13196569	G	ADD	1260	-0.6082	-0.801	0.4233	1
3	BICF2P674534	*	13223779	A	ADD	1265	2.68	4.134	3.796e-05	1
20	BICF2P1376799	*	13259782	G	ADD	1270	-3.618	-4.52	6.773e-06	1
20	BICF2P1056166	*	13273535	C	ADD	1270	0.6024	0.8446	0.3985	1
10	BICF2G630667186	*	13327874	A	ADD	1269	1.032	1.122	0.2621	1
30	BICF2P1460197	*	13353513	T	ADD	1260	-0.183	-0.2833	0.777	1
26	BICF2G630803886	*	13389168	G	ADD	1270	4.641	5.899	4.685e-09	1
17	BICF2G630218266	*	13405566	G	ADD	1269	-1.287	-1.893	0.05858	1
2	BICF2G630674156	*	13508029	A	ADD	1236	2.425	1.431	0.1526	1
22	BICF2S23216172	*	13515825	A	ADD	1270	-2.998	-4.132	3.839e-05	1
28	BICF2G630274199	*	13599329	A	ADD	1255	0.6047	0.7986	0.4247	1
16	BICF2S2346061	*	13772606	G	ADD	1270	-2.189	-2.636	0.008479	1
23	BICF2P118016	*	13831478	G	ADD	1226	-5.558	-3.281	0.001062	1
32	BICF2P288482	*	13846841	G	ADD	1267	4.418	5.972	3.037e-09	1
26	BICF2G630803448	*	13854387	A	ADD	1260	-1.468	-2.201	0.02791	1
17	BICF2G630218076	*	13854649	G	ADD	1270	-1.893	-2.936	0.003383	1
26	BICF2G630803425	*	13880805	C	ADD	1270	0.3354	0.487	0.6263	1
26	BICF2G630803409	*	13914933	A	ADD	1265	-0.4513	-0.6203	0.5352	1
38	BICF2P203234	*	13967873	G	ADD	1269	1.173	1.511	0.1309	1
29	BICF2P1385005	*	13973730	A	ADD	1270	-3.436	-4.724	2.575e-06	1
26	BICF2G630803289	*	14002319	A	ADD	1270	4.192	4.374	1.318e-05	1
17	BICF2G630217997	*	14004382	A	ADD	1269	-0.1875	-0.2225	0.824	1
26	BICF2G630803284	*	14008446	A	ADD	1270	-2.372	-2.333	0.01982	1
17	BICF2G630217987	*	14020870	T	ADD	1267	-2.784	-3.393	0.0007139	1
26	BICF2G630803241	*	14044506	G	ADD	1270	-2.144	-3.097	0.001998	1
17	BICF2G630217937	*	14058326	A	ADD	1234	0.6965	0.3577	0.7206	1
26	BICF2G630803180	*	14084051	C	ADD	1269	-0.6864	-0.9888	0.3229	1
17	BICF2G630217905	*	14094531	G	ADD	1270	-2.976	-3.832	0.0001333	1
17	BICF2G630217887	*	14132150	G	ADD	1255	-0.7082	-1.07	0.2847	1
3	BICF2P145991	*	14172117	T	ADD	1270	-4.111	-6.285	4.495e-10	1
17	BICF2G630217832	*	14183759	G	ADD	1270	-0.1108	-0.1001	0.9203	1
17	BICF2G630217813	*	14202210	A	ADD	1227	-1.376	-0.6836	0.4944	1
17	BICF2G630217802	*	14222002	A	ADD	1269	-0.5046	-0.7449	0.4565	1
17	BICF2G630217768	*	14244594	A	ADD	1269	-3.379	-5.187	2.491e-07	1
2	BICF2P1094611	*	14268130	C	ADD	1270	1.283	1.811	0.07035	1
17	BICF2G630217715	*	14306750	G	ADD	1270	-0.2051	-0.3016	0.763	1
2	BICF2G630673822	*	14387963	A	ADD	1235	1.422	1.283	0.1998	1
2	BICF2G630673820	*	14388396	A	ADD	1219	-1.158	-1.722	0.0854	1
26	BICF2G630803162	*	14396595	A	ADD	1270	3.498	4.227	2.541e-05	1
2	BICF2S235750	*	14459574	G	ADD	1268	-0.05698	-0.08074	0.9357	1
2	BICF2S23552945	*	14468844	G	ADD	1247	-0.8059	-0.8722	0.3833	1
11	BICF2G630293556	*	14469031	A	ADD	1260	2.71	2.512	0.01212	1
19	BICF2P608875	*	14485948	A	ADD	1269	-0.1103	-0.1708	0.8644	1
17	BICF2G630217609	*	14496636	G	ADD	1270	1.954	1.879	0.06042	1
2	BICF2S23547745	*	14500594	C	ADD	1268	0.6473	0.7138	0.4755	1
25	TIGRP2P325395_rs9141944	*	14635263	A	ADD	1260	0.3005	0.4642	0.6426	1
2	BICF2G630673547	*	14665624	C	ADD	1269	-1.623	-2.479	0.01329	1
14	BICF2P629954	*	14680440	G	ADD	1270	-0.6902	-1.077	0.2817	1
10	BICF2P1148357	*	14873916	A	ADD	1259	0.5567	0.6505	0.5155	1
32	BICF2P1296823	*	14911599	A	ADD	1270	-0.393	-0.4791	0.632	1
32	BICF2S23319650	*	14952127	A	ADD	1270	0.9408	1.145	0.2524	1
27	BICF2S23042985	*	14954643	G	ADD	1270	1.671	2.285	0.02249	1
14	BICF2P665225	*	15317909	A	ADD	1260	-2.12	-2.974	0.002997	1
26	BICF2P1115008	*	15433826	G	ADD	1260	-4.706	-6.093	1.474e-09	1
30	BICF2G630409251	*	15501336	C	ADD	1270	0.3758	0.5771	0.564	1
23	BICF2P1307910	*	15504890	A	ADD	1267	-0.3877	-0.5912	0.5545	1
34	BICF2P311052	*	15507878	A	ADD	1259	3.619	5.189	2.462e-07	1
6	BICF2P1090035	*	15611208	A	ADD	1270	0.9081	1.455	0.146	1
6	BICF2P1284279	*	15629811	A	ADD	1270	-1.888	-2.151	0.03169	1
22	BICF2S2328734	*	15631612	G	ADD	1270	-2.46	-3.477	0.0005249	1
23	BICF2S23216734	*	15653447	G	ADD	1270	-0.4258	-0.5778	0.5635	1
38	BICF2P728189	*	15654083	G	ADD	1270	-2.902	-4.351	1.462e-05	1
6	BICF2S23217442	*	15670943	T	ADD	1270	1.276	1.975	0.04843	1
6	BICF2S23519373	*	15680709	G	ADD	1260	-5.04	-5.607	2.533e-08	1
34	BICF2P335962	*	15710389	T	ADD	1267	4.196	5.724	1.297e-08	1
6	BICF2P31299	*	15711941	G	ADD	1268	-1.026	-1.584	0.1135	1
15	BICF2P30202	*	15740503	T	ADD	1256	-0.9813	-1.495	0.1351	1
38	BICF2G63072308	*	15742893	A	ADD	1270	2.944	3.621	0.0003048	1
36	BICF2S232272	*	15761853	A	ADD	1245	3.696	4.738	2.411e-06	1
6	BICF2S23213167	*	15761903	G	ADD	1260	-0.09219	-0.1028	0.9182	1
10	BICF2S2342163	*	15769324	A	ADD	1269	2.149	3.358	0.0008092	1
38	BICF2G63072257	*	15770303	G	ADD	1270	-1.25	-1.559	0.1193	1
6	BICF2P942266	*	15778033	G	ADD	1270	-0.4049	-0.6123	0.5405	1
38	BICF2P665753	*	15780013	G	ADD	1260	0.2329	0.1793	0.8577	1
38	BICF2G63072254	*	15794763	A	ADD	1270	-0.06832	-0.09283	0.9261	1
38	BICF2P222434	*	15815621	G	ADD	1259	0.6143	0.8999	0.3684	1
38	BICF2P1325300	*	15828418	C	ADD	1246	0.07867	0.1181	0.906	1
38	BICF2G63072201	*	15862169	A	ADD	1270	-1.127	-1.318	0.1878	1
38	BICF2S23048012	*	15887466	A	ADD	1270	0.6738	0.9406	0.3471	1
38	BICF2G63072172	*	15901673	A	ADD	1268	-2.439	-3.718	0.0002099	1
6	BICF2S23746091	*	15952990	G	ADD	1260	-4.582	-5.359	9.922e-08	1
38	BICF2S23510859	*	15958993	T	ADD	1270	-3.399	-5.087	4.187e-07	1
38	BICF2G63072100	*	15964946	A	ADD	1227	8.106	4.983	7.145e-07	1
38	BICF2G63072063	*	15994472	A	ADD	1270	-0.4874	-0.4327	0.6653	1
38	BICF2G63072052	*	15999307	A	ADD	1269	4.035	3.757	0.00018	1
38	BICF2P1113752	*	16007521	C	ADD	1256	-0.9141	-0.9228	0.3563	1
38	BICF2P825252	*	16012604	G	ADD	1260	-2.199	-2.823	0.004827	1
38	BICF2P210611	*	16040944	G	ADD	1270	2.87	2.111	0.03495	1
38	BICF2S23210122	*	16045432	A	ADD	1270	5.081	6.23	6.329e-10	1
6	BICF2P516779	*	16060109	A	ADD	1270	-3.633	-5.576	2.998e-08	1
38	BICF2P419500	*	16069903	A	ADD	1260	-1.783	-2.609	0.009184	1
6	BICF2P1238222	*	16129495	A	ADD	1259	1.03	0.5855	0.5583	1
38	BICF2G63071920	*	16129627	G	ADD	1270	-4.741	-5.987	2.785e-09	1
6	BICF2S23726297	*	16149911	G	ADD	1269	-5.438	-5.942	3.641e-09	1
5	BICF2G63030142	*	16155942	A	ADD	1270	0.8964	1.156	0.248	1
6	BICF2G630726201	*	16167372	A	ADD	1266	-0.9733	-0.7649	0.4445	1
6	BICF2P385680	*	16183867	G	ADD	1269	6.038	8.628	1.842e-17	1
6	BICF2G630726170	*	16244917	A	ADD	1226	7.033	5.579	2.971e-08	1
6	BICF2G630726153	*	16263593	G	ADD	1270	2.409	3.727	0.0002026	1
6	BICF2P453903	*	16275662	A	ADD	1226	13.96	7.959	3.918e-15	1
38	BICF2P705255	*	16444609	G	ADD	1270	-1.88	-2.563	0.01048	1
14	BICF2S235983	*	16499752	A	ADD	1260	2.07	2.531	0.01148	1
6	BICF2P583173	*	16566139	A	ADD	1269	-0.7195	-1.072	0.2839	1
6	BICF2S23146375	*	16618802	G	ADD	1264	3.214	4.655	3.576e-06	1
6	BICF2S23639066	*	16628125	A	ADD	1270	-1.844	-2.077	0.038	1
21	BICF2G630652523	*	16723396	G	ADD	1252	3.218	4.52	6.757e-06	1
32	BICF2P656050	*	17022806	G	ADD	1270	-1.538	-2.46	0.01401	1
26	BICF2G630802147	*	17023647	A	ADD	1266	-0.5705	-0.8796	0.3792	1
35	BICF2P1164089	*	17027662	A	ADD	1260	1.78	1.646	0.09992	1
23	BICF2P461191	*	17064450	A	ADD	1269	-5.203	-7.852	8.67e-15	1
32	BICF2P143454	*	17103297	A	ADD	1269	1.108	1.591	0.1119	1
16	BICF2S2326937	*	17242421	A	ADD	1260	-0.6591	-0.7315	0.4646	1
38	BICF2P739260	*	17331237	A	ADD	1270	-2.136	-3.051	0.002332	1
15	BICF2S23353264	*	17338471	C	ADD	1267	-0.1508	-0.2351	0.8141	1
31	BICF2P659296	*	17344558	G	ADD	1260	0.9557	1.186	0.236	1
32	BICF2G630594882	*	17562349	G	ADD	1270	0.5779	0.9038	0.3663	1
8	TIGRP2P108546_rs9154483	*	17590120	G	ADD	1270	-0.6529	-0.9743	0.3301	1
26	BICF2G630801613	*	17603764	G	ADD	1270	-5.331	-6.115	1.285e-09	1
31	BICF2G630734529	*	17610090	A	ADD	1268	0.4474	0.5089	0.6109	1
9	BICF2S2444016	*	17620797	G	ADD	1259	-0.8557	-0.5062	0.6128	1
31	BICF2G630734631	*	17737418	A	ADD	1258	-0.03881	-0.05904	0.9529	1
9	TIGRP2P242759_rs8583903	*	17761974	C	ADD	1259	-10.93	-6.792	1.697e-11	1
32	BICF2G630594608	*	17819759	G	ADD	1236	3.428	3.003	0.002723	1
16	BICF2P389845	*	18152350	A	ADD	1260	-3.209	-4.351	1.467e-05	1
13	BICF2G630611454	*	18202790	A	ADD	1270	0.4717	0.7486	0.4542	1
1	BICF2P822605	*	18268077	A	ADD	1270	-2.331	-3.594	0.0003383	1
1	BICF2P363533	*	18279276	G	ADD	1268	1.874	2.707	0.006878	1
11	BICF2G630296151	*	18343798	A	ADD	1258	2.366	2.908	0.003705	1
32	BICF2G630594033	*	18346610	A	ADD	1260	5.154	7.968	3.597e-15	1
26	BICF2S23042800	*	18347351	G	ADD	1270	-1.534	-2.428	0.01531	1
24	BICF2G630504526	*	18464931	G	ADD	1259	0.4914	0.7542	0.4509	1
31	BICF2G630735350	*	18505350	A	ADD	1270	-3.094	-4.81	1.688e-06	1
23	BICF2P1456617	*	18526198	G	ADD	1270	-4.077	-5.415	7.344e-08	1
5	BICF2P263321	*	18743133	A	ADD	1266	-0.4669	-0.3994	0.6897	1
29	BICF2P52311	*	18896721	A	ADD	1269	-0.8462	-1.074	0.2831	1
31	BICF2P859952	*	19013383	A	ADD	1260	1.366	1.643	0.1006	1
13	BICF2P1159074	*	19069650	A	ADD	1269	-0.5988	-0.9257	0.3548	1
12	BICF2S23446810	*	19086811	A	ADD	1269	-1.397	-1.725	0.08469	1
35	BICF2P116139	*	19125869	A	ADD	1268	3.531	5.268	1.621e-07	1
32	BICF2G630593384	*	19149654	A	ADD	1260	1.613	2.482	0.01319	1
33	BICF2P220701	*	19173575	A	ADD	1259	-4.941	-7.44	1.86e-13	1
7	BICF2S23443423	*	19203782	G	ADD	1268	0.1323	0.2004	0.8412	1
6	BICF2P769637	*	19296007	G	ADD	1268	0.5843	0.8191	0.4129	1
30	BICF2S23155571	*	19303776	G	ADD	1269	1.728	2.418	0.01576	1
17	BICF2P1345123	*	19356062	G	ADD	1270	-1.72	-2.618	0.008942	1
34	BICF2G630461731	*	19430222	A	ADD	1270	0.4871	0.7644	0.4448	1
34	BICF2G630461657	*	19500545	G	ADD	1267	-0.7571	-1.124	0.2612	1
35	BICF2P1239406	*	19570752	G	ADD	1258	0.3854	0.531	0.5955	1
34	BICF2G630461603	*	19581143	A	ADD	1270	-1.835	-2.412	0.01599	1
34	BICF2G630461501	*	19688689	A	ADD	1260	-1.546	-2.272	0.02326	1
8	BICF2S23533219	*	19719307	A	ADD	1269	3.128	3.029	0.002507	1
12	BICF2P14848	*	19812077	A	ADD	1259	0.1336	0.1807	0.8566	1
17	BICF2P801804	*	19812578	A	ADD	1260	-4.047	-4.944	8.674e-07	1
12	BICF2P298073	*	19816435	A	ADD	1270	1.468	1.928	0.05406	1
10	BICF2S23627912	*	19830499	A	ADD	1226	0.1744	0.08543	0.9319	1
31	BICF2P725878	*	19910407	G	ADD	1260	6.375	8.587	2.599e-17	1
2	BICF2S24412294	*	19935434	C	ADD	1250	-2.969	-1.912	0.05616	1
23	BICF2G630381762	*	19957996	C	ADD	1270	-4.563	-2.662	0.007857	1
31	BICF2G630736623	*	19967579	A	ADD	1256	1.975	2.731	0.006397	1
18	BICF2S23748209	*	20038308	A	ADD	1258	-2.306	-2.43	0.01522	1
35	BICF2P1448364	*	20044125	C	ADD	1263	-2.026	-2.563	0.01049	1
18	BICF2S23532367	*	20051927	G	ADD	1248	-1.674	-1.992	0.04654	1
18	BICF2P991028	*	20061055	A	ADD	1236	-1.939	-1.414	0.1577	1
18	BICF2P278537	*	20085634	A	ADD	1259	-2.133	-2.352	0.01882	1
13	BICF2G630613095	*	20090461	C	ADD	1269	-5.133	-7.555	7.966e-14	1
13	BICF2G630613136	*	20118050	A	ADD	1269	-7.408	-9.502	9.863e-21	1
18	BICF2S2339350	*	20119212	A	ADD	1259	0.8326	1.15	0.2502	1
13	BICF2G630613189	*	20170134	A	ADD	1270	0.4742	0.4381	0.6614	1
13	BICF2G630613220	*	20185569	G	ADD	1270	2.312	3.558	0.0003879	1
18	BICF2S22954784	*	20191474	A	ADD	1260	-7.336	-4.166	3.313e-05	1
24	BICF2P1357041	*	20210539	G	ADD	1270	0.8383	0.6863	0.4926	1
13	BICF2G630613289	*	20242962	G	ADD	1268	5.363	4.257	2.221e-05	1
13	BICF2G630613309	*	20251734	A	ADD	1270	1.513	2.207	0.02752	1
13	BICF2G630613333	*	20272479	A	ADD	1241	-2.239	-3.205	0.001385	1
13	BICF2G630613421	*	20332321	G	ADD	1270	-0.8466	-1.32	0.187	1
17	BICF2P282135	*	20404618	A	ADD	1260	-2.075	-3.193	0.001443	1
13	BICF2G630613447	*	20431540	A	ADD	1270	4.622	3.259	0.001148	1
13	BICF2G630613491	*	20450927	G	ADD	1269	0.4835	0.6722	0.5016	1
13	BICF2G630613555	*	20493645	A	ADD	1270	-0.7706	-0.7996	0.4241	1
23	BICF2P561533	*	20499409	A	ADD	1270	-5.182	-7.97	3.515e-15	1
28	BICF2S23221871	*	20510769	A	ADD	1270	-0.8381	-1.293	0.1962	1
14	BICF2S23450221	*	20530109	G	ADD	1270	-0.9119	-0.7442	0.4569	1
13	BICF2G630613631	*	20546099	G	ADD	1259	1.264	1.661	0.09697	1
13	BICF2G630613639	*	20550229	A	ADD	1269	0.8675	1.065	0.2873	1
22	BICF2G630322888	*	20606303	G	ADD	1270	0.1732	0.2422	0.8087	1
13	BICF2G630613807	*	20727449	A	ADD	1250	-2.734	-2.472	0.01356	1
3	BICF2P167222	*	20870765	C	ADD	1269	3.333	4.155	3.468e-05	1
30	BICF2P486208	*	20901808	A	ADD	1255	-3.18	-3.133	0.00177	1
13	BICF2G630613900	*	20965648	G	ADD	1270	-2.126	-2.472	0.01356	1
13	BICF2G630613914	*	20976248	G	ADD	1270	-3.282	-4.859	1.33e-06	1
13	BICF2G630613963	*	21033151	C	ADD	1270	-0.8825	-1.25	0.2116	1
25	BICF2P1049282	*	21043062	A	ADD	1259	1.126	1.464	0.1433	1
29	BICF2G630623154	*	21055601	A	ADD	1270	-0.5645	-0.8862	0.3757	1
13	BICF2S23658277	*	21158066	C	ADD	1268	0.496	0.7599	0.4474	1
5	BICF2P1135026	*	21175364	A	ADD	1270	2.098	3.004	0.002714	1
6	BICF2S23764437	*	21219129	C	ADD	1269	2.446	3.598	0.0003325	1
35	BICF2G630777805	*	21223159	A	ADD	1270	2.956	4.667	3.388e-06	1
35	BICF2G630777817	*	21239999	G	ADD	1270	-1.808	-2.783	0.005468	1
35	BICF2G630777836	*	21254373	C	ADD	1270	2.858	4.415	1.096e-05	1
35	BICF2G630777867	*	21264923	A	ADD	1267	-2.681	-4.217	2.657e-05	1
22	BICF2G630323184	*	21333670	G	ADD	1270	1.932	2.84	0.004589	1
21	BICF2S23330225	*	21343439	A	ADD	1259	1.478	1.576	0.1152	1
11	BICF2S23310692	*	21397151	A	ADD	1260	8.159	5.315	1.26e-07	1
16	BICF2P49960	*	21407038	G	ADD	1268	-1.429	-1.317	0.1881	1
31	BICF2G630737354	*	21437436	A	ADD	1270	-1.295	-1.906	0.0569	1
35	BICF2G630778068	*	21459938	A	ADD	1270	4.678	5.498	4.628e-08	1
32	BICF2G630591211	*	21469584	G	ADD	1260	4.573	5.824	7.28e-09	1
35	BICF2G630778094	*	21477004	G	ADD	1255	-0.06441	-0.07766	0.9381	1
31	BICF2G630737422	*	21489821	A	ADD	1260	-0.4683	-0.6168	0.5375	1
31	BICF2G630737498	*	21546949	A	ADD	1269	-1.886	-2.874	0.004124	1
31	BICF2G630737517	*	21564693	A	ADD	1269	-0.4427	-0.6375	0.5239	1
31	BICF2G630737559	*	21597181	A	ADD	1270	-3.318	-4.339	1.546e-05	1
19	BICF2G63043895	*	21616662	A	ADD	1269	2.993	4.131	3.848e-05	1
35	BICF2G630778167	*	21631400	G	ADD	1270	2.219	2.967	0.003066	1
15	BICF2P821840	*	21684502	A	ADD	1269	2.11	2.758	0.005903	1
35	BICF2G630778257	*	21708956	A	ADD	1270	-2.624	-3.246	0.0012	1
35	BICF2G630778267	*	21719722	G	ADD	1268	1.486	2.216	0.02686	1
35	BICF2G630778310	*	21739904	A	ADD	1270	-1.255	-1.903	0.05733	1
35	BICF2G630778326	*	21748200	C	ADD	1261	-2.906	-2.277	0.02296	1
20	BICF2S23315454	*	21778239	C	ADD	1259	-3.211	-4.119	4.06e-05	1
35	BICF2G630778425	*	21778358	T	ADD	1260	-3.599	-4.969	7.665e-07	1
20	BICF2G630233742	*	21789372	G	ADD	1270	-0.699	-1.126	0.2604	1
36	BICF2G630758620	*	21825344	A	ADD	1270	1.373	1.446	0.1485	1
20	BICF2G630233713	*	21855892	C	ADD	1252	-2.131	-3.764	0.0001751	1
35	BICF2G630778539	*	21880643	A	ADD	1270	-6.083	-5.561	3.263e-08	1
20	BICF2P279876	*	21883157	G	ADD	1270	0.7241	1.193	0.2329	1
20	BICF2G630233693	*	21904055	G	ADD	1260	0.09014	0.1468	0.8833	1
35	BICF2G630778553	*	21911091	C	ADD	1226	-1.763	-2.701	0.006999	1
20	BICF2G630233682	*	21911988	A	ADD	1267	-0.365	-0.5982	0.5498	1
20	BICF2G630233677	*	21920197	A	ADD	1270	0.2016	0.3236	0.7463	1
35	BICF2G630778576	*	21932066	C	ADD	1260	1.539	2.208	0.0274	1
12	BICF2P119168	*	21950589	C	ADD	1260	6.718	8.074	1.582e-15	1
35	BICF2G630778617	*	21964343	A	ADD	1270	-4.049	-3.343	0.0008524	1
1	BICF2P570525	*	22046002	A	ADD	1259	3.141	3.248	0.001194	1
14	BICF2P496703	*	22104832	A	ADD	1270	-0.3689	-0.5379	0.5907	1
30	BICF2G630405375	*	22148583	C	ADD	1226	0.8214	1.301	0.1935	1
32	BICF2S23249836	*	22532953	G	ADD	1260	5.258	7.862	8.059e-15	1
16	BICF2P1335987	*	22533146	A	ADD	1260	4.759	5.192	2.421e-07	1
37	BICF2S23254023	*	22649902	A	ADD	1270	4.019	6.15	1.038e-09	1
1	TIGRP2P17344_rs8865764	*	22675364	C	ADD	1260	-3.916	-3.369	0.0007763	1
22	TIGRP2P291150_rs8643209	*	22750912	A	ADD	1250	0.1151	0.1564	0.8757	1
6	BICF2P1249950	*	22824975	C	ADD	1225	-4.211	-2.49	0.01291	1
5	BICF2S23229964	*	22838377	C	ADD	1270	1.774	2.673	0.007609	1
7	BICF2P961482	*	22888362	C	ADD	1270	-1.265	-1.87	0.06174	1
35	BICF2G630779395	*	23122735	A	ADD	1270	3.497	3.615	0.0003124	1
23	BICF2G630379345	*	23468464	G	ADD	1267	-1.138	-1.762	0.07835	1
28	BICF2G630268148	*	23643908	A	ADD	1257	-1.062	-0.8897	0.3738	1
34	BICF2S22948873	*	23678705	G	ADD	1268	-1.292	-1.907	0.0567	1
8	BICF2P719542	*	24053167	G	ADD	1226	8.466	4.519	6.8e-06	1
11	BICF2G630297756	*	24067200	A	ADD	1269	-5.717	-5.954	3.394e-09	1
31	BICF2P59285	*	24107856	A	ADD	1269	2.46	3.466	0.0005466	1
11	BICF2G630297841	*	24160766	G	ADD	1270	1.594	2.461	0.014	1
11	BICF2G630297875	*	24251700	G	ADD	1270	-0.8162	-1.127	0.2601	1
11	BICF2G630297880	*	24265963	C	ADD	1268	-1.857	-2.986	0.002878	1
11	BICF2G630297906	*	24295197	G	ADD	1268	-0.7068	-0.8515	0.3947	1
29	BICF2S24510674	*	24363894	A	ADD	1268	-1.331	-1.965	0.04964	1
11	BICF2G630297998	*	24385951	A	ADD	1260	1.21	1.578	0.1147	1
19	BICF2G63046177	*	24399692	A	ADD	1270	-3.28	-3.436	0.0006086	1
11	BICF2G630298086	*	24460709	A	ADD	1268	1.237	1.839	0.06611	1
10	BICF2P1258837	*	24490873	A	ADD	1270	5.584	8.7	1.01e-17	1
6	BICF2S23014753	*	24508365	G	ADD	1259	5.364	8.502	5.193e-17	1
34	BICF2G630460594	*	24521100	A	ADD	1270	-1.025	-1.604	0.109	1
5	BICF2P431566	*	24584168	A	ADD	1236	0.05484	0.02806	0.9776	1
22	BICF2P1052135	*	24584730	A	ADD	1270	1.487	2.103	0.03565	1
34	BICF2P27411	*	24646541	A	ADD	1260	-4.215	-5.548	3.522e-08	1
15	BICF2G630436465	*	24676320	C	ADD	1256	1.741	2.748	0.006081	1
15	BICF2G630436432	*	24709871	A	ADD	1270	-0.7863	-0.5995	0.549	1
15	BICF2G630436426	*	24728260	G	ADD	1269	-2.341	-3.601	0.0003296	1
13	BICF2S23151194	*	24885063	A	ADD	1270	3.587	5.387	8.54e-08	1
18	BICF2P1062778	*	24891130	A	ADD	1270	5.372	6.759	2.115e-11	1
18	BICF2P1364353	*	24929847	C	ADD	1269	-1.339	-2.125	0.03381	1
29	BICF2P133635	*	24984658	T	ADD	1270	0.3762	0.566	0.5715	1
1	BICF2P1347877	*	25019806	C	ADD	1270	-0.6697	-0.9808	0.3269	1
1	BICF2P295909	*	25034144	T	ADD	1270	-2.6	-4.1	4.397e-05	1
1	BICF2P3694	*	25044771	G	ADD	1270	0.96	1.462	0.1439	1
37	BICF2P179599	*	25063566	A	ADD	1270	-0.5494	-0.8325	0.4053	1
1	BICF2S23016234	*	25074448	G	ADD	1270	-1.921	-2.937	0.003379	1
18	BICF2P703026	*	25079568	G	ADD	1270	0.5114	0.6833	0.4945	1
27	BICF2P580622	*	25079672	G	ADD	1252	-2.288	-3.44	0.0006017	1
1	BICF2P532348	*	25085967	A	ADD	1269	-0.2767	-0.4048	0.6857	1
14	BICF2S2316483	*	25090970	A	ADD	1270	-2.4	-3.143	0.001711	1
1	BICF2P680416	*	25150177	A	ADD	1260	2.832	2.761	0.005846	1
1	BICF2P167452	*	25160976	C	ADD	1260	3.151	4.794	1.83e-06	1
1	BICF2P749396	*	25170160	G	ADD	1270	-2.831	-4.391	1.223e-05	1
29	BICF2S231181	*	25199383	C	ADD	1270	0.1209	0.1843	0.8538	1
17	BICF2S2417639	*	25209242	G	ADD	1260	1.809	2.268	0.02351	1
35	BICF2P321297	*	25221437	G	ADD	1254	2.082	2.974	0.002995	1
1	BICF2S23745469	*	25241659	G	ADD	1260	-0.03936	-0.05237	0.9582	1
34	BICF2G630460014	*	25244975	C	ADD	1237	-3.581	-2.618	0.008964	1
1	BICF2P680865	*	25260410	C	ADD	1270	5.417	4.88	1.198e-06	1
1	BICF2P19923	*	25283409	A	ADD	1269	3.151	4.888	1.148e-06	1
1	BICF2S23044886	*	25289422	G	ADD	1260	-2.316	-3.729	0.0002008	1
31	BICF2G630738686	*	25333283	A	ADD	1235	12.4	8.144	9.27e-16	1
1	TIGRP2P18186_rs9139000	*	25351538	A	ADD	1260	-4.713	-7.352	3.497e-13	1
29	BICF2P267586	*	25384521	G	ADD	1259	0.5899	0.7862	0.4319	1
1	BICF2P735708	*	25401240	A	ADD	1270	3.035	3.359	0.0008054	1
1	BICF2P1261840	*	25429475	A	ADD	1269	1.751	2.139	0.03261	1
1	TIGRP2P18165_rs9079841	*	25446101	G	ADD	1260	-5.771	-5.188	2.476e-07	1
1	BICF2P445620	*	25448763	A	ADD	1260	1.115	1.677	0.0938	1
1	TIGRP2P18162_rs8546859	*	25449974	A	ADD	1270	1.288	1.576	0.1153	1
1	BICF2P642679	*	25483781	A	ADD	1269	-2.513	-3.265	0.001122	1
1	TIGRP2P18148_rs9090040	*	25510229	A	ADD	1260	-9.536	-6.579	6.935e-11	1
22	BICF2P349783	*	25622557	G	ADD	1269	1.913	2.169	0.0303	1
6	BICF2P1069823	*	25641324	A	ADD	1260	5.27	5.53	3.89e-08	1
35	BICF2P1445670	*	25760608	A	ADD	1270	-1.894	-2.745	0.006135	1
34	BICF2S23440	*	25799399	G	ADD	1225	11.25	5.555	3.407e-08	1
26	BICF2P261465	*	25987369	G	ADD	1192	10.62	7.403	2.518e-13	1
32	BICF2P808477	*	26100673	A	ADD	1260	-1.736	-2.486	0.01304	1
35	BICF2P411379	*	26123681	A	ADD	1246	0.4128	0.6018	0.5474	1
17	BICF2P135457	*	26123772	A	ADD	1244	1.301	1.986	0.04725	1
28	BICF2G630267148	*	26303260	A	ADD	1270	0.5399	0.5804	0.5617	1
28	BICF2G630267100	*	26327512	A	ADD	1268	-3.071	-4.505	7.258e-06	1
28	BICF2G630267079	*	26353172	G	ADD	1267	-0.2191	-0.2198	0.826	1
28	BICF2G630267040	*	26406265	G	ADD	1260	-3.118	-4.769	2.07e-06	1
28	BICF2G630267031	*	26454691	A	ADD	1269	1.101	1.609	0.1078	1
28	BICF2G630267018	*	26466037	G	ADD	1270	-1.311	-1.989	0.04694	1
36	BICF2S23052635	*	26482634	A	ADD	1259	2.344	3.305	0.000977	1
10	BICF2G630480849	*	26497348	G	ADD	1270	3.445	5.373	9.204e-08	1
21	BICF2P1437581	*	26511732	A	ADD	1270	3.418	4.05	5.444e-05	1
28	BICF2G630266952	*	26570299	G	ADD	1270	-2.68	-2.786	0.005417	1
28	BICF2G630266946	*	26595230	A	ADD	1260	0.1468	0.2212	0.8249	1
28	BICF2G630266889	*	26661784	G	ADD	1228	-1.005	-1.343	0.1796	1
29	BICF2P1300317	*	26666065	C	ADD	1256	2.637	3.663	0.0002592	1
37	BICF2G630132003	*	26737907	A	ADD	1269	0.7166	1.037	0.2998	1
31	BICF2G630739109	*	26846596	C	ADD	1270	-3.934	-4.474	8.363e-06	1
31	BICF2S23059876	*	26848898	C	ADD	1270	0.2464	0.3283	0.7427	1
19	BICF2P1376533	*	26864868	G	ADD	1270	-5.022	-7.08	2.387e-12	1
18	BICF2S23526529	*	26909102	G	ADD	1227	-2.794	-1.797	0.07265	1
6	BICF2P1159271	*	26910607	G	ADD	1260	-6.115	-9.444	1.674e-20	1
36	BICF2S23653724	*	26918203	A	ADD	1260	3.947	6.07	1.687e-09	1
17	BICF2P529429	*	26926188	A	ADD	1265	1.347	1.633	0.1027	1
31	BICF2G630739225	*	26988699	G	ADD	1266	-2.982	-2.957	0.003162	1
17	BICF2S2368058	*	27014527	G	ADD	1270	-1.562	-2.34	0.01944	1
6	BICF2S23644328	*	27042680	A	ADD	1270	-1.478	-1.249	0.2117	1
20	BICF2P682151	*	27151148	T	ADD	1270	-0.2592	-0.3883	0.6979	1
7	BICF2P674261	*	27200312	A	ADD	1268	-3.663	-4.817	1.632e-06	1
11	BICF2P694211	*	27209907	G	ADD	1259	-2.833	-3.302	0.0009874	1
21	BICF2G630646340	*	27248957	G	ADD	1270	-0.5628	-0.8196	0.4126	1
22	BICF2G630326940	*	27263063	A	ADD	1270	4.171	5.925	4.007e-09	1
21	BICF2G630646312	*	27270202	G	ADD	1270	-3.389	-5.195	2.385e-07	1
34	BICF2P1424680	*	27283396	G	ADD	1269	1.216	1.399	0.1619	1
5	BICF2G63033117	*	27324698	A	ADD	1254	-0.3131	-0.4792	0.6319	1
34	BICF2G630458403	*	27379113	A	ADD	1257	4.064	3.671	0.0002514	1
15	BICF2P594557	*	27404531	A	ADD	1256	0.5089	0.2636	0.7922	1
37	BICF2S2369617	*	27418659	G	ADD	1269	5.675	3.047	0.002362	1
37	BICF2S23121256	*	27454767	A	ADD	1269	-2.73	-4.116	4.107e-05	1
21	BICF2P139912	*	27474269	A	ADD	1260	-4.323	-4.838	1.471e-06	1
21	BICF2S23416791	*	27492786	A	ADD	1270	3.734	5.639	2.106e-08	1
7	BICF2P872032	*	27561141	G	ADD	1260	-3.188	-4.298	1.855e-05	1
21	BICF2P721306	*	27595023	G	ADD	1267	4.463	5.914	4.286e-09	1
21	BICF2P43727	*	27628675	A	ADD	1270	4.838	6.939	6.295e-12	1
21	BICF2G630645871	*	27644511	A	ADD	1270	-3.632	-4.944	8.69e-07	1
21	BICF2G630645861	*	27649992	A	ADD	1270	-0.8968	-1.265	0.2063	1
21	BICF2G630645800	*	27688548	G	ADD	1269	-0.3935	-0.5867	0.5575	1
22	BICF2G630327252	*	27701570	G	ADD	1270	1.718	2.45	0.01443	1
21	BICF2S23763008	*	27736783	A	ADD	1257	-5.187	-6.543	8.769e-11	1
21	BICF2G630645676	*	27772418	A	ADD	1236	4.804	6.48	1.326e-10	1
19	BICF2P1388108	*	27786545	A	ADD	1263	5.127	8.385	1.342e-16	1
21	BICF2G630645621	*	27793951	A	ADD	1250	-2.078	-2.728	0.006455	1
21	BICF2P779082	*	27840860	G	ADD	1270	-6.746	-7.294	5.296e-13	1
17	BICF2G630213285	*	27894009	G	ADD	1270	2.598	3.223	0.001301	1
2	BICF2S23140833	*	27940728	G	ADD	1269	2.535	3.096	0.002008	1
17	BICF2G630213239	*	27957082	G	ADD	1269	-0.1196	-0.179	0.858	1
3	BICF2P1049492	*	28036982	C	ADD	1233	2.243	3.295	0.001012	1
4	BICF2P1239451	*	28059653	A	ADD	1260	-0.008967	-0.007296	0.9942	1
21	BICF2G630644973	*	28139840	G	ADD	1215	2.073	2.859	0.004327	1
34	BICF2G630457678	*	28170257	G	ADD	1269	6.931	7.76	1.743e-14	1
36	BICF2G630756038	*	28354354	G	ADD	1270	-2.438	-2.322	0.0204	1
20	BICF2S23641023	*	28408972	G	ADD	1260	6.503	7.195	1.072e-12	1
6	BICF2P1283892	*	28410921	C	ADD	1270	2.901	4.378	1.297e-05	1
17	BICF2P818336	*	28482877	A	ADD	1259	-1.36	-1.964	0.04974	1
21	BICF2S23253187	*	28514433	A	ADD	1270	0.3871	0.5897	0.5555	1
18	BICF2S22930123	*	28559133	G	ADD	1260	-0.3845	-0.5785	0.563	1
23	BICF2G630376397	*	28599176	C	ADD	1245	6.113	3.05	0.002336	1
9	BICF2G630833211	*	28625424	A	ADD	1268	3.319	4.952	8.355e-07	1
9	BICF2G630833244	*	28662347	A	ADD	1265	-1.728	-2.65	0.008154	1
31	BICF2S2326177	*	28676370	A	ADD	1270	-2.605	-3.596	0.0003361	1
31	BICF2S23614964	*	28689773	G	ADD	1260	1.475	2.28	0.02275	1
31	BICF2P254992	*	28694820	A	ADD	1256	-4.146	-4.783	1.928e-06	1
31	BICF2P668688	*	28714514	G	ADD	1260	0.9013	1.241	0.2147	1
9	BICF2G630833300	*	28751259	G	ADD	1268	0.5728	0.8568	0.3917	1
32	BICF2S2306616	*	28811735	G	ADD	1270	-3.651	-5.713	1.379e-08	1
11	BICF2G630300749	*	28847875	G	ADD	1269	2.419	2.071	0.03853	1
9	BICF2G630833504	*	28994388	A	ADD	1237	-2.645	-2.027	0.0429	1
8	BICF2P637819	*	29093458	A	ADD	1268	0.715	1.083	0.2791	1
34	BICF2S23554040	*	29318539	A	ADD	1264	-0.2609	-0.3543	0.7232	1
19	BICF2P1019450	*	29393062	G	ADD	1259	-3.586	-5.194	2.393e-07	1
16	BICF2P562196	*	29473540	G	ADD	1269	-0.8431	-1.309	0.1906	1
21	BICF2P664556	*	29508656	A	ADD	1270	-0.1279	-0.188	0.8509	1
17	BICF2S23237744	*	29694930	G	ADD	1270	3.671	5.811	7.833e-09	1
5	BICF2P363092	*	29763222	A	ADD	1270	-4.008	-5.678	1.689e-08	1
4	BICF2P58750	*	29926470	G	ADD	1270	2.624	4.149	3.555e-05	1
13	BICF2S2436191	*	30071280	A	ADD	1259	-5.148	-4.609	4.457e-06	1
13	BICF2S23515353	*	30072328	G	ADD	1269	-2.453	-3.494	0.0004915	1
20	BICF2P279556	*	30348908	A	ADD	1269	5.068	4.575	5.222e-06	1
33	BICF2P290310	*	30472462	G	ADD	1260	2.945	3.657	0.0002659	1
36	BICF2S23058886	*	30476158	A	ADD	1259	-2.498	-2.58	0.009997	1
17	BICF2P675124	*	30611063	G	ADD	1260	-0.9791	-0.7934	0.4277	1
20	BICF2P730654	*	30616985	A	ADD	1270	0.3751	0.4063	0.6846	1
14	BICF2G630525753	*	30658992	A	ADD	1270	1.572	2.416	0.01585	1
29	BICF2P545524	*	30704969	C	ADD	1253	-0.0375	-0.05786	0.9539	1
9	BICF2P760310	*	30811476	A	ADD	1260	-3.801	-4.086	4.671e-05	1
14	BICF2G630525798	*	30856897	A	ADD	1240	-0.854	-1.223	0.2217	1
6	BICF2P195062	*	30896953	C	ADD	1251	-4.049	-6.352	2.974e-10	1
4	BICF2P374687	*	31005784	A	ADD	1240	-1.518	-2.311	0.02097	1
34	BICF2S23026642	*	31160588	G	ADD	1270	1.805	2.727	0.006483	1
2	BICF2P805659	*	31177519	A	ADD	1260	-4.872	-6.715	2.846e-11	1
13	BICF2P713780	*	31202767	A	ADD	1270	2.131	2.42	0.01566	1
4	BICF2P673298	*	31420247	A	ADD	1270	3.709	4.227	2.536e-05	1
4	BICF2S23536226	*	31503754	A	ADD	1260	3.726	5.603	2.586e-08	1
15	BICF2G630431764	*	31723867	A	ADD	1269	1.615	1.7	0.0893	1
30	BICF2S23657302	*	31796262	A	ADD	1270	-1.384	-2.135	0.03295	1
34	BICF2P54149	*	31827742	G	ADD	1258	-3.909	-5.549	3.497e-08	1
24	BICF2G630499066	*	31871459	A	ADD	1270	-1.609	-2.019	0.04369	1
9	BICF2G630835029	*	31873605	A	ADD	1270	0.2542	0.3721	0.7099	1
20	BICF2S23539901	*	31964854	G	ADD	1260	-0.3624	-0.5258	0.5991	1
29	BICF2S23134934	*	32023924	C	ADD	1270	-0.007369	-0.01123	0.991	1
27	BICF2P934087	*	32080951	A	ADD	1237	-3.443	-2.481	0.01322	1
20	BICF2P565233	*	32152247	A	ADD	1270	-1.695	-2.622	0.008845	1
25	BICF2P1176218	*	32153200	A	ADD	1270	1.565	1.834	0.06683	1
11	BICF2S22916873	*	32182045	A	ADD	1260	1.499	1.394	0.1635	1
29	BICF2S2295762	*	32232829	A	ADD	1259	2.208	1.271	0.2038	1
28	BICF2G630265653	*	32346936	C	ADD	1267	-1.945	-3.025	0.00254	1
5	BICF2P1211313	*	32374761	G	ADD	1260	-2.238	-2.062	0.0394	1
7	BICF2P693741	*	32382208	C	ADD	1260	-0.07812	-0.1199	0.9046	1
14	BICF2P23420	*	32452077	G	ADD	1270	-2.019	-2.649	0.008172	1
28	BICF2G630265488	*	32466372	G	ADD	1270	0.7851	0.8473	0.397	1
28	BICF2G630265448	*	32505498	G	ADD	1265	0.5645	0.7483	0.4544	1
14	BICF2S23531110	*	32540148	G	ADD	1270	2.231	3.271	0.001102	1
28	BICF2G630265383	*	32541689	A	ADD	1268	-1.245	-1.308	0.191	1
3	BICF2G630106077	*	32715620	A	ADD	1269	0.1489	0.1894	0.8498	1
34	BICF2G630452797	*	32763526	A	ADD	1270	3.948	4.43	1.022e-05	1
24	BICF2P1285787	*	32869038	A	ADD	1252	2.638	3.603	0.0003275	1
28	BICF2P521135	*	32887838	A	ADD	1260	-1.271	-1.193	0.233	1
10	BICF2P534526	*	32969821	A	ADD	1260	3.011	2.81	0.005037	1
11	BICF2P700072	*	32979461	C	ADD	1270	0.8678	1.116	0.2645	1
24	BICF2G630498509	*	32989852	C	ADD	1270	-4.534	-4.001	6.677e-05	1
11	BICF2S23038947	*	33021563	A	ADD	1270	-0.8469	-1.273	0.2031	1
11	BICF2P1453750	*	33038202	G	ADD	1270	4.029	4.256	2.235e-05	1
11	BICF2P100162	*	33070273	G	ADD	1268	0.9654	1.18	0.2381	1
29	BICF2G630632373	*	33099361	A	ADD	1270	-0.1538	-0.1822	0.8555	1
30	BICF2P1406723	*	33100679	G	ADD	1268	3.344	5.224	2.042e-07	1
17	BICF2S23246948	*	33161868	A	ADD	1270	-2.726	-4.202	2.826e-05	1
11	BICF2P1046131	*	33228416	T	ADD	1270	2.001	2.738	0.006269	1
1	BICF2P105227	*	33232845	C	ADD	1268	-0.4544	-0.6707	0.5026	1
11	BICF2S22918785	*	33255317	C	ADD	1270	-1.339	-2.015	0.04412	1
11	BICF2S23159756	*	33256815	G	ADD	1270	-0.3665	-0.5567	0.5778	1
23	BICF2P845341	*	33572006	G	ADD	1270	-2.258	-3.25	0.001185	1
34	BICF2P654438	*	33626100	C	ADD	1270	-1.332	-1.725	0.08469	1
12	BICF2S23521345	*	33676653	G	ADD	1226	2.368	1.491	0.1361	1
26	BICF2G630198796	*	33739265	A	ADD	1269	-2.358	-2.797	0.005239	1
26	BICF2G630198784	*	33750454	A	ADD	1269	-1.176	-1.472	0.1412	1
7	BICF2S23127985	*	33762485	G	ADD	1269	0.4563	0.5218	0.6019	1
26	BICF2G630198715	*	33782315	G	ADD	1270	1.737	2.699	0.007054	1
26	BICF2G630198591	*	33827339	A	ADD	1269	2.864	3.592	0.0003409	1
26	BICF2G630198580	*	33836887	A	ADD	1269	3.468	5.108	3.759e-07	1
26	BICF2G630198548	*	33852240	A	ADD	1270	0.5464	0.8368	0.4029	1
31	BICF2P740232	*	33919299	G	ADD	1270	3.008	4.711	2.735e-06	1
26	BICF2G630198387	*	33920399	A	ADD	1269	-1.963	-2.371	0.01791	1
31	BICF2P612244	*	33934251	A	ADD	1260	0.3817	0.4543	0.6497	1
26	BICF2G630198364	*	33934429	G	ADD	1269	-1.02	-1.56	0.1191	1
26	BICF2G630198340	*	33943479	G	ADD	1259	-0.4742	-0.7012	0.4833	1
23	BICF2G630373038	*	33946801	G	ADD	1261	-1.233	-1.647	0.09986	1
31	BICF2S23217801	*	33949956	A	ADD	1259	0.3911	0.5219	0.6018	1
31	BICF2P1270641	*	33977676	G	ADD	1259	-2.754	-3.481	0.0005167	1
26	BICF2P374184	*	33983320	G	ADD	1226	5.589	3.787	0.0001596	1
31	BICF2S23151992	*	33986906	A	ADD	1269	1.725	2.64	0.008382	1
24	BICF2P931404	*	34012904	A	ADD	1260	-2.937	-4.57	5.345e-06	1
31	BICF2P303365	*	34013982	A	ADD	1269	2.674	3.851	0.0001236	1
31	BICF2S23135107	*	34039488	A	ADD	1268	2.133	3.331	0.0008894	1
26	BICF2G630198082	*	34066296	G	ADD	1270	-4.084	-5.889	4.969e-09	1
31	BICF2P1362291	*	34077700	A	ADD	1269	-0.2498	-0.3101	0.7566	1
31	BICF2P654159	*	34092657	A	ADD	1259	-2.105	-2.881	0.004032	1
31	BICF2S22929665	*	34106748	C	ADD	1269	-0.4747	-0.7392	0.4599	1
31	BICF2P757979	*	34112669	A	ADD	1259	-3.789	-5.397	8.113e-08	1
31	BICF2P1444273	*	34115179	A	ADD	1270	4.237	6.555	8.066e-11	1
34	BICF2G630451724	*	34128807	C	ADD	1270	1.667	1.835	0.06671	1
29	BICF2G630633034	*	34175873	C	ADD	1268	4.987	3.169	0.001566	1
13	BICF2G630661044	*	34391246	A	ADD	1260	0.2183	0.3271	0.7437	1
9	BICF2P751777	*	34407014	C	ADD	1260	-1.428	-2.263	0.02379	1
24	BICF2P1453852	*	34417930	C	ADD	1260	-3.707	-2.493	0.01279	1
32	BICF2P575859	*	34499241	G	ADD	1269	-1.568	-2.056	0.04002	1
30	BICF2S23140767	*	34819602	G	ADD	1270	-0.06192	-0.08955	0.9287	1
14	BICF2G630527741	*	34957847	A	ADD	1270	6.335	4.046	5.53e-05	1
32	BICF2G630588252	*	34962456	A	ADD	1269	3.558	4.663	3.443e-06	1
5	BICF2P781236	*	35181079	A	ADD	1226	1.233	0.5725	0.5671	1
23	BICF2G630372310	*	35223816	G	ADD	1269	-1.164	-1.789	0.07387	1
32	BICF2S23739849	*	35351097	A	ADD	1252	-0.4298	-0.5811	0.5613	1
29	BICF2G630633945	*	35436563	G	ADD	1270	-1.969	-1.812	0.0702	1
16	BICF2S23651010	*	35451758	A	ADD	1226	-0.3749	-0.2568	0.7974	1
3	BICF2G630107993	*	35617262	G	ADD	1270	0.6996	0.7503	0.4532	1
22	BICF2P265964	*	35760958	A	ADD	1258	0.9121	1.074	0.2831	1
18	BICF2S23024725	*	35836045	G	ADD	1260	4.255	4.541	6.141e-06	1
31	BICF2S23031122	*	36122849	A	ADD	1219	5.577	2.698	0.00707	1
25	BICF2G630103357	*	36338034	G	ADD	1269	3.157	2.569	0.01031	1
34	BICF2P1363751	*	36355992	G	ADD	1269	-4.09	-6.29	4.374e-10	1
9	BICF2P686074	*	36493359	G	ADD	1260	-3.068	-3.807	0.0001472	1
3	BICF2P490864	*	36511645	G	ADD	1268	1.513	2.121	0.03413	1
19	BICF2S23733815	*	36622147	G	ADD	1270	0.6829	1.025	0.3058	1
15	TIGRP2P200265_rs8863181	*	36702545	C	ADD	1259	4.521	5.859	5.957e-09	1
2	BICF2S2459302	*	36737563	A	ADD	1213	4.549	2.225	0.02627	1
26	BICF2G630194399	*	36768986	A	ADD	1260	-0.4374	-0.6732	0.5009	1
10	BICF2P155531	*	36816889	G	ADD	1270	3.622	5.674	1.724e-08	1
3	BICF2P1208903	*	36889359	C	ADD	1270	1.173	1.408	0.1593	1
20	BICF2S23649727	*	37035500	A	ADD	1213	-1.349	-0.9811	0.3268	1
17	BICF2G630207640	*	37067169	C	ADD	1270	3.122	4.788	1.881e-06	1
4	BICF2S23027216	*	37153275	A	ADD	1227	2.71	1.794	0.0731	1
17	BICF2P542972	*	37501679	G	ADD	1255	-0.06018	-0.05241	0.9582	1
14	BICF2G630528039	*	37580523	A	ADD	1245	0.565	0.8611	0.3894	1
20	BICF2P516576	*	37616507	A	ADD	1270	-2.155	-3.383	0.0007384	1
17	BICF2P197970	*	37674672	A	ADD	1260	0.6689	0.5744	0.5658	1
17	BICF2G630206774	*	37681193	A	ADD	1270	-1.612	-2.055	0.04004	1
17	BICF2G630206779	*	37685589	G	ADD	1260	-2.021	-2.385	0.01723	1
17	BICF2P1241321	*	37697874	T	ADD	1270	1.428	2.162	0.03079	1
17	BICF2G630206814	*	37708795	A	ADD	1270	3.78	3.873	0.0001129	1
17	BICF2G630206829	*	37715945	A	ADD	1270	-2.508	-1.596	0.1106	1
17	TIGRP2P230666_rs9250443	*	37728593	A	ADD	1270	1.433	2.121	0.03415	1
17	BICF2P205800	*	37745276	A	ADD	1237	1.216	0.6085	0.543	1
18	BICF2G630696749	*	37799975	G	ADD	1259	-5.032	-7.506	1.148e-13	1
29	BICF2G630634858	*	37808336	A	ADD	1226	2.709	1.53	0.1262	1
29	BICF2G630634868	*	37824036	G	ADD	1269	3.026	3.571	0.0003695	1
29	BICF2G630634881	*	37835046	A	ADD	1270	1.77	2.629	0.008675	1
17	BICF2P1178402	*	37846797	A	ADD	1266	-4.79	-5.78	9.404e-09	1
29	BICF2G630634919	*	37849768	A	ADD	1267	2.543	3.371	0.0007715	1
34	BICF2P1392613	*	38178831	A	ADD	1270	-3.921	-5.931	3.883e-09	1
23	BICF2S23617925	*	38242824	A	ADD	1087	-0.5095	-0.6447	0.5193	1
28	BICF2G630260018	*	38266214	A	ADD	1270	-4.981	-5.34	1.099e-07	1
3	BICF2G630338855	*	38277785	A	ADD	1268	2.266	3.495	0.0004907	1
28	BICF2G630259926	*	38299291	A	ADD	1260	-1.291	-1.389	0.1651	1
26	BICF2G630192540	*	38308433	C	ADD	1269	1.707	1.51	0.1312	1
25	BICF2P334862	*	38334182	A	ADD	1270	0.02269	0.02965	0.9763	1
28	BICF2G630259843	*	38340004	A	ADD	1232	1.908	0.9663	0.3341	1
28	BICF2G630259827	*	38356064	A	ADD	1236	-1.744	-1.432	0.1525	1
9	BICF2S23115623	*	38370088	A	ADD	1259	-0.1824	-0.1794	0.8576	1
28	BICF2G630259703	*	38437610	A	ADD	1268	4.019	6.057	1.825e-09	1
28	BICF2P1187917	*	38576080	A	ADD	1260	-1.939	-2.046	0.04101	1
27	BICF2G630152344	*	38700622	C	ADD	1270	-1.013	-1.473	0.1409	1
26	BICF2G630191175	*	38938593	G	ADD	1270	-3.15	-4.813	1.664e-06	1
19	BICF2G630257145	*	38967821	G	ADD	1269	-3.069	-3.385	0.0007333	1
31	BICF2P1227267	*	38998758	G	ADD	1099	-0.6026	-0.831	0.4061	1
31	BICF2G630199890	*	39017391	A	ADD	1263	3.451	3.838	0.0001301	1
31	BICF2P266366	*	39034397	G	ADD	1270	-2.185	-3.408	0.0006746	1
31	BICF2G630199911	*	39046841	G	ADD	1259	-8.316	-9.371	3.226e-20	1
31	BICF2P68980	*	39061231	T	ADD	1269	2.637	4.1	4.399e-05	1
21	BICF2P215427	*	39068050	A	ADD	1268	-3.279	-4.565	5.473e-06	1
31	BICF2G630199984	*	39070162	A	ADD	1259	-2.753	-4.163	3.352e-05	1
31	BICF2G630200022	*	39093538	A	ADD	1269	-2.229	-3.056	0.002287	1
16	BICF2P1089445	*	39100270	G	ADD	1269	-0.1358	-0.1479	0.8824	1
31	BICF2P557105	*	39104499	A	ADD	1269	0.3365	0.5156	0.6063	1
16	BICF2S22929957	*	39124085	G	ADD	1259	-0.02079	-0.02836	0.9774	1
16	BICF2P264013	*	39142395	A	ADD	1268	-1.719	-2.402	0.01645	1
16	BICF2S22925789	*	39144735	A	ADD	1259	0.03836	0.04823	0.9615	1
31	BICF2S2361987	*	39149209	A	ADD	1260	4.596	4.587	4.944e-06	1
16	BICF2S23623191	*	39154761	G	ADD	1257	-1.467	-1.881	0.06027	1
16	BICF2P569172	*	39167576	A	ADD	1269	3.589	4.258	2.215e-05	1
16	BICF2P607237	*	39182891	G	ADD	1270	3.377	4.669	3.343e-06	1
16	BICF2P1364660	*	39192853	G	ADD	1256	0.423	0.6232	0.5333	1
16	BICF2P218601	*	39205342	A	ADD	1269	-2.32	-1.771	0.07685	1
31	BICF2P1275633	*	39264290	A	ADD	1093	2.197	2.723	0.006577	1
16	BICF2S23536813	*	39277317	G	ADD	1269	-0.6638	-0.9614	0.3365	1
31	BICF2P470535	*	39278182	A	ADD	1099	0.5539	0.7495	0.4537	1
16	BICF2P1135230	*	39284727	G	ADD	1270	3.617	3.886	0.000107	1
16	BICF2P1244986	*	39328312	G	ADD	1265	0.9729	1.491	0.1363	1
31	BICF2P684449	*	39357328	G	ADD	1260	-3.012	-3.778	0.0001657	1
31	BICF2G630200411	*	39478762	A	ADD	1257	-0.3622	-0.4775	0.6331	1
31	BICF2G630200431	*	39484481	G	ADD	1270	-0.8071	-1.217	0.2237	1
12	BICF2S23315351	*	39489964	G	ADD	1254	2.522	2.698	0.007069	1
6	BICF2P272231	*	39492415	G	ADD	1224	-7.834	-8.725	8.574e-18	1
31	BICF2S23717941	*	39509570	G	ADD	1270	0.9394	1.186	0.2356	1
28	BICF2P292009	*	39592334	G	ADD	1270	2.785	3.891	0.0001052	1
28	BICF2S2322395	*	39627352	G	ADD	1270	-1.272	-1.395	0.1633	1
28	BICF2S2369514	*	39638745	A	ADD	1260	-7.898	-4.526	6.588e-06	1
28	BICF2S23155768	*	39663235	A	ADD	1269	-4.945	-4.934	9.133e-07	1
34	BICF2P762594	*	39670502	A	ADD	1260	1.299	1.917	0.05551	1
31	BICF2S23752759	*	39707218	T	ADD	1259	-3.724	-4.079	4.809e-05	1
28	BICF2P1471951	*	39711150	G	ADD	1248	-3.745	-5.699	1.506e-08	1
28	BICF2P589343	*	39762596	A	ADD	1242	-0.2888	-0.4549	0.6493	1
23	BICF2S23713895	*	39778317	A	ADD	1270	-3.01	-4.222	2.597e-05	1
28	BICF2P207907	*	39864176	A	ADD	1259	-2.651	-1.885	0.05971	1
28	BICF2S2294732	*	39878562	C	ADD	1254	-1.468	-1.76	0.07859	1
10	TIGRP2P139421_rs8765949	*	39911648	A	ADD	1269	-2.671	-3.733	0.000198	1
28	BICF2S23538313	*	39962322	G	ADD	1260	-2.533	-1.865	0.06243	1
28	BICF2P144412	*	39998110	A	ADD	1260	4.771	4.576	5.204e-06	1
28	BICF2P1264656	*	40068919	A	ADD	1260	-9.992	-4.495	7.606e-06	1
21	BICF2P295824	*	40069503	A	ADD	1260	-1.277	-1.093	0.2744	1
28	BICF2P669276	*	40082365	A	ADD	1260	8.033	7.978	3.327e-15	1
28	BICF2S23057372	*	40097392	A	ADD	1260	-1.279	-1.213	0.2252	1
28	BICF2P446230	*	40120792	A	ADD	1270	2.968	4.538	6.208e-06	1
2	BICF2P1028084	*	40133336	A	ADD	1260	-7.475	-7.174	1.24e-12	1
28	BICF2P1132814	*	40185766	G	ADD	1257	5.079	4.897	1.101e-06	1
24	BICF2P64229	*	40207120	G	ADD	1269	-5.808	-9.311	5.386e-20	1
28	BICF2G630108765	*	40258638	A	ADD	1270	-2.902	-3.833	0.0001329	1
28	BICF2G630108773	*	40272341	G	ADD	1269	2.603	2.815	0.004955	1
28	BICF2S2395766	*	40317728	A	ADD	1269	5.319	8.072	1.598e-15	1
27	BICF2G630153429	*	40330041	G	ADD	1269	-1.074	-1.312	0.1899	1
16	BICF2G630812899	*	40340938	A	ADD	1239	0.3508	0.5415	0.5883	1
28	BICF2G630108882	*	40383207	A	ADD	1235	-2.588	-1.474	0.1406	1
28	BICF2G630109015	*	40455575	A	ADD	1269	1.22	1.705	0.08838	1
28	BICF2G630109054	*	40504222	A	ADD	1082	-3.498	-4.214	2.719e-05	1
28	BICF2S22918898	*	40548549	A	ADD	1090	-10.57	-3.278	0.001078	1
28	BICF2G630109118	*	40578166	A	ADD	1269	6.773	10.16	2.255e-23	1
28	BICF2G630109288	*	40637662	G	ADD	1270	3.179	4.913	1.014e-06	1
28	BICF2G630109328	*	40645571	A	ADD	1270	6.056	7.916	5.323e-15	1
18	BICF2G630693882	*	40688141	A	ADD	1270	-5.995	-4.335	1.576e-05	1
28	BICF2G63064634	*	40728967	G	ADD	1259	-1.726	-2.302	0.02152	1
18	BICF2G630693604	*	40818506	A	ADD	1212	-0.9098	-0.5081	0.6115	1
8	BICF2S23611615	*	40822548	G	ADD	1270	3.53	5.247	1.811e-07	1
16	BICF2S22955587	*	40913648	A	ADD	1260	-0.6982	-0.7603	0.4472	1
28	BICF2P1175195	*	40914567	G	ADD	1258	-3.427	-5.173	2.683e-07	1
16	BICF2S23554241	*	41195832	G	ADD	1270	0.6424	0.8894	0.374	1
11	BICF2P595918	*	41217026	G	ADD	1270	2.11	2.956	0.003172	1
24	BICF2G630497819	*	41217348	T	ADD	1270	0.4804	0.6255	0.5317	1
24	BICF2G630497798	*	41225039	A	ADD	1260	1.492	1.069	0.2852	1
6	BICF2P744202	*	41268127	A	ADD	1269	-3.686	-5.184	2.52e-07	1
24	BICF2G630497792	*	41275569	C	ADD	1259	0.8382	1.243	0.214	1
3	BICF2S229813	*	41483202	A	ADD	1226	7.685	6.011	2.433e-09	1
9	BICF2G630840996	*	41658025	C	ADD	1260	-2.986	-4.419	1.079e-05	1
8	BICF2P1221218	*	41949872	A	ADD	1235	2.658	2.615	0.009022	1
5	BICF2P599846	*	42137408	A	ADD	1270	-5.423	-9.08	4.065e-19	1
3	BICF2P1003371	*	42624352	A	ADD	1270	-4.96	-7.22	8.924e-13	1
21	BICF2P739498	*	42655845	G	ADD	1260	-2.026	-2.605	0.009285	1
3	BICF2G630340827	*	42893924	A	ADD	1253	-1.87	-1.854	0.06392	1
17	BICF2P1270632	*	42930397	A	ADD	1270	-1.106	-1.616	0.1063	1
5	BICF2S2413183	*	42935077	G	ADD	1225	-5.414	-2.652	0.00811	1
16	BICF2S23125634	*	42943028	A	ADD	1270	1.529	2.249	0.0247	1
15	BICF2G630431209	*	43004456	G	ADD	1270	-3.35	-4.531	6.433e-06	1
1	BICF2S23510007	*	43055297	A	ADD	1260	-2.645	-3.471	0.0005358	1
17	BICF2P1282807	*	43082534	A	ADD	1260	-3.394	-4.86	1.323e-06	1
6	G409f20S151	*	43146611	G	ADD	1259	0.3381	0.4631	0.6434	1
6	BICF2P100296	*	43551860	A	ADD	1236	-6.019	-7.641	4.299e-14	1
20	BICF2P543637	*	43570139	A	ADD	1253	-3.645	-5.769	1.002e-08	1
11	BICF2P712983	*	43644673	A	ADD	1260	-1.876	-2.863	0.00426	1
1	BICF2P1128301	*	43850199	G	ADD	1265	3.322	5.354	1.018e-07	1
27	BICF2S22947021	*	44003864	C	ADD	1240	-0.01836	-0.02084	0.9834	1
14	BICF2P1153066	*	44229743	A	ADD	1267	4.869	6.764	2.047e-11	1
25	BICF2S23433289	*	44336903	G	ADD	1270	-3.79	-5.767	1.011e-08	1
5	BICF2G630187548	*	44389587	G	ADD	1267	-1.218	-1.838	0.0663	1
12	BICF2S2368072	*	44552344	A	ADD	1260	-1.474	-2.207	0.02748	1
17	BICF2S2379893	*	45008902	G	ADD	1259	-1.91	-2.823	0.004828	1
16	BICF2P543966	*	45160849	C	ADD	1270	1.879	2.735	0.006324	1
18	BICF2P1296822	*	45166143	A	ADD	1270	-1.889	-1.951	0.05129	1
5	BICF2G630187854	*	45170058	G	ADD	1270	0.04957	0.07503	0.9402	1
8	BICF2P336042	*	45254722	A	ADD	1260	2.546	1.965	0.04969	1
25	BICF2S23519543	*	45412785	A	ADD	1270	-2.454	-2.821	0.004867	1
23	BICF2G630368566	*	45414727	C	ADD	1258	0.4696	0.4708	0.6378	1
22	BICF2G630333397	*	45922803	G	ADD	1270	4.902	5.59	2.779e-08	1
15	BICF2P175978	*	46072423	T	ADD	1270	0.5259	0.3776	0.7058	1
19	BICF2G630256662	*	46236304	A	ADD	1258	-1.312	-1.728	0.08415	1
5	BICF2G630188417	*	46256824	G	ADD	1270	-2.341	-3.025	0.00254	1
13	BICF2S23141530	*	46288066	A	ADD	1268	1.312	2.01	0.04467	1
19	BICF2P358169	*	46652649	C	ADD	1265	2.422	3.551	0.0003973	1
21	BICF2G630641533	*	46671764	A	ADD	1270	1.285	1.936	0.05311	1
10	BICF2P1305225	*	46740305	A	ADD	1260	2.732	4.073	4.923e-05	1
21	BICF2G630641275	*	46805174	G	ADD	1270	1.191	1.672	0.09481	1
17	BICF2P454179	*	47120682	A	ADD	1269	-0.5616	-0.6107	0.5415	1
25	BICF2G630159925	*	47252275	A	ADD	1269	-3.404	-3.456	0.000567	1
21	BICF2P280427	*	47282519	C	ADD	1270	0.4129	0.6362	0.5248	1
25	BICF2S23159682	*	47658561	G	ADD	1259	-4.848	-6.873	9.888e-12	1
17	BICF2P949690	*	47705465	G	ADD	1270	0.5173	0.5989	0.5493	1
9	BICF2P912680	*	47733089	A	ADD	1270	-1.945	-2.512	0.01213	1
9	BICF2P488217	*	47753456	A	ADD	1260	0.9748	0.8302	0.4066	1
9	BICF2P1246065	*	47761645	A	ADD	1270	-3.619	-4.715	2.689e-06	1
6	BICF2P217427	*	47825332	G	ADD	1250	-0.8162	-1.126	0.2602	1
23	BICF2G630365659	*	48212766	C	ADD	1258	2.032	2.118	0.03438	1
23	BICF2G630365454	*	48399631	G	ADD	1270	0.1999	0.2395	0.8107	1
15	BICF2P447398	*	48484641	C	ADD	1270	-3.17	-4.622	4.194e-06	1
19	BICF2G630254492	*	48917756	A	ADD	1270	-0.9248	-1.383	0.167	1
23	BICF2G630364581	*	49031569	C	ADD	1269	-1.85	-2.548	0.01096	1
18	BICF2P943899	*	49048602	A	ADD	1269	-2.803	-4.324	1.651e-05	1
4	TIGRP2P61997_rs8697363	*	49183592	A	ADD	1270	-1.385	-1.896	0.05823	1
3	BICF2S2334503	*	49393058	G	ADD	1270	2.015	3.17	0.001563	1
6	BICF2P1105809	*	49473362	A	ADD	1269	-0.6195	-0.9514	0.3416	1
23	BICF2G630364067	*	49583059	A	ADD	1264	-2.47	-2.96	0.003133	1
25	BICF2P339066	*	49876683	A	ADD	1269	-0.4865	-0.4856	0.6274	1
14	BICF2P1448540	*	49906338	A	ADD	1270	0.5833	0.7351	0.4624	1
25	BICF2G630156778	*	50016448	G	ADD	1270	2.471	2.584	0.009882	1
20	BICF2P1094780	*	50169426	A	ADD	1269	0.09349	0.1459	0.8841	1
13	BICF2S23049487	*	50196648	A	ADD	1260	-0.245	-0.1655	0.8686	1
22	BICF2S2356790	*	50221629	A	ADD	1269	1.815	2.486	0.01305	1
21	BICF2P769525	*	50328065	A	ADD	1270	8.133	4.93	9.31e-07	1
17	BICF2G630201664	*	50491739	A	ADD	1233	7.382	8.354	1.765e-16	1
17	BICF2G630201634	*	50554604	G	ADD	1268	1.435	2.129	0.03345	1
16	BICF2G630818793	*	50655619	G	ADD	1270	4.814	3.717	0.0002104	1
16	BICF2G630818773	*	50670320	G	ADD	1269	5.048	4.955	8.203e-07	1
20	BICF2G630447988	*	50710457	G	ADD	1269	2.984	3.796	0.0001542	1
20	BICF2P160729	*	51284275	A	ADD	1260	5.3	5.416	7.298e-08	1
17	BICF2P862420	*	51326455	A	ADD	1270	6.02	8.182	6.732e-16	1
17	BICF2P416969	*	51365149	A	ADD	1260	-0.7174	-0.9703	0.3321	1
17	BICF2P487751	*	51369007	G	ADD	1260	0.1864	0.2428	0.8082	1
17	BICF2G630201106	*	51370518	A	ADD	1255	2.9	3.469	0.0005402	1
17	BICF2S22915343	*	51385586	G	ADD	1269	0.5409	0.7827	0.4339	1
17	BICF2G630201144	*	51395700	C	ADD	1270	-0.7786	-0.5767	0.5642	1
15	BICF2S23551001	*	51402927	G	ADD	1258	-1.047	-1.507	0.132	1
17	BICF2S23014358	*	51403393	A	ADD	1269	1.54	1.777	0.07575	1
17	BICF2G630201171	*	51421305	A	ADD	1269	1.167	1.675	0.0941	1
17	BICF2G630201207	*	51433305	G	ADD	1260	1.37	1.878	0.06064	1
17	BICF2G630201231	*	51439580	G	ADD	1270	-1.21	-1.861	0.06294	1
17	BICF2P637295	*	51492212	G	ADD	1269	0.9554	1.311	0.19	1
17	BICF2G630201304	*	51503107	A	ADD	1263	6.791	5	6.555e-07	1
15	BICF2S23142847	*	51526429	A	ADD	1267	1.028	1.584	0.1134	1
11	BICF2P1145382	*	51536728	A	ADD	1260	0.7167	0.9771	0.3287	1
23	BICF2P24589	*	51537460	G	ADD	1260	4.124	2.806	0.005089	1
23	BICF2S23018422	*	51885971	A	ADD	1270	2.602	3.874	0.0001125	1
10	BICF2P1389763	*	52114470	A	ADD	1270	-1.34	-2.03	0.04253	1
5	BICF2S23521501	*	52381511	A	ADD	1259	1.788	2.61	0.009168	1
12	BICF2P659119	*	52453583	A	ADD	1260	-3.268	-4.998	6.602e-07	1
19	BICF2P965	*	52595681	G	ADD	1260	-1.251	-1.394	0.1634	1
12	BICF2P623675	*	52599879	A	ADD	1260	-6.002	-7.652	3.916e-14	1
15	BICF2G630425710	*	52996148	G	ADD	1266	-0.8458	-0.5426	0.5875	1
19	BICF2P943828	*	53038652	A	ADD	1236	-3.231	-2.448	0.01451	1
17	BICF2S22912901	*	53267254	A	ADD	1234	-2.2	-2.834	0.004675	1
19	BICF2P374562	*	53535009	C	ADD	1270	-2.226	-3.23	0.00127	1
10	BICF2P499786	*	53537347	C	ADD	1259	2.242	3.371	0.0007718	1
19	BICF2P1081487	*	53680012	A	ADD	1269	0.943	1.071	0.2846	1
8	BICF2P750454	*	54015295	A	ADD	1259	1.396	1.556	0.12	1
12	BICF2P525454	*	54113460	G	ADD	1270	-3.156	-3.587	0.0003475	1
7	BICF2P990075	*	54174797	G	ADD	1258	0.1749	0.2095	0.8341	1
22	BICF2G630336229	*	54237262	G	ADD	1257	2.567	3.517	0.0004515	1
20	BICF2P455559	*	54246894	G	ADD	1260	6.592	9.381	2.953e-20	1
22	BICF2S23756084	*	54274787	G	ADD	1270	2.931	4.525	6.612e-06	1
22	BICF2G630336394	*	54380039	A	ADD	1269	1.958	2.921	0.003554	1
16	BICF2G630820131	*	54406851	A	ADD	1270	0.8446	0.9804	0.3271	1
22	BICF2G630336474	*	54434058	A	ADD	1270	2.938	4.024	6.066e-05	1
22	BICF2G630336509	*	54458934	C	ADD	1258	-4.961	-7.783	1.473e-14	1
9	BICF2P1374572	*	54941846	A	ADD	1269	2.646	3.894	0.0001036	1
8	BICF2P270102	*	54948628	A	ADD	1270	1.368	1.778	0.0757	1
22	BICF2P809758	*	54953654	A	ADD	1269	4.186	6.396	2.233e-10	1
16	BICF2G630821721	*	55116597	G	ADD	1265	1.986	3.024	0.002544	1
8	BICF2P812016	*	55134166	G	ADD	1270	-4.57	-7.203	1.007e-12	1
10	BICF2P664664	*	55157355	G	ADD	1268	0.03019	0.04214	0.9664	1
8	BICF2S2297884	*	55235154	C	ADD	1268	-2.796	-4.214	2.686e-05	1
12	BICF2P3882	*	55285533	G	ADD	1260	3.214	4.96	8.017e-07	1
9	BICF2P93403	*	55403924	A	ADD	1227	-8.052	-5.324	1.206e-07	1
8	BICF2P279929	*	55455356	A	ADD	1267	3.458	4.637	3.91e-06	1
4	BICF2S23638261	*	55528489	G	ADD	1270	-1.955	-2.758	0.005894	1
8	BICF2P800342	*	55665835	A	ADD	1270	0.8621	1.284	0.1993	1
22	BICF2G63088686	*	55674283	G	ADD	1263	2.358	3.618	0.0003081	1
18	BICF2S23248136	*	55686132	A	ADD	1227	-5.086	-3.459	0.0005598	1
22	BICF2G63088713	*	55697253	A	ADD	1269	5.821	5.451	6.011e-08	1
22	BICF2G63088746	*	55725749	G	ADD	1270	-1.317	-1.898	0.05792	1
18	BICF2S23151349	*	55763072	C	ADD	1270	2.05	3.219	0.001318	1
13	BICF2S23058676	*	55768113	G	ADD	1269	1.641	2.512	0.01214	1
13	BICF2P637640	*	56196754	G	ADD	1264	0.8293	1.188	0.2352	1
8	BICF2S23539436	*	56286455	C	ADD	1268	1.699	2.528	0.01158	1
16	BICF2P335375	*	56335681	G	ADD	1270	0.4649	0.5819	0.5607	1
13	BICF2P679593	*	56425237	A	ADD	1269	-3.556	-4.707	2.785e-06	1
15	BICF2S23029153	*	56736469	A	ADD	1270	3.938	4.646	3.737e-06	1
14	BICF2S22916634	*	56985553	G	ADD	1269	-2.239	-3.016	0.002616	1
15	BICF2G630421802	*	57007187	A	ADD	1266	-1.509	-2.141	0.03246	1
3	BICF2S23617348	*	57041073	A	ADD	1222	-1.402	-0.8103	0.4179	1
13	BICF2S2342642	*	57069532	C	ADD	1225	2.622	1.638	0.1018	1
16	BICF2P1269711	*	57340109	G	ADD	1269	-1.281	-1.958	0.05049	1
13	BICF2S23054012	*	57365936	G	ADD	1267	-0.3957	-0.5134	0.6077	1
14	BICF2S2418309	*	57429271	A	ADD	1269	-2.58	-3.769	0.0001714	1
15	BICF2G630421196	*	57438657	C	ADD	1270	3.84	4.313	1.737e-05	1
10	BICF2S2364198	*	57774895	G	ADD	1268	0.07315	0.1148	0.9086	1
11	BICF2P684919	*	58198180	G	ADD	1270	-3.678	-5.675	1.713e-08	1
8	BICF2P692125	*	58402920	G	ADD	1268	0.07228	0.1076	0.9143	1
7	BICF2G630561761	*	58780499	G	ADD	1268	8.594	8.357	1.68e-16	1
12	BICF2G630120433	*	59018586	G	ADD	1269	4.759	5.874	5.424e-09	1
22	BICF2P1404164	*	59376981	G	ADD	1270	1.322	1.754	0.07959	1
13	BICF2S2329917	*	59382310	G	ADD	1259	-0.2758	-0.3177	0.7508	1
12	BICF2G630120223	*	59415285	A	ADD	1269	-1.11	-1.76	0.07858	1
15	BICF2S22916955	*	59592331	G	ADD	1270	-2.597	-4.128	3.901e-05	1
15	BICF2S23613859	*	59600174	G	ADD	1270	-3.425	-5.121	3.503e-07	1
4	BICF2P59126	*	59735963	A	ADD	1259	-0.3812	-0.577	0.5641	1
5	BICF2S2339876	*	59813587	A	ADD	1260	3.255	4.827	1.558e-06	1
13	BICF2P823103	*	59815296	C	ADD	1269	-1.646	-2.428	0.01532	1
14	BICF2P560880	*	60054478	G	ADD	1270	-3.437	-5.078	4.383e-07	1
8	BICF2G630416220	*	60131584	A	ADD	1260	-4.894	-4.429	1.029e-05	1
5	BICF2P181378	*	60137736	A	ADD	1079	2.529	2.069	0.03874	1
8	BICF2G630416233	*	60150619	A	ADD	1268	1.18	1.487	0.1373	1
8	BICF2G630416251	*	60170034	A	ADD	1270	-1.501	-2.314	0.02085	1
8	BICF2G630416261	*	60176938	G	ADD	1270	6.584	9.071	4.388e-19	1
8	BICF2G630416343	*	60221505	G	ADD	1269	-0.0785	-0.1215	0.9033	1
8	BICF2G630416371	*	60234084	A	ADD	1270	-2.417	-3.737	0.0001945	1
8	BICF2G630416395	*	60243677	C	ADD	1270	3.985	5.015	6.052e-07	1
8	BICF2G630416429	*	60257799	G	ADD	1269	-3.469	-4.942	8.748e-07	1
8	BICF2G630416466	*	60296443	A	ADD	1270	3.269	4.206	2.784e-05	1
8	BICF2G630416485	*	60304678	G	ADD	1259	-2.743	-3.875	0.0001121	1
17	BICF2P1108344	*	60342463	C	ADD	1270	-0.8613	-1.337	0.1816	1
11	BICF2P792561	*	60608330	G	ADD	1260	-6.834	-10.64	2.211e-25	1
11	BICF2P638133	*	60649322	A	ADD	1260	0.1045	0.1625	0.8709	1
12	BICF2P803725	*	60727793	A	ADD	1255	-1.775	-2.652	0.008096	1
14	BICF2S23034397	*	60767717	G	ADD	1270	-2.579	-3.712	0.0002148	1
8	BICF2P391091	*	60980857	A	ADD	1269	-2.418	-3.666	0.0002561	1
13	BICF2P718195	*	61161616	A	ADD	1265	-5.078	-5.638	2.125e-08	1
2	BICF2S23437040	*	61338908	G	ADD	1270	2.745	4.121	4.013e-05	1
6	BICF2S23333023	*	61625690	A	ADD	1260	-1.346	-1.366	0.1722	1
7	TIGRP2P101667_rs8521024	*	61728726	G	ADD	1259	1.786	2.597	0.009514	1
17	BICF2S23612989	*	61759323	G	ADD	1260	-2.271	-2.669	0.007716	1
10	BICF2S23529008	*	61949217	A	ADD	1225	-8.652	-5.55	3.498e-08	1
12	BICF2P650696	*	62418395	G	ADD	1267	0.8646	1.254	0.2099	1
4	BICF2P977500	*	62569516	G	ADD	1260	6.794	9.973	1.34e-22	1
13	BICF2G630744858	*	62716728	G	ADD	1270	3.132	3.406	0.0006787	1
13	BICF2G630744680	*	62988821	A	ADD	1270	1.119	1.46	0.1445	1
13	BICF2P1372798	*	62991907	A	ADD	1269	-2.947	-3.882	0.0001088	1
13	BICF2P281837	*	63012417	A	ADD	1260	0.08063	0.06649	0.947	1
13	BICF2P281836	*	63012587	G	ADD	1270	-3.693	-4.757	2.185e-06	1
13	BICF2P699326	*	63023936	A	ADD	1260	-2.583	-3.375	0.0007614	1
13	BICF2G630744640	*	63035605	A	ADD	1270	-1.317	-2.008	0.04484	1
13	BICF2P35010	*	63061254	C	ADD	1260	0.6323	0.909	0.3635	1
13	BICF2G630744592	*	63097449	A	ADD	1260	-2.978	-2.5	0.01253	1
13	BICF2G630744568	*	63113062	C	ADD	1270	3.495	4.782	1.939e-06	1
7	BICF2G630565320	*	63339496	A	ADD	1270	-0.6	-0.92	0.3577	1
7	BICF2G630565389	*	63442303	G	ADD	1257	3.895	5.938	3.729e-09	1
7	BICF2G630565463	*	63490216	A	ADD	1259	-4.171	-3.287	0.001039	1
7	BICF2G630565513	*	63521436	A	ADD	1268	5.09	7.592	6.102e-14	1
7	BICF2G630565580	*	63553286	G	ADD	1270	4.254	6.406	2.106e-10	1
7	BICF2G630565655	*	63616255	A	ADD	1270	2.985	4.383	1.264e-05	1
7	BICF2G630565656	*	63616467	G	ADD	1260	3.178	3.547	0.0004034	1
7	BICF2G630565657	*	63618612	G	ADD	1270	2.234	3.398	0.0007008	1
2	BICF2G630494945	*	63635108	A	ADD	1269	1.313	1.31	0.1905	1
2	BICF2G630494979	*	63659384	A	ADD	1260	-0.9643	-1.092	0.275	1
2	BICF2G630495099	*	63714963	G	ADD	1259	-0.6119	-0.9147	0.3605	1
7	BICF2S23311322	*	63834842	A	ADD	1269	0.7181	0.8051	0.4209	1
7	BICF2P527814	*	63841926	G	ADD	1270	2.731	3.81	0.0001457	1
7	BICF2P1079476	*	63848865	A	ADD	1260	0.1223	0.17	0.865	1
2	BICF2G630495282	*	63919962	A	ADD	1260	3.788	5.8	8.377e-09	1
7	BICF2S23626377	*	64030943	A	ADD	1259	0.6567	0.7454	0.4562	1
7	BICF2S23652013	*	64179266	G	ADD	1259	-0.5986	-0.743	0.4576	1
7	BICF2P349947	*	64187893	A	ADD	1260	3.566	3.484	0.0005111	1
7	BICF2P914492	*	64229287	A	ADD	1259	0.5906	0.9266	0.3543	1
4	BICF2S22952483	*	64236681	A	ADD	1270	-0.981	-1.556	0.12	1
3	BICF2P358456	*	64488547	G	ADD	1256	0.8115	1.117	0.2644	1
12	BICF2P202058	*	64492898	A	ADD	1260	4.525	5.394	8.229e-08	1
4	BICF2S23132983	*	64732132	G	ADD	1225	9.922	6.971	5.142e-12	1
6	BICF2G630573233	*	64791690	A	ADD	1270	-2.686	-2.406	0.01628	1
6	BICF2G630573191	*	64836764	G	ADD	1258	1.794	1.829	0.06764	1
3	BICF2G630344913	*	64860050	A	ADD	1270	-3.597	-3.87	0.0001142	1
3	BICF2G630344915	*	64860624	A	ADD	1269	-3.778	-5.49	4.856e-08	1
6	BICF2G630573177	*	64863058	G	ADD	1229	-0.1325	-0.1243	0.9011	1
6	BICF2G630573118	*	64903812	C	ADD	1255	-1.871	-2.67	0.007688	1
3	BICF2G630344981	*	64909637	A	ADD	1270	-2.134	-2.967	0.003067	1
3	BICF2G630345065	*	64960885	A	ADD	1269	3.155	3.885	0.0001078	1
3	BICF2G630345080	*	64968802	A	ADD	1270	-4.324	-4.854	1.358e-06	1
3	BICF2G630345156	*	65026714	A	ADD	1270	1.44	2.212	0.02714	1
3	BICF2G630345196	*	65046685	C	ADD	1269	1.075	1.601	0.1097	1
6	BICF2P990234	*	65386534	A	ADD	1270	1.908	2.41	0.01609	1
7	BICF2G63083422	*	65634749	G	ADD	1266	1.369	1.94	0.05264	1
6	BICF2G630572418	*	65849064	C	ADD	1256	-2.994	-4.41	1.124e-05	1
8	BICF2S23142648	*	65985517	A	ADD	1260	-0.8317	-0.9767	0.3289	1
6	BICF2G630572158	*	66155321	A	ADD	1268	2.479	2.611	0.009125	1
6	BICF2G630571833	*	66438127	G	ADD	1260	1.246	1.807	0.07098	1
4	BICF2P1044007	*	66467316	A	ADD	1260	-1.881	-1.115	0.2651	1
1	BICF2P457537	*	66762839	A	ADD	1260	3.095	2.927	0.003482	1
8	BICF2P1443321	*	67324270	A	ADD	1258	0.886	1.283	0.1998	1
4	BICF2S2309710	*	67604872	G	ADD	1270	1.984	2.789	0.005367	1
6	BICF2P125006	*	67610326	G	ADD	1269	-1.273	-1.937	0.05295	1
6	BICF2S23738230	*	68476366	A	ADD	1237	-3.998	-6.101	1.412e-09	1
3	BICF2P72337	*	68616894	A	ADD	1270	1.826	2.765	0.005776	1
7	BICF2P157176	*	68836543	G	ADD	1269	5.222	4.387	1.247e-05	1
8	BICF2P502246	*	68958888	A	ADD	1260	-0.2646	-0.2548	0.7989	1
6	BICF2P73013	*	69639102	G	ADD	1269	1.233	1.955	0.05077	1
1	BICF2P368697	*	69663040	G	ADD	1269	-0.323	-0.4395	0.6604	1
7	BICF2S2454913	*	69667553	C	ADD	1270	-2.704	-4.182	3.083e-05	1
1	BICF2S2377557	*	69758964	A	ADD	1256	-1.265	-1.588	0.1126	1
7	BICF2G63085100	*	69801871	A	ADD	1268	-1.867	-2.767	0.005736	1
3	BICF2S2374352	*	70059548	A	ADD	1268	-2.219	-3.515	0.0004556	1
2	BICF2P1223995	*	70140104	A	ADD	1269	-0.4554	-0.7	0.484	1
5	BICF2G630239398	*	70244358	A	ADD	1236	-0.5506	-0.5303	0.596	1
2	BICF2P114963	*	70694166	T	ADD	1270	2.904	4.523	6.677e-06	1
5	BICF2G630239124	*	70776716	G	ADD	1270	3.115	4.394	1.207e-05	1
3	BICF2G630348010	*	71432765	G	ADD	1269	2.056	3.199	0.001412	1
11	BICF2G630308422	*	71684370	C	ADD	1270	-0.2006	-0.2961	0.7672	1
2	BICF2P188494	*	72961958	A	ADD	1270	3.341	4.456	9.09e-06	1
8	BICF2P151389	*	72967464	G	ADD	1258	-0.8507	-1.275	0.2025	1
7	BICF2P740189	*	72977722	C	ADD	1270	-0.8808	-1.26	0.2078	1
5	BICF2P1274553	*	73243032	A	ADD	1255	-0.5768	-0.8946	0.3712	1
6	BICF2P1401527	*	73340603	A	ADD	1260	1.949	1.811	0.07038	1
5	BICF2G630237900	*	73815284	A	ADD	1236	0.6747	0.4671	0.6405	1
4	BICF2P1427408	*	74008571	G	ADD	1270	1.233	1.873	0.06132	1
11	BICF2S23737751	*	74021233	C	ADD	1260	4.189	3.95	8.237e-05	1
11	BICF2P1089090	*	74388336	A	ADD	1268	-4.157	-6.424	1.869e-10	1
1	BICF2S23452247	*	74709149	A	ADD	1269	-4.508	-5.245	1.835e-07	1
1	BICF2P735591	*	75591441	A	ADD	1260	-5.098	-6.837	1.258e-11	1
4	BICF2G630170631	*	75941049	A	ADD	1270	1.487	2.314	0.02082	1
6	BICF2P526944	*	76553149	G	ADD	1270	-3.054	-4.412	1.111e-05	1
1	BICF2S23036326	*	76812798	C	ADD	1260	-1.704	-0.9321	0.3515	1
3	TIGRP2P52773_rs8951371	*	77192002	G	ADD	1270	3.338	5.238	1.897e-07	1
7	BICF2P650503	*	77204787	G	ADD	1227	2.819	1.526	0.1273	1
4	BICF2P1451301	*	77431281	A	ADD	1269	-1.687	-2.256	0.02422	1
4	BICF2G630172223	*	77690830	G	ADD	1266	-2.95	-4.569	5.378e-06	1
4	BICF2S2379157	*	78570750	A	ADD	1251	1.903	2.726	0.006491	1
7	BICF2S233343	*	78664578	C	ADD	1269	-0.3574	-0.5273	0.5981	1
1	BICF2G630793550	*	78714695	A	ADD	1260	3.493	1.514	0.1304	1
1	BICF2G630793541	*	78725860	G	ADD	1270	-0.1548	-0.2109	0.833	1
1	BICF2G630793507	*	78747067	A	ADD	1259	-5.166	-6.956	5.618e-12	1
3	BICF2P323806	*	78805926	A	ADD	1270	2.329	3.387	0.0007275	1
5	BICF2P856483	*	78885442	A	ADD	1259	2.523	3.697	0.0002273	1
3	BICF2G630353474	*	78960101	A	ADD	1270	5.878	6.18	8.6e-10	1
1	BICF2G630793414	*	78971817	G	ADD	1267	-0.5184	-0.7492	0.4539	1
1	BICF2G630793408	*	78977494	A	ADD	1270	-2.647	-3.839	0.0001297	1
1	BICF2G630793369	*	78997899	G	ADD	1260	5.22	5.268	1.618e-07	1
1	BICF2G630793324	*	79030777	A	ADD	1270	1.165	0.7988	0.4245	1
3	BICF2G630353589	*	79046490	G	ADD	1270	2.409	3.012	0.002645	1
3	BICF2G630353682	*	79100661	G	ADD	1251	0.2388	0.3682	0.7128	1
3	BICF2G630353736	*	79160478	A	ADD	1269	1.817	1.943	0.05221	1
3	BICF2G630353776	*	79183113	G	ADD	1270	1.846	2.853	0.004405	1
3	BICF2G630353823	*	79236054	G	ADD	1270	4.065	6.446	1.626e-10	1
3	BICF2P450388	*	79381101	A	ADD	1259	-2.407	-3.699	0.0002256	1
4	BICF2S2295150	*	80144433	T	ADD	1236	2.042	1.565	0.1179	1
2	BICF2P313105	*	80534924	A	ADD	1090	-1.778	-0.6998	0.4842	1
7	BICF2G630189861	*	80550473	G	ADD	1267	0.2218	0.2858	0.7751	1
7	BICF2P150410	*	80616577	A	ADD	1269	3.657	5.443	6.28e-08	1
7	BICF2G630189876	*	80686566	A	ADD	1247	-6.161	-9.879	3.295e-22	1
7	BICF2S23034516	*	80738829	A	ADD	1254	-5.481	-4.051	5.421e-05	1
7	BICF2G630189902	*	80753200	G	ADD	1269	-1.37	-2.044	0.04117	1
7	BICF2P441283	*	80809723	C	ADD	1270	1.179	1.722	0.08526	1
7	BICF2P1365907	*	80845349	A	ADD	1269	6.642	8.153	8.427e-16	1
4	BICF2P1016283	*	81146855	A	ADD	1259	-8.144	-6.436	1.746e-10	1
2	BICF2P489682	*	81415153	A	ADD	1270	-2.882	-4.484	7.984e-06	1
1	BICF2P1257650	*	81699633	T	ADD	1270	-1.675	-2.283	0.02259	1
1	BICF2P817112	*	81949727	A	ADD	1260	-0.822	-0.8846	0.3766	1
2	BICF2P1317823	*	83409396	A	ADD	1270	-1.033	-1.593	0.1114	1
1	BICF2P902424	*	83898446	G	ADD	1269	-2.618	-3.724	0.0002046	1
4	BICF2G630178336	*	83919647	A	ADD	1267	2.233	2.214	0.02702	1
1	BICF2S23257421	*	84053886	A	ADD	1259	4.374	5.546	3.569e-08	1
1	BICF2G630790944	*	84073934	G	ADD	1270	2.146	2.959	0.003142	1
4	TIGRP2P67539_rs8712078	*	84262251	A	ADD	1259	1.913	2.523	0.01175	1
4	BICF2P1379564	*	85001324	C	ADD	1269	-1.167	-1.575	0.1154	1
4	BICF2S23050217	*	85025218	C	ADD	1270	2.339	3.343	0.000854	1
3	BICF2P548970	*	85384865	A	ADD	1269	-2.684	-3.087	0.002063	1
3	BICF2G630355260	*	85644519	A	ADD	1267	-2.498	-3.68	0.0002434	1
4	BICF2G630180392	*	86687863	A	ADD	1269	2.584	3.721	0.0002075	1
3	BICF2G630356766	*	87024918	G	ADD	1270	3.137	4.484	7.991e-06	1
4	BICF2G630181172	*	87324996	G	ADD	1270	0.3466	0.492	0.6228	1
4	BICF2P987657	*	88189277	A	ADD	1270	-0.9766	-1.495	0.1353	1
4	BICF2P669209	*	88222450	A	ADD	1226	2.629	2.434	0.01506	1
4	BICF2P519369	*	88267880	A	ADD	1268	-2.022	-3.02	0.002581	1
3	BICF2S2346160	*	88921035	A	ADD	1269	0.168	0.1943	0.846	1
3	BICF2G630360498	*	89986400	A	ADD	1270	3.247	5.06	4.809e-07	1
3	BICF2G630360814	*	90362423	G	ADD	1270	-5.48	-3.496	0.0004893	1
1	BICF2S23042305	*	90375111	G	ADD	1260	1.154	1.404	0.1606	1
1	BICF2P1396838	*	93166693	A	ADD	1259	1.784	2.589	0.009726	1
1	BICF2P249467	*	103496165	A	ADD	1260	7.879	7.431	1.982e-13	1
1	BICF2S23625586	*	103504927	G	ADD	1270	4.568	6.347	3.054e-10	1
1	BICF2P1166462	*	103633647	A	ADD	1270	2.94	2.513	0.01208	1
1	BICF2G630787678	*	120226150	C	ADD	1268	0.417	0.5689	0.5695	1
1	BICF2G630787611	*	120279346	A	ADD	1258	1.666	2.477	0.01338	1
1	BICF2G630787582	*	120288374	A	ADD	1270	0.9022	1.155	0.2484	1
1	BICF2G630787491	*	120335480	G	ADD	1270	-0.3217	-0.4717	0.6372	1
7	BICF2P333371	*	10134521	A	ADD	1270	6.867	10.82	3.77e-26	1
1	BICF2P488457	*	25524462	A	ADD	1260	-9.223	-10.76	7.143e-26	1
25	TIGRP2P331049_rs17870187	rs17870187	39901527	A	ADD	1265	-1.504	-1.492	0.136	1
25	TIGRP2P331133_rs17870194	rs17870194	40062485	A	ADD	1270	4.241	6.3	4.088e-10	1
25	BICF2P601865	rs17870198	40077501	C	ADD	1270	-2.195	-3.396	0.0007041	1
25	TIGRP2P331140_rs17870199	rs17870199	40080484	A	ADD	1227	-1.827	-1.103	0.2701	1
1	BICF2S23756203	rs21876174	16379257	G	ADD	1266	1.749	2.263	0.02377	1
1	BICF2P1215752	rs21876258	102403089	A	ADD	1270	-2.616	-2.671	0.00766	1
1	BICF2P376590	rs21876294	120382437	A	ADD	1257	0.8492	1.088	0.2768	1
1	BICF2P771590	rs21876320	101682420	A	ADD	1260	-2.493	-2.971	0.003024	1
1	BICF2S23637811	rs21876326	63229515	A	ADD	1227	1.435	0.9382	0.3483	1
1	BICF2P1384375	rs21876332	12863961	G	ADD	1270	-2.382	-3.45	0.00058	1
1	BICF2P985550	rs21876380	56704824	G	ADD	1258	-2.376	-3.096	0.002005	1
1	BICF2P881896	rs21876402	108132834	G	ADD	1269	1.609	2.516	0.01198	1
1	BICF2G630715354	rs21876423	20161099	A	ADD	1270	4.175	5.873	5.459e-09	1
1	BICF2S22916852	rs21876501	104679453	C	ADD	1259	0.2071	0.314	0.7535	1
1	BICF2P77829	rs21876514	46100921	A	ADD	1259	-0.2156	-0.2295	0.8185	1
1	BICF2S22943833	rs21876516	116379210	A	ADD	1268	0.3581	0.5244	0.6001	1
1	BICF2G630720080	rs21876521	35221407	A	ADD	1266	2.005	2.495	0.01272	1
1	BICF2P1302155	rs21876564	108551281	A	ADD	1259	2.893	4.273	2.076e-05	1
1	BICF2P107320	rs21876574	12046335	A	ADD	1195	5.741	4.006	6.547e-05	1
1	BICF2P803874	rs21876608	107013127	A	ADD	1270	2.908	3.089	0.002049	1
1	BICF2S23139155	rs21876666	62657254	G	ADD	1259	-1.053	-1.042	0.2974	1
1	BICF2P1322137	rs21876691	90942122	G	ADD	1270	1.741	2.617	0.008968	1
1	BICF2P774421	rs21876711	117574242	G	ADD	1260	2.969	3.198	0.001418	1
1	BICF2P944028	rs21876771	96422023	G	ADD	1270	-5.589	-4.612	4.382e-06	1
1	BICF2S2318865	rs21876782	122486139	A	ADD	1270	0.7448	0.9559	0.3393	1
1	BICF2P171670	rs21876798	48836083	A	ADD	1258	-1.918	-2.732	0.006392	1
1	BICF2P285656	rs21876810	68728867	A	ADD	1260	2.413	3.448	0.0005838	1
1	BICF2P1097813	rs21876886	34670242	A	ADD	1260	2.367	3.136	0.00175	1
1	BICF2S2318918	rs21876938	67031933	A	ADD	1260	-4.326	-5.068	4.614e-07	1
1	BICF2P312362	rs21876972	121439560	A	ADD	1255	2.154	3.202	0.001401	1
1	BICF2P1054089	rs21876980	26485950	A	ADD	1269	-3.25	-4.008	6.481e-05	1
1	BICF2P892196	rs21876983	52875037	C	ADD	1270	-3.056	-4.697	2.925e-06	1
1	BICF2S23327581	rs21877025	25993251	G	ADD	1260	0.1002	0.1559	0.8762	1
1	BICF2G630715491	rs21877051	27877028	G	ADD	1260	-2.881	-3.967	7.684e-05	1
1	BICF2G630724236	rs21877063	40713297	A	ADD	1270	-0.6802	-1	0.3174	1
1	BICF2G630724239	rs21877066	40716378	C	ADD	1269	-1.702	-2.64	0.00839	1
1	BICF2P1146451	rs21877090	86191252	G	ADD	1260	1.649	2.247	0.02478	1
1	BICF2P958673	rs21877187	117082847	A	ADD	1270	-4.725	-5.652	1.962e-08	1
1	BICF2P745985	rs21877224	35713535	A	ADD	1260	-0.9127	-1.3	0.1937	1
1	BICF2P92665	rs21877259	98456016	A	ADD	1227	3.243	2.418	0.01574	1
1	BICF2P418546	rs21877308	58430491	A	ADD	1260	-1.197	-1.305	0.1922	1
1	BICF2P1213149	rs21877410	68626561	A	ADD	1259	-1.895	-2.182	0.02929	1
1	BICF2P944607	rs21877428	105888559	A	ADD	1268	4.688	6.649	4.366e-11	1
1	BICF2P606108	rs21877476	120016844	A	ADD	1254	1.149	1.634	0.1024	1
1	BICF2S23638530	rs21877558	103159172	G	ADD	1260	0.05254	0.0784	0.9375	1
1	BICF2P702530	rs21877675	44471949	A	ADD	1270	-4.134	-5.568	3.139e-08	1
1	BICF2P942795	rs21877730	121836469	A	ADD	1226	-3.805	-1.891	0.05886	1
1	BICF2P944507	rs21877743	55576948	G	ADD	1270	-3.529	-2.718	0.006663	1
1	BICF2S22940905	rs21877784	48640437	G	ADD	1236	4.585	3.665	0.0002579	1
1	BICF2S23420065	rs21877787	109095139	A	ADD	1226	1.271	0.7887	0.4304	1
1	BICF2P1299272	rs21877815	38798778	A	ADD	1270	3.961	4.576	5.209e-06	1
1	BICF2P241728	rs21877844	24795748	A	ADD	1259	-0.905	-0.9039	0.3662	1
1	BICF2S2321030	rs21877850	105672201	C	ADD	1251	1.411	2.09	0.03682	1
1	BICF2S23353787	rs21877864	59867731	A	ADD	1259	2.472	3.652	0.0002705	1
1	BICF2S23326432	rs21877920	68594850	G	ADD	1257	3.557	5.311	1.288e-07	1
1	BICF2P627533	rs21877923	56029511	G	ADD	1260	-6.517	-10.09	4.657e-23	1
1	BICF2P241779	rs21877960	68156293	A	ADD	1270	-0.05915	-0.05457	0.9565	1
1	BICF2S22914470	rs21878010	18618404	A	ADD	1270	1.391	2.047	0.04084	1
1	BICF2S23334208	rs21878023	65080474	A	ADD	1260	-1.407	-2.096	0.03629	1
1	BICF2P631496	rs21878033	11564083	A	ADD	1224	-1.508	-1.857	0.06354	1
1	BICF2G630788578	rs21878099	103490901	A	ADD	1269	-0.5463	-0.7627	0.4458	1
1	BICF2P974832	rs21878111	70610531	A	ADD	1260	-0.1847	-0.2486	0.8037	1
1	BICF2G630788556	rs21878167	103536107	A	ADD	1269	0.6708	0.9109	0.3625	1
1	BICF2G630788550	rs21878177	103540612	C	ADD	1260	-1.623	-1.942	0.05237	1
1	BICF2P1438189	rs21878190	55337415	A	ADD	1227	-3.296	-2.095	0.03637	1
1	BICF2G630788546	rs21878200	103557890	G	ADD	1258	-2.543	-3.241	0.001222	1
1	BICF2P1189619	rs21878205	96727074	G	ADD	1259	-0.6721	-0.7307	0.4651	1
1	BICF2P841938	rs21878248	98845111	A	ADD	1260	1.686	2.628	0.008702	1
1	BICF2P387634	rs21878305	11091891	G	ADD	1231	0.8459	1.252	0.2108	1
1	BICF2P660036	rs21878312	99377520	A	ADD	1260	4.122	4.845	1.42e-06	1
1	BICF2P672688	rs21878328	24544483	A	ADD	1088	-1.344	-1.579	0.1147	1
1	BICF2S24412875	rs21878342	21002632	A	ADD	1260	6.402	4.791	1.854e-06	1
1	BICF2G630791788	rs21878351	82661900	G	ADD	1270	1.081	1.196	0.2319	1
1	BICF2G630791786	rs21878353	82665633	T	ADD	1259	4.369	6.253	5.509e-10	1
1	BICF2P307161	rs21878359	97747414	A	ADD	1237	-6.83	-4.719	2.637e-06	1
1	BICF2G630791777	rs21878382	82784180	G	ADD	1237	4.424	3.988	7.057e-05	1
1	BICF2G630791774	rs21878402	82791360	A	ADD	1260	1.069	1.396	0.163	1
1	BICF2P387661	rs21878408	41247160	A	ADD	1227	-3.891	-2.949	0.003253	1
1	BICF2P102973	rs21878447	104939385	A	ADD	1227	-9.33	-5.49	4.894e-08	1
1	BICF2S23253474	rs21878463	49616517	G	ADD	1270	-3.814	-5.911	4.356e-09	1
1	BICF2P730038	rs21878480	115691075	A	ADD	1260	-2.527	-3.912	9.661e-05	1
1	BICF2P1272147	rs21878502	95960984	G	ADD	1225	-3.18	-2.045	0.04105	1
1	BICF2P386792	rs21878503	55660311	A	ADD	1227	-4.791	-2.157	0.03116	1
1	BICF2S23147938	rs21878532	26261913	A	ADD	1268	-0.9202	-0.9599	0.3373	1
1	BICF2S23147946	rs21878538	14281609	G	ADD	1260	-0.1793	-0.2746	0.7837	1
1	BICF2S22953568	rs21878576	85962602	C	ADD	1257	2.511	3.31	0.0009588	1
1	BICF2P590289	rs21878616	3697160	A	ADD	1260	-1.763	-2.632	0.008602	1
1	BICF2S23148050	rs21878676	108724812	G	ADD	1259	-1.021	-1.182	0.2375	1
1	BICF2S2314057	rs21878687	117613272	A	ADD	1226	3.175	2.522	0.0118	1
1	BICF2P1201609	rs21878723	122174561	G	ADD	1270	-2.586	-4.086	4.661e-05	1
1	BICF2S2327370	rs21878727	49308387	A	ADD	1269	-0.498	-0.6695	0.5033	1
1	BICF2S2444924	rs21878749	117460731	G	ADD	1259	3.078	4.87	1.258e-06	1
1	BICF2P889790	rs21878750	11822623	A	ADD	1245	-0.5155	-0.7785	0.4364	1
1	BICF2P660265	rs21878767	102149184	A	ADD	1260	-6.236	-9.961	1.508e-22	1
1	BICF2P59989	rs21878781	88404523	A	ADD	1259	0.4649	0.5944	0.5523	1
1	BICF2S23622459	rs21878816	63445680	G	ADD	1260	0.1934	0.1563	0.8758	1
1	BICF2S2362559	rs21878850	43268356	A	ADD	1260	-2.078	-2.864	0.004253	1
1	BICF2S23339019	rs21878852	96505837	A	ADD	1260	1.785	2.678	0.007506	1
1	BICF2G630793743	rs21878886	78369636	G	ADD	1270	-1.608	-2.309	0.0211	1
1	BICF2P289377	rs21878909	55107707	A	ADD	1270	0.2345	0.2408	0.8098	1
1	BICF2G630792523	rs21878916	81867607	A	ADD	1269	1.476	2.211	0.02723	1
1	BICF2G630793722	rs21878940	78412368	A	ADD	1270	-0.5771	-0.7954	0.4265	1
1	BICF2G630792510	rs21878953	81894652	G	ADD	1270	-0.9831	-0.9352	0.3499	1
1	BICF2P373332	rs21878970	101235070	A	ADD	1258	-1.204	-1.614	0.1068	1
1	BICF2G630793673	rs21878994	78468075	A	ADD	1269	-0.19	-0.2872	0.774	1
1	BICF2G630792489	rs21879013	81908539	G	ADD	1260	0.3416	0.5005	0.6168	1
1	BICF2G630793661	rs21879029	78473522	A	ADD	1270	0.7344	1.096	0.2735	1
1	BICF2P1050713	rs21879108	45087544	A	ADD	1270	-0.8961	-1.364	0.1727	1
1	BICF2S23648865	rs21879143	121606481	G	ADD	1268	3.051	4.241	2.387e-05	1
1	BICF2S23039184	rs21879144	80268279	A	ADD	1226	-3.48	-2.039	0.0417	1
1	BICF2S23050488	rs21879171	98693551	A	ADD	1260	0.3543	0.5361	0.592	1
1	BICF2P403014	rs21879186	82963870	A	ADD	1259	-2.741	-3.581	0.0003556	1
1	BICF2S23255205	rs21879277	94538806	A	ADD	1227	-11.17	-7.034	3.334e-12	1
1	BICF2S2318949	rs21879280	119568206	A	ADD	1260	3.062	4.39	1.227e-05	1
1	BICF2P617257	rs21879300	94087641	A	ADD	1256	2.881	3.837	0.000131	1
1	BICF2P21386	rs21879301	51256485	C	ADD	1259	0.2477	0.3698	0.7116	1
1	BICF2S23023310	rs21879319	38523085	G	ADD	1260	1.504	1.598	0.1104	1
1	BICF2S23136251	rs21879333	57681729	A	ADD	1259	-0.3499	-0.5251	0.5996	1
1	BICF2S23242579	rs21879387	60068123	A	ADD	1237	-5.507	-5.295	1.405e-07	1
1	BICF2P1214384	rs21879455	88735844	G	ADD	1268	1.503	2.307	0.02121	1
1	BICF2S23153877	rs21879494	9826231	A	ADD	1269	2.917	4.347	1.49e-05	1
1	BICF2S23211902	rs21879515	96845148	A	ADD	1270	2.786	3.588	0.0003457	1
1	BICF2P1256635	rs21879524	55155987	A	ADD	1260	8.17	5.702	1.477e-08	1
1	BICF2P387293	rs21879584	90918175	G	ADD	1270	1.181	1.686	0.09204	1
1	BICF2S2307149	rs21879615	30550857	G	ADD	1267	-4.932	-7.416	2.201e-13	1
1	BICF2P799195	rs21879720	69938971	C	ADD	1270	4.243	5.435	6.563e-08	1
1	BICF2G630711183	rs21879809	9520176	A	ADD	1267	4.278	5.718	1.341e-08	1
1	BICF2G630719983	rs21879820	35151070	A	ADD	1269	-3.343	-4.271	2.087e-05	1
1	BICF2S23613796	rs21879845	93889868	A	ADD	1269	2.484	2.886	0.003973	1
1	BICF2S233647	rs21879871	86565238	G	ADD	1259	-1.261	-0.6706	0.5026	1
1	BICF2P1090882	rs21879915	3200422	G	ADD	1264	-2.029	-3.141	0.001725	1
1	BICF2P1448468	rs21879946	70615294	C	ADD	1089	-1.993	-2.814	0.004978	1
1	BICF2P613440	rs21880011	110064275	G	ADD	1260	2.185	2.867	0.004207	1
1	BICF2P314892	rs21880028	119574180	G	ADD	1270	3.17	5.002	6.486e-07	1
1	BICF2S23031185	rs21880035	44865055	G	ADD	1269	-3.627	-5.711	1.4e-08	1
1	BICF2P126386	rs21880064	56101387	G	ADD	1260	0.2629	0.3727	0.7094	1
1	BICF2G630720143	rs21880088	35335060	A	ADD	1236	4.818	3.503	0.0004771	1
1	BICF2S23422980	rs21880109	13331028	A	ADD	1226	-1.091	-0.6156	0.5383	1
1	BICF2G630711365	rs21880123	9649685	A	ADD	1269	-7.061	-7.941	4.388e-15	1
1	BICF2S2341646	rs21880126	52058352	G	ADD	1260	-2.649	-4.111	4.197e-05	1
1	BICF2P66717	rs21880140	122250507	A	ADD	1268	0.488	0.6176	0.5369	1
1	BICF2P1275438	rs21880162	100641066	G	ADD	1237	-2.232	-1.391	0.1644	1
1	BICF2S2337083	rs21880209	98629571	A	ADD	1270	-0.5647	-0.7569	0.4493	1
1	BICF2P637832	rs21880211	6736449	A	ADD	1269	2.115	3.174	0.001538	1
1	BICF2P1433605	rs21880255	120600050	A	ADD	1260	-1.546	-1.159	0.2466	1
1	BICF2P217979	rs21880327	120101892	G	ADD	1270	0.1142	0.1474	0.8828	1
1	BICF2P1333485	rs21880339	84645777	G	ADD	1267	2.413	3.659	0.0002636	1
1	BICF2P475643	rs21880352	58051793	G	ADD	1260	-0.03814	-0.04186	0.9666	1
1	BICF2P405764	rs21880379	105841636	A	ADD	1259	4.86	6.995	4.31e-12	1
1	BICF2G630711446	rs21880393	9875555	G	ADD	1270	-2.031	-3.099	0.001986	1
1	BICF2S23423051	rs21880410	108754763	A	ADD	1226	4.66	3.482	0.0005152	1
1	BICF2P107456	rs21880424	91765598	C	ADD	1257	-2.736	-3.989	7.021e-05	1
1	BICF2P296037	rs21880429	12470251	G	ADD	1263	0.8963	1.345	0.1788	1
1	BICF2G630711451	rs21880431	9882263	G	ADD	1270	-0.9457	-1.413	0.1578	1
1	BICF2G630711456	rs21880437	9968034	A	ADD	1230	-0.9807	-1.345	0.179	1
1	BICF2G630720244	rs21880452	35893018	A	ADD	1270	4.089	2.725	0.00651	1
1	BICF2G630711464	rs21880483	10027540	G	ADD	1244	0.3849	0.5352	0.5926	1
1	BICF2G630720250	rs21880496	35897175	G	ADD	1270	0.1137	0.1328	0.8944	1
1	BICF2P302670	rs21880542	62834219	A	ADD	1259	-6.164	-9.035	6.035e-19	1
1	BICF2P218050	rs21880620	97106577	C	ADD	1253	4.624	6.91	7.704e-12	1
1	BICF2P534135	rs21880634	97086657	C	ADD	1260	0.9055	0.629	0.5295	1
1	BICF2P544773	rs21880655	86470461	A	ADD	1260	5.141	8.069	1.64e-15	1
1	BICF2S2327284	rs21880677	24024856	A	ADD	1259	-0.6057	-0.8585	0.3908	1
1	BICF2S23431740	rs21880684	43419299	A	ADD	1270	-1.345	-1.998	0.04598	1
1	BICF2P380187	rs21880704	122017929	A	ADD	1237	-3.276	-1.483	0.1384	1
1	BICF2S23538136	rs21880712	110845839	A	ADD	1260	-4.71	-4.579	5.136e-06	1
1	BICF2G630791694	rs21880719	82884626	G	ADD	1260	-4.74	-4.797	1.804e-06	1
1	BICF2G630791690	rs21880753	82894574	G	ADD	1259	-1.587	-2.32	0.02052	1
1	BICF2P355231	rs21880841	14559119	G	ADD	1270	1.195	1.739	0.08222	1
1	BICF2P1369924	rs21880903	63681394	A	ADD	1269	3.064	3.262	0.001137	1
1	BICF2P392127	rs21880913	117028481	A	ADD	1269	0.5316	0.8036	0.4218	1
1	BICF2P445795	rs21880925	70291222	A	ADD	1260	-2.557	-3.935	8.764e-05	1
1	BICF2P569224	rs21880933	87473014	A	ADD	1260	-2.298	-3.311	0.0009574	1
1	BICF2S23530860	rs21880947	12416079	C	ADD	1268	1.596	1.662	0.09676	1
1	BICF2P985873	rs21880949	14389797	A	ADD	1259	1.887	2.436	0.01498	1
1	BICF2S2307217	rs21880970	20718841	C	ADD	1270	-1.636	-2.146	0.03206	1
1	BICF2S23225902	rs21881038	113956585	A	ADD	1270	0.1922	0.2059	0.8369	1
1	BICF2G630792101	rs21881050	82335939	C	ADD	1269	0.239	0.2639	0.7919	1
1	BICF2P1243855	rs21881065	34694257	A	ADD	1257	0.5202	0.7965	0.4259	1
1	BICF2G630792099	rs21881066	82345743	T	ADD	1269	-1.533	-1.779	0.07544	1
1	BICF2G630792097	rs21881069	82367971	G	ADD	1269	4.345	5.887	5.022e-09	1
1	BICF2S22925209	rs21881083	20523711	G	ADD	1269	-1.328	-2.062	0.0394	1
1	BICF2G630792084	rs21881104	82394870	A	ADD	1260	-1.684	-2.636	0.0085	1
1	BICF2P672452	rs21881105	117131547	A	ADD	1259	7.14	9.46	1.454e-20	1
1	BICF2S22952046	rs21881107	118673776	A	ADD	1257	2.426	3.689	0.0002349	1
1	BICF2P954936	rs21881125	119092940	A	ADD	1260	-3.276	-2.551	0.01085	1
1	BICF2G630792079	rs21881155	82396015	A	ADD	1260	1.782	1.566	0.1177	1
1	BICF2P45134	rs21881199	41859013	G	ADD	1226	0.9672	0.4612	0.6447	1
1	BICF2P1108710	rs21881228	52833178	G	ADD	1259	-3.008	-4.575	5.235e-06	1
1	BICF2P155988	rs21881248	42372242	A	ADD	1260	-5.998	-8.198	5.991e-16	1
1	BICF2G630792579	rs21881276	81836447	C	ADD	1260	-4.572	-4.15	3.553e-05	1
1	BICF2P1004882	rs21881351	112364756	A	ADD	1268	2.267	3.47	0.0005382	1
1	BICF2G630711594	rs21881391	10309970	G	ADD	1270	-1.928	-2.757	0.005917	1
1	BICF2P322683	rs21881396	82480686	G	ADD	1267	-0.747	-1.162	0.2454	1
1	BICF2G630711605	rs21881438	10321408	G	ADD	1236	0.1969	0.177	0.8595	1
1	BICF2G630720387	rs21881445	36086036	A	ADD	1270	-3.059	-4.165	3.328e-05	1
1	BICF2G630711607	rs21881470	10341135	A	ADD	1270	-0.3978	-0.6029	0.5467	1
1	BICF2P510005	rs21881496	97943043	A	ADD	1259	2.612	3.93	8.963e-05	1
1	BICF2G630720410	rs21881526	36094372	A	ADD	1270	0.8534	1.253	0.2106	1
1	BICF2S2352461	rs21881597	29495565	G	ADD	1259	-6.745	-4.764	2.121e-06	1
1	BICF2P1321333	rs21881599	20135704	G	ADD	1260	-1.94	-2.017	0.04392	1
1	BICF2P1294541	rs21881610	15141151	A	ADD	1226	7.695	3.764	0.0001754	1
1	BICF2P538006	rs21881638	40034978	G	ADD	1269	-2.663	-3.995	6.851e-05	1
1	BICF2P307386	rs21881640	113845295	G	ADD	1260	-1.824	-2.767	0.005741	1
1	BICF2P1229133	rs21881659	115743999	G	ADD	1260	-1.062	-1.411	0.1584	1
1	BICF2P280748	rs21881668	122520262	A	ADD	1270	-0.5842	-0.8836	0.3771	1
1	BICF2P307406	rs21881675	93509044	G	ADD	1260	2.53	3.447	0.0005865	1
1	BICF2P333833	rs21881704	28032774	C	ADD	1263	4.157	6.243	5.838e-10	1
1	BICF2P155129	rs21881752	17236459	A	ADD	1266	-1.559	-1.558	0.1195	1
1	BICF2S23228134	rs21881782	34118873	A	ADD	1250	-0.2484	-0.2551	0.7987	1
1	BICF2P48838	rs21881803	30899559	A	ADD	1270	-2.631	-3.234	0.001251	1
1	BICF2P303723	rs21881899	51516387	A	ADD	1260	-0.8739	-1.011	0.3124	1
1	BICF2P671112	rs21881905	75662674	G	ADD	1270	-1.51	-2.315	0.02079	1
1	BICF2P1283451	rs21881907	24222155	A	ADD	1260	-0.6219	-0.9112	0.3624	1
1	BICF2P18002	rs21881911	121267686	C	ADD	1222	1.831	2.529	0.01156	1
1	BICF2G630792441	rs21881919	81921293	C	ADD	1235	0.4748	0.2963	0.767	1
1	BICF2S23046966	rs21881921	65534578	G	ADD	1260	-0.3491	-0.4446	0.6567	1
1	BICF2P859780	rs21881935	110051266	G	ADD	1241	-4.011	-5.696	1.532e-08	1
1	BICF2S2306948	rs21881942	46373258	A	ADD	1260	-0.1931	-0.2159	0.8291	1
1	BICF2P742029	rs21881954	114569942	A	ADD	1268	3.263	3.036	0.00245	1
1	BICF2G630792427	rs21881968	81931721	G	ADD	1265	0.821	1.063	0.2879	1
1	BICF2S23753195	rs21881969	113623268	A	ADD	1226	1.605	0.8883	0.3746	1
1	BICF2G630792400	rs21882038	81963657	G	ADD	1260	-1.605	-2.429	0.01527	1
1	BICF2S22951721	rs21882057	58095443	A	ADD	1260	-0.7485	-0.8926	0.3722	1
1	BICF2P483519	rs21882098	51974212	A	ADD	1259	-3.785	-5.426	6.917e-08	1
1	BICF2P1081544	rs21882198	110501495	G	ADD	1259	2.913	2.21	0.02728	1
1	BICF2G630711524	rs21882205	10203781	G	ADD	1245	-0.4669	-0.6997	0.4842	1
1	BICF2G630720307	rs21882211	35994488	A	ADD	1264	7.045	8.784	5.054e-18	1
1	BICF2S23230843	rs21882221	115366712	A	ADD	1270	0.7058	1.068	0.2858	1
1	BICF2P852162	rs21882224	86205586	A	ADD	1260	0.472	0.6918	0.4892	1
1	BICF2P1205016	rs21882240	47089958	G	ADD	1260	-0.5733	-0.6629	0.5075	1
1	BICF2P1108272	rs21882268	11539753	A	ADD	1247	-0.36	-0.5504	0.5821	1
1	BICF2G630720322	rs21882269	36029735	G	ADD	1236	1.875	2.043	0.04128	1
1	BICF2G630711540	rs21882298	10231948	G	ADD	1269	-1.258	-1.918	0.05533	1
1	BICF2G630711562	rs21882358	10255636	G	ADD	1242	-0.2431	-0.3645	0.7155	1
1	BICF2G630711565	rs21882361	10257096	A	ADD	1239	-0.4676	-0.7103	0.4777	1
1	BICF2P322667	rs21882368	41791523	A	ADD	1236	5.919	8.724	8.566e-18	1
1	BICF2G630711577	rs21882402	10271503	T	ADD	1256	-2.515	-3.869	0.0001147	1
1	BICF2P1175779	rs21882508	96209379	G	ADD	1259	-1.128	-0.881	0.3785	1
1	BICF2P1163055	rs21882543	59937752	A	ADD	1260	4.638	7.151	1.455e-12	1
1	BICF2P863296	rs21882561	69440889	A	ADD	1270	-0.5061	-0.6436	0.5199	1
1	BICF2S23611572	rs21882767	22249905	C	ADD	1269	4.647	5.354	1.021e-07	1
1	BICF2P603100	rs21882782	22477978	A	ADD	1260	-1.07	-1.31	0.1904	1
1	BICF2G630793582	rs21882804	78632894	A	ADD	1225	-0.5633	-0.2855	0.7753	1
1	BICF2P345863	rs21882850	105494413	A	ADD	1260	5.059	6.842	1.216e-11	1
1	BICF2S23312152	rs21882857	37037066	A	ADD	1269	-4.988	-3.543	0.0004094	1
1	BICF2P429209	rs21882863	52834955	G	ADD	1260	3.75	5.577	2.992e-08	1
1	BICF2P814771	rs21882880	106599547	A	ADD	1259	-2.25	-2.745	0.006145	1
1	BICF2P60105	rs21882903	85463931	G	ADD	1270	0.3487	0.5097	0.6103	1
1	BICF2P986035	rs21882905	114142658	G	ADD	1270	2.189	2.691	0.007224	1
1	BICF2S23162411	rs21882931	111997660	G	ADD	1268	-1.52	-2.353	0.01876	1
1	BICF2S23254849	rs21882933	45192834	G	ADD	1269	1.532	2.277	0.02292	1
1	BICF2G630707908	rs21882969	273487	A	ADD	1270	-4.463	-5.353	1.028e-07	1
1	BICF2P1116013	rs21883072	69535493	G	ADD	1270	0.4825	0.6275	0.5305	1
1	BICF2P303826	rs21883112	12089620	G	ADD	1189	-0.1691	-0.165	0.869	1
1	BICF2P672255	rs21883136	90989338	G	ADD	1260	-4.845	-5.403	7.833e-08	1
1	BICF2P1159669	rs21883145	64961794	G	ADD	1270	1.724	1.339	0.1808	1
1	BICF2P729538	rs21883185	81503974	G	ADD	1269	-3.861	-5.811	7.834e-09	1
1	BICF2G630792298	rs21883211	82090942	A	ADD	1236	-1.527	-0.844	0.3989	1
1	BICF2G630792287	rs21883230	82104331	A	ADD	1268	0.7461	1.145	0.2524	1
1	BICF2P519524	rs21883246	90029554	G	ADD	1237	-1.058	-0.9426	0.3461	1
1	BICF2G630792276	rs21883274	82124829	A	ADD	1236	1.296	2.005	0.04521	1
1	BICF2S2307107	rs21883290	107376462	A	ADD	1268	-0.1898	-0.267	0.7895	1
1	BICF2P825735	rs21883294	41988950	A	ADD	1259	-0.5737	-0.6248	0.5322	1
1	BICF2P1274043	rs21883335	63039353	G	ADD	1269	-2.011	-3.109	0.001916	1
1	BICF2P742190	rs21883340	117093598	A	ADD	1270	-5.111	-5.623	2.306e-08	1
1	BICF2P1135047	rs21883344	27865896	G	ADD	1259	0.1379	0.1861	0.8524	1
1	BICF2P483664	rs21883366	29824836	A	ADD	1270	2.341	2.959	0.003142	1
1	BICF2P539236	rs21883378	84289122	A	ADD	1259	1.197	1.742	0.08174	1
1	BICF2P1365580	rs21883383	122256417	A	ADD	1260	-2.47	-3.808	0.0001468	1
1	BICF2P1035482	rs21883485	13554172	A	ADD	1270	1.381	1.553	0.1206	1
1	BICF2S23228287	rs21883498	113490746	G	ADD	1259	2.508	3.688	0.0002361	1
1	BICF2P675924	rs21883544	86502195	A	ADD	1269	-1.601	-2.234	0.02567	1
1	BICF2S22914739	rs21883581	42982161	G	ADD	1270	4.687	7.516	1.062e-13	1
1	BICF2P837052	rs21883585	45223659	A	ADD	1260	0.6816	0.7	0.4841	1
1	BICF2P119057	rs21883607	110018340	A	ADD	1259	-2.57	-3.92	9.314e-05	1
1	BICF2P237190	rs21883621	26482551	A	ADD	1270	0.5211	0.6283	0.5299	1
1	BICF2P48998	rs21883651	115424062	A	ADD	1270	4.161	4.647	3.719e-06	1
1	BICF2P1468011	rs21883668	113796319	A	ADD	1267	0.6683	0.8609	0.3895	1
1	BICF2P1468022	rs21883714	67481189	A	ADD	1258	-1.032	-0.6252	0.5319	1
1	BICF2P404211	rs21883736	38784565	G	ADD	1259	0.4054	0.4137	0.6791	1
1	BICF2G630792008	rs21883765	82427421	G	ADD	1270	1.824	2.029	0.04263	1
1	BICF2G630792005	rs21883776	82434004	C	ADD	1260	5.784	5.114	3.642e-07	1
1	BICF2S22925266	rs21883793	97566801	A	ADD	1258	-0.8966	-1.334	0.1824	1
1	BICF2P715950	rs21883837	48806779	A	ADD	1268	-2.503	-3.888	0.0001065	1
1	BICF2P729814	rs21883841	56537302	A	ADD	1268	-3.352	-4.123	3.975e-05	1
1	BICF2P1243973	rs21883877	113317878	A	ADD	1260	-0.652	-0.7473	0.455	1
1	BICF2P59661	rs21883956	102371744	A	ADD	1270	0.988	1.255	0.2098	1
1	BICF2S23239350	rs21883971	21508750	G	ADD	1260	3.963	4.133	3.811e-05	1
1	BICF2G630791908	rs21883975	82495850	A	ADD	1270	6.453	9.971	1.352e-22	1
1	BICF2P619601	rs21883997	80569165	G	ADD	1260	2.12	2.613	0.009078	1
1	BICF2P1342901	rs21884018	113741514	A	ADD	1269	-1.807	-2.679	0.007484	1
1	BICF2G630791876	rs21884081	82531441	A	ADD	1270	-3.404	-3.522	0.000444	1
1	BICF2G630791869	rs21884105	82540848	G	ADD	1259	-0.6486	-0.9845	0.325	1
1	BICF2P226387	rs21884106	102508845	A	ADD	1259	-3.871	-1.886	0.05946	1
1	BICF2P915935	rs21884122	117238816	G	ADD	1259	4.614	6.997	4.234e-12	1
1	BICF2P358477	rs21884168	45697187	C	ADD	1270	-1.9	-2.079	0.03784	1
1	BICF2S23226095	rs21884170	68316406	A	ADD	1270	5.024	6.043	1.986e-09	1
1	BICF2P955154	rs21884176	95799290	A	ADD	1268	2.449	3.542	0.0004119	1
1	BICF2P472180	rs21884178	102249372	C	ADD	1269	-1.841	-1.824	0.06837	1
1	BICF2P525501	rs21884202	48018868	G	ADD	1260	-4.176	-5.296	1.399e-07	1
1	BICF2P942429	rs21884219	120988471	A	ADD	1268	0.2206	0.3243	0.7457	1
1	BICF2P542383	rs21884256	87881264	C	ADD	1260	-1.748	-1.952	0.05121	1
1	BICF2P1369780	rs21884266	47275576	A	ADD	1260	0.5448	0.548	0.5838	1
1	BICF2S23553177	rs21884316	34360907	G	ADD	1269	-1.515	-2.405	0.0163	1
1	BICF2P1175984	rs21884337	97245032	A	ADD	1260	1.694	2.148	0.03189	1
1	BICF2S23553189	rs21884369	74331665	G	ADD	1269	0.8605	1.27	0.2043	1
1	BICF2P237057	rs21884372	43069750	A	ADD	1260	5.018	8.09	1.395e-15	1
1	BICF2P333920	rs21884391	90100345	C	ADD	1260	-0.444	-0.6134	0.5398	1
1	BICF2P403360	rs21884399	24336537	A	ADD	1226	0.4653	0.4555	0.6488	1
1	BICF2P1176002	rs21884427	85124120	G	ADD	1269	-3.329	-5.08	4.336e-07	1
1	BICF2P733195	rs21884491	119344730	A	ADD	1269	0.8263	1.204	0.229	1
1	BICF2P622867	rs21884531	89910537	C	ADD	1260	-3.547	-4.504	7.275e-06	1
1	BICF2P237107	rs21884548	120998807	A	ADD	1270	-1.496	-2.198	0.02814	1
1	BICF2P769514	rs21884577	64128725	A	ADD	1269	-1.245	-1.659	0.09741	1
1	BICF2P72971	rs21884696	97044590	A	ADD	1259	0.2908	0.4351	0.6636	1
1	BICF2P929289	rs21884699	21099824	A	ADD	1270	-3.798	-4.852	1.372e-06	1
[truncated: 94,986 more rows]

## Sheet: ResampledData
Supplementary Table 3a. PLINK output for association analysis between SNPs and body weight, for 10 resampled data sets
Subsample #	CHR	SNP Name assigned from Shannon et al. 2015	rs # from dbGaP	BP	A1	TEST	NMISS	BETA	STAT	P	Corrected P	Significant (P < 0.05) (**) or marginally significant (P < 0.1)(*)
Subsample 1	15	BICF2P893982	rs22362978	41216597	A	ADD	1142	-12.4	-25.31	1.678e-112	0.000999001	**
	15	BICF2P1107998	rs22404565	41247955	A	ADD	1141	-11.64	-22.58	1.263e-93	0.000999001	**
	15	BICF2P355319	rs22386836	41256949	A	ADD	1142	-11.61	-22.51	3.926e-93	0.000999001	**
	7	BICF2S23352941	rs24445718	43719549	G	ADD	1136	-11.86	-21.05	2.763e-83	0.001998	**
	7	BICF2P1455881	rs24399370	43842285	A	ADD	1143	-11.99	-20.48	1.222e-79	0.001998	**
	7	BICF2S23762784	rs24445907	43702273	A	ADD	1142	-10.79	-18.94	8.879e-70	0.010989	**
	4	BICF2S23344178	rs24163018	67109434	G	ADD	1143	-11.15	-18.82	4.681e-69	0.012987	**
	7	BICF2P1314813	rs8600450	43810242	G	ADD	1137	-10.62	-18.51	4.561e-67	0.020979	**
	18	BICF2S2323033	rs22699215	20310833	C	ADD	1138	-11.01	-17.13	1.027e-58	0.0749251	*
Subsample 2	15	BICF2P893982	rs22362978	41216597	A	ADD	1142	-12.72	-26.15	1.755e-118	0.000999001	**
	15	BICF2P355319	rs22386836	41256949	A	ADD	1142	-12.03	-23.48	9.095e-100	0.000999001	**
	15	BICF2P1107998	rs22404565	41247955	A	ADD	1141	-12	-23.38	4.748e-99	0.000999001	**
	7	BICF2S23352941	rs24445718	43719549	G	ADD	1133	-12.1	-21.56	1.261e-86	0.000999001	**
	7	BICF2P1455881	rs24399370	43842285	A	ADD	1143	-11.96	-20.32	1.28e-78	0.004995	**
	7	BICF2S23762784	rs24445907	43702273	A	ADD	1142	-10.98	-19.31	4.226e-72	0.010989	**
	7	BICF2P1314813	rs8600450	43810242	G	ADD	1133	-10.86	-18.84	4.483e-69	0.024975	**
	4	BICF2S23344178	rs24163018	67109434	G	ADD	1143	-10.98	-18.24	1.953e-65	0.03996	**
	15	BICF2P117496	rs22400035	41250986	G	ADD	1143	-9.986	-17.47	9.902e-61	0.0559441	*
	18	BICF2S2323033	rs22699215	20310833	C	ADD	1135	-11.18	-17.39	3.057e-60	0.0599401	*
	15	BICF2P1100250	rs22422623	41263373	C	ADD	1134	10.14	17.33	7.235e-60	0.0619381	*
	15	BICF2P355320	rs9108382	41257020	A	ADD	1104	-13.65	-17.05	5.109e-58	0.0779221	*
Subsample 3	15	BICF2P893982	rs22362978	41216597	A	ADD	1142	-12.63	-25.81	5.096e-116	0.000999001	**
	15	BICF2P355319	rs22386836	41256949	A	ADD	1142	-11.75	-22.67	3.329e-94	0.000999001	**
	15	BICF2P1107998	rs22404565	41247955	A	ADD	1141	-11.72	-22.6	9.416e-94	0.000999001	**
	7	BICF2S23352941	rs24445718	43719549	G	ADD	1133	-12.16	-21.58	8.819e-87	0.001998	**
	7	BICF2P1455881	rs24399370	43842285	A	ADD	1143	-11.93	-20.17	1.19e-77	0.00599401	**
	7	BICF2S23762784	rs24445907	43702273	A	ADD	1142	-10.98	-19.34	2.899e-72	0.013986	**
	7	BICF2P1314813	rs8600450	43810242	G	ADD	1133	-10.87	-18.97	6.731e-70	0.016983	**
	4	BICF2S23344178	rs24163018	67109434	G	ADD	1143	-10.96	-18.35	4.44e-66	0.023976	**
	18	BICF2S2323033	rs22699215	20310833	C	ADD	1135	-11.24	-17.59	2.054e-61	0.04995	*
	1	BICF2S2303341	rs22014173	43771606	A	ADD	1134	11.54	16.89	2.803e-57	0.0819181	*
	15	BICF2P355320	rs9108382	41257020	A	ADD	1104	-13.5	-16.79	1.719e-56	0.0929071	*
Subsample 4	15	BICF2P893982	rs22362978	41216597	A	ADD	1142	-12.47	-25.72	2.125e-115	0.000999001	**
	15	BICF2P355319	rs22386836	41256949	A	ADD	1142	-11.68	-22.81	3.878e-95	0.000999001	**
	15	BICF2P1107998	rs22404565	41247955	A	ADD	1141	-11.66	-22.77	7.388e-95	0.000999001	**
	7	BICF2S23352941	rs24445718	43719549	G	ADD	1132	-12.02	-21.43	8.838e-86	0.002997	**
	7	BICF2P1455881	rs24399370	43842285	A	ADD	1143	-11.95	-20.23	5.594e-78	0.00599401	**
	7	BICF2S23762784	rs24445907	43702273	A	ADD	1141	-10.89	-19.18	2.895e-71	0.013986	**
	7	BICF2P1314813	rs8600450	43810242	G	ADD	1132	-10.62	-18.56	2.679e-67	0.020979	**
	4	BICF2S23344178	rs24163018	67109434	G	ADD	1143	-11.03	-18.51	4.148e-67	0.020979	**
	18	BICF2S2323033	rs22699215	20310833	C	ADD	1134	-10.99	-17.13	1.085e-58	0.0729271	*
	15	BICF2P355320	rs9108382	41257020	A	ADD	1101	-13.55	-17.07	3.966e-58	0.0809191	*
	15	BICF2P117496	rs22400035	41250986	G	ADD	1143	-9.713	-16.96	1.051e-57	0.0839161	*
	15	BICF2P1100250	rs22422623	41263373	C	ADD	1133	9.837	16.72	3.096e-56	0.0989011	*
Subsample 5	15	BICF2P893982	rs22362978	41216597	A	ADD	1142	-12.61	-25.79	6.216e-116	0.000999001	**
	15	BICF2P355319	rs22386836	41256949	A	ADD	1142	-11.8	-22.8	4.314e-95	0.000999001	**
	15	BICF2P1107998	rs22404565	41247955	A	ADD	1141	-11.78	-22.77	6.643e-95	0.000999001	**
	7	BICF2S23352941	rs24445718	43719549	G	ADD	1131	-12.09	-21.64	3.549e-87	0.002997	**
	7	BICF2P1455881	rs24399370	43842285	A	ADD	1143	-12.1	-20.71	3.879e-81	0.004995	**
	7	BICF2S23762784	rs24445907	43702273	A	ADD	1141	-11.23	-19.98	2.133e-76	0.00999001	**
	7	BICF2P1314813	rs8600450	43810242	G	ADD	1131	-10.89	-19.1	1.134e-70	0.016983	**
	4	BICF2S23344178	rs24163018	67109434	G	ADD	1143	-10.92	-18.17	5.427e-65	0.033966	**
	18	BICF2S2323033	rs22699215	20310833	C	ADD	1133	-11.16	-17.34	6.921e-60	0.0619381	*
	15	BICF2P355320	rs9108382	41257020	A	ADD	1103	-13.71	-17.3	1.738e-59	0.0649351	*
	34	BICF2P1066173	rs23867563	18540901	C	ADD	1130	-11.32	-16.97	1.059e-57	0.0849151	*
	15	BICF2P117496	rs22400035	41250986	G	ADD	1143	-9.745	-16.82	7.221e-57	0.0929071	*
	13	BICF2P1510386	rs22250824	8377328	A	ADD	1133	-9.639	-16.79	1.187e-56	0.0949051	*
Subsample 6	15	BICF2P893982	rs22362978	41216597	A	ADD	1142	-12.81	-26.49	6.391e-121	0.000999001	**
	15	BICF2P1107998	rs22404565	41247955	A	ADD	1141	-12.07	-23.78	7.806e-102	0.000999001	**
	15	BICF2P355319	rs22386836	41256949	A	ADD	1142	-12.09	-23.77	8.584e-102	0.000999001	**
	7	BICF2S23352941	rs24445718	43719549	G	ADD	1131	-12.09	-21.54	1.637e-86	0.001998	**
	7	BICF2P1455881	rs24399370	43842285	A	ADD	1143	-12.09	-20.62	1.541e-80	0.002997	**
	7	BICF2S23762784	rs24445907	43702273	A	ADD	1141	-11.01	-19.44	6.333e-73	0.00799201	**
	7	BICF2P1314813	rs8600450	43810242	G	ADD	1132	-10.96	-19.1	1.083e-70	0.013986	**
	4	BICF2S23344178	rs24163018	67109434	G	ADD	1143	-11.02	-18.53	3.308e-67	0.016983	**
	15	BICF2P117496	rs22400035	41250986	G	ADD	1143	-9.788	-17	6.027e-58	0.0729271	*
	15	BICF2P355320	rs9108382	41257020	A	ADD	1103	-13.44	-17	1.031e-57	0.0749251	*
	18	BICF2S2323033	rs22699215	20310833	C	ADD	1133	-10.87	-16.94	1.448e-57	0.0749251	*
	15	BICF2P1100250	rs22422623	41263373	C	ADD	1132	9.948	16.77	1.58e-56	0.0879121	*
	34	BICF2P1066173	rs23867563	18540901	C	ADD	1131	-11.23	-16.74	2.39e-56	0.0899101	*
Subsample 7	15	BICF2P893982	rs22362978	41216597	A	ADD	1142	-12.78	-26.18	1.191e-118	0.000999001	**
	15	BICF2P355319	rs22386836	41256949	A	ADD	1142	-12	-23.37	5.618e-99	0.000999001	**
	15	BICF2P1107998	rs22404565	41247955	A	ADD	1141	-11.98	-23.35	7.084e-99	0.000999001	**
	7	BICF2S23352941	rs24445718	43719549	G	ADD	1132	-12.19	-21.61	6.187e-87	0.001998	**
	7	BICF2P1455881	rs24399370	43842285	A	ADD	1143	-12.01	-20.26	3.46e-78	0.004995	**
	7	BICF2S23762784	rs24445907	43702273	A	ADD	1141	-11.03	-19.3	4.858e-72	0.015984	**
	7	BICF2P1314813	rs8600450	43810242	G	ADD	1131	-10.86	-18.81	6.794e-69	0.026973	**
	4	BICF2S23344178	rs24163018	67109434	G	ADD	1143	-11.15	-18.66	5.173e-68	0.031968	**
	18	BICF2S2323033	rs22699215	20310833	C	ADD	1133	-11.17	-17.48	9.436e-61	0.0819181	*
Subsample 8	15	BICF2P893982	rs22362978	41216597	A	ADD	1142	-12.49	-25.4	3.893e-113	0.000999001	**
	15	BICF2P355319	rs22386836	41256949	A	ADD	1142	-11.68	-22.6	9.22e-94	0.001998	**
	15	BICF2P1107998	rs22404565	41247955	A	ADD	1142	-11.64	-22.56	1.839e-93	0.001998	**
	7	BICF2S23352941	rs24445718	43719549	G	ADD	1131	-12.05	-21.27	1.09e-84	0.003996	**
	7	BICF2P1455881	rs24399370	43842285	A	ADD	1143	-11.97	-20.32	1.378e-78	0.004995	**
	7	BICF2S23762784	rs24445907	43702273	A	ADD	1141	-10.84	-18.95	7.974e-70	0.015984	**
	7	BICF2P1314813	rs8600450	43810242	G	ADD	1131	-10.81	-18.69	4.205e-68	0.01998	**
	4	BICF2S23344178	rs24163018	67109434	G	ADD	1143	-10.83	-17.99	6.338e-64	0.031968	**
	18	BICF2S2323033	rs22699215	20310833	C	ADD	1133	-11.27	-17.44	1.546e-60	0.0539461	*
	13	BICF2P1510386	rs22250824	8377328	A	ADD	1133	-9.658	-16.88	3.345e-57	0.0869131	*
	15	BICF2P117496	rs22400035	41250986	G	ADD	1143	-9.73	-16.86	4.15e-57	0.0889111	*
	34	BICF2P1066173	rs23867563	18540901	C	ADD	1130	-11.32	-16.82	7.555e-57	0.0899101	*
Subsample 9	15	BICF2P893982	rs22362978	41216597	A	ADD	1142	-12.84	-26.3	1.538e-119	0.000999001	**
	15	BICF2P355319	rs22386836	41256949	A	ADD	1142	-12.18	-23.66	5.342e-101	0.000999001	**
	15	BICF2P1107998	rs22404565	41247955	A	ADD	1141	-12.15	-23.6	1.536e-100	0.000999001	**
	7	BICF2S23352941	rs24445718	43719549	G	ADD	1131	-12.12	-21.33	4.488e-85	0.003996	**
	7	BICF2P1455881	rs24399370	43842285	A	ADD	1143	-12.1	-20.48	1.282e-79	0.004995	**
	7	BICF2S23762784	rs24445907	43702273	A	ADD	1141	-10.87	-18.94	9.303e-70	0.014985	**
	7	BICF2P1314813	rs8600450	43810242	G	ADD	1131	-10.85	-18.71	3.15e-68	0.01998	**
	4	BICF2S23344178	rs24163018	67109434	G	ADD	1143	-11.02	-18.41	1.695e-66	0.022977	**
	15	BICF2P117496	rs22400035	41250986	G	ADD	1143	-10.09	-17.41	2.164e-60	0.0699301	*
	18	BICF2S2323033	rs22699215	20310833	C	ADD	1133	-11.12	-17.27	1.652e-59	0.0739261	*
	15	BICF2P1100250	rs22422623	41263373	C	ADD	1132	10.24	17.21	3.996e-59	0.0739261	*
	15	BICF2P355320	rs9108382	41257020	A	ADD	1102	-13.65	-17.23	4.642e-59	0.0739261	*
	34	BICF2P1066173	rs23867563	18540901	C	ADD	1132	-11.26	-16.88	3.391e-57	0.0919081	*
Subsample 10	15	BICF2P893982	rs22362978	41216597	A	ADD	1143	-12.59	-25.81	4.692e-116	0.000999001	**
	15	BICF2P1107998	rs22404565	41247955	A	ADD	1142	-11.86	-23.14	1.917e-97	0.000999001	**
	15	BICF2P355319	rs22386836	41256949	A	ADD	1143	-11.83	-23.08	4.917e-97	0.000999001	**
	7	BICF2S23352941	rs24445718	43719549	G	ADD	1136	-12.2	-22.01	1.073e-89	0.000999001	**
	7	BICF2P1455881	rs24399370	43842285	A	ADD	1143	-12.17	-20.86	3.892e-82	0.000999001	**
	7	BICF2S23762784	rs24445907	43702273	A	ADD	1141	-11.16	-19.79	3.982e-75	0.002997	**
	7	BICF2P1314813	rs8600450	43810242	G	ADD	1136	-10.96	-19.33	3.757e-72	0.00799201	**
	4	BICF2S23344178	rs24163018	67109434	G	ADD	1143	-11.04	-18.47	7.164e-67	0.016983	**
	18	BICF2S2323033	rs22699215	20310833	C	ADD	1137	-11.11	-17.34	6.374e-60	0.0569431	*
	15	BICF2P355320	rs9108382	41257020	A	ADD	1108	-13.63	-17.33	1.1e-59	0.0569431	*
	34	BICF2P1066173	rs23867563	18540901	C	ADD	1135	-11.41	-17.24	2.503e-59	0.0619381	*
	15	BICF2P117496	rs22400035	41250986	G	ADD	1143	-9.85	-17.06	2.824e-58	0.0739261	*
	15	BICF2P1100250	rs22422623	41263373	C	ADD	1137	9.959	16.86	4.431e-57	0.0849151	*
