# Supplementary material for: A scan for genes associated with cancer mortality and longevity in pedigree dog breeds
Source: Mamm Genome. 2020 Jul 13;31(7):215–27. doi: 10.1007/s00335-020-09845-1 (PMC7496057; doi:10.1007/s00335-020-09845-1)
Supplement: Supplementary file 4 — (XLSX 149 kb) [file 335_2020_9845_MOESM4_ESM.xlsx]

## Sheet: 4a.CancerMortalityResiduals
Table 4a. PLINK Output for cancer mortality residuals. Corrected P Values obtained from permutation analysis; SNPs of further interest have been highlighted in yellow.
CHR	SNP Name (from Shannon et al., 2015)	rs # from dbGaP	BP	A1	TEST	NMISS	BETA	STAT	P	Corrected P	Significant (P < 0.05) (**) /Marginally Significant (P < 0.1) (*)
18	BICF2P1294726	rs22628734	51567888	A	ADD	1240	1.008	19.3	9.303e-73	0.001998	**
2	BICF2P927186	rs22821286	65016323	A	ADD	1241	1.088	15.66	1.372e-50	0.018981	**
3	BICF2P761632	rs23539000	57118495	C	ADD	1274	0.5514	15.51	7.722e-50	0.018981	**
3	BICF2S24319510	rs23603551	57122649	G	ADD	1273	0.8051	13.89	6.343e-41	0.0709291	*
3	BICF2P126084	rs23629466	57088297	G	ADD	1274	0.5033	13.82	1.457e-40	0.0769231	*
24	BICF2P1103677	rs23156437	21192337	A	ADD	1274	0.3742	11.28	3.586e-28	0.465534
24	TIGRP2P311471_rs9072221	rs9072221	12764473	A	ADD	1274	-0.3724	-11.19	9.002e-28	0.492507
1	BICF2P1200623	rs21979222	22380173	C	ADD	1273	0.8242	10.8	4.52e-26	0.59041
34	TIGRP2P403893_rs8552256	rs8552256	6144247	A	ADD	1264	-0.431	-10.71	1.109e-25	0.618382
2	BICF2P28955	rs22805646	53526464	A	ADD	1273	0.4914	10.53	6.395e-25	0.678322
5	BICF2S23660065	rs24270036	19198540	C	ADD	1274	0.8262	10.43	1.665e-24	0.707293
9	BICF2P1362114	rs24573786	13672886	A	ADD	1263	0.4044	10.26	8.66e-24	0.748252
17	BICF2P647953	rs8972622	30990453	G	ADD	1273	0.5088	10.02	8.342e-23	0.81019
1	BICF2P1079359	rs21962906	13723229	A	ADD	1272	0.5564	9.902	2.556e-22	0.844156
9	BICF2P567810	rs24570603	13687876	G	ADD	1274	0.3805	9.743	1.109e-21	0.875125
28	BICF2G630265219	rs23426284	34249867	A	ADD	1273	0.6573	9.717	1.405e-21	0.878122
9	BICF2G630472444	rs24548875	51347188	A	ADD	1262	0.883	9.348	3.939e-20	0.931069
6	BICF2G630809602	rs24330093	6796775	C	ADD	1273	0.4514	9.192	1.526e-19	0.946054
15	BICF2P117496	rs22400035	41250986	G	ADD	1274	-0.2985	-9.066	4.562e-19	0.961039
18	BICF2P419880	rs9077409	12530200	A	ADD	1264	-0.4621	-8.755	6.432e-18	0.982018
14	BICF2P843055	rs22322393	18400140	A	ADD	1274	0.3109	8.691	1.086e-17	0.985015
37	BICF2S23753285	rs23991712	16136708	C	ADD	1273	0.4516	8.495	5.461e-17	0.992008
10	TIGRP2P141321_rs8733429	rs8733429	49566405	A	ADD	1264	0.3961	8.409	1.104e-16	0.996004
33	TIGRP2P386349_rs9160204	rs9160204	11397788	G	ADD	1272	-0.2999	-8.428	9.442e-17	0.996004
1	BICF2P1017691	rs21889383	112920506	G	ADD	1272	0.3722	8.342	1.885e-16	0.997003
15	BICF2P355320	rs9108382	41257020	A	ADD	1231	-0.3796	-8.376	1.481e-16	0.997003
4	BICF2P1035007	rs24109927	68658025	A	ADD	1264	0.296	8.204	5.655e-16	0.998002
5	BICF2S23312047	rs24175410	80790991	C	ADD	1240	0.5565	8.219	5.122e-16	0.998002
9	BICF2P954258	rs24562772	13697476	A	ADD	1263	0.343	8.162	7.885e-16	0.998002
14	BICF2S2373579	rs22369595	853721	A	ADD	1257	0.5723	8.175	7.176e-16	0.998002
34	BICF2S23354251	rs23869364	12837451	G	ADD	1264	-0.3068	-8.164	7.764e-16	0.998002
20	BICF2P611903	rs22932270	39083622	G	ADD	1273	0.4246	8.155	8.298e-16	0.999001
1	TIGRP2P15838_rs8801024	rs8801024	13759668	G	ADD	1273	-0.05116	-1.42	0.156	1
1	BICF2P694207	rs22013714	13805012	A	ADD	1274	0.1577	3.754	0.0001819	1
1	BICF2P993746	rs21906772	13829372	A	ADD	1274	-0.138	-3.78	0.0001642	1
1	BICF2S2436535	rs21971802	13842621	C	ADD	1263	-0.1463	-4.025	6.038e-05	1
1	BICF2P396242	rs22038811	13857178	G	ADD	1263	-0.1724	-4.625	4.123e-06	1
1	BICF2S22916306	rs21942958	13861908	A	ADD	1274	0.08383	2.175	0.02982	1
1	BICF2P141254	rs21885066	13912699	A	ADD	1274	0.2236	3.302	0.0009876	1
1	BICF2P550254	rs21915345	21779972	A	ADD	1274	0.2748	7.819	1.11e-14	1
1	BICF2S23426242	rs22012189	21796081	A	ADD	1274	-0.04925	-1.266	0.2058	1
1	BICF2S23330661	rs21915659	21810391	C	ADD	1267	-0.1005	-2.684	0.007367	1
1	BICF2P419907	rs21962079	21830087	A	ADD	1273	0.03489	0.4566	0.648	1
1	TIGRP2P17125_rs8941216	rs8941216	21841917	G	ADD	1271	-0.0706	-1.951	0.05129	1
1	BICF2P812791	rs8889601	21855124	G	ADD	1268	0.08058	2.072	0.03843	1
1	BICF2P317022	rs9123787	21875503	G	ADD	1264	0.108	1.843	0.06561	1
1	BICF2P789154	rs21949893	21888516	A	ADD	1274	-0.174	-4.253	2.268e-05	1
1	BICF2P678656	rs21916191	21895847	A	ADD	1264	0.1055	1.88	0.06027	1
1	BICF2S22939627	rs8667353	21911233	G	ADD	1272	0.1614	3.948	8.311e-05	1
1	BICF2P556351	rs21896019	21930339	G	ADD	1274	0.3081	5.66	1.874e-08	1
1	BICF2P556348	rs21895995	21930858	A	ADD	1273	0.099	2.199	0.02807	1
1	BICF2S23510354	rs21964331	21939956	A	ADD	1240	0.3315	3.486	0.0005068	1
1	BICF2P270859	rs21973364	21974369	G	ADD	1274	0.08153	1.967	0.04936	1
1	BICF2P945211	rs21890906	22003486	G	ADD	1273	0.1163	2.681	0.00744	1
1	BICF2P585237	rs21964394	22006916	A	ADD	1274	0.2493	4.555	5.754e-06	1
1	BICF2S22930824	rs21955615	22018645	A	ADD	1273	0.1313	2.85	0.00444	1
1	BICF2P570525	*	22046002	A	ADD	1263	-0.1294	-2.438	0.0149	1
1	BICF2S2394301	rs21905005	22046657	G	ADD	1273	-0.06799	-1.726	0.0845	1
1	BICF2S23634186	rs21955576	22051495	A	ADD	1272	-0.1102	-2.626	0.008739	1
1	BICF2S23251261	rs21955274	22062401	A	ADD	1264	-0.08103	-1.657	0.09774	1
1	TIGRP2P17171_rs8722368	rs8722368	22091645	G	ADD	1274	0.01524	0.3964	0.6919	1
1	BICF2P1155251	rs22040310	22132707	G	ADD	1274	-0.1975	-5.559	3.301e-08	1
1	BICF2P1036256	rs8769319	22180137	C	ADD	1264	-0.1411	-3.503	0.0004768	1
1	TIGRP2P17199_rs8966927	rs8966927	22189988	A	ADD	1257	-0.0817	-1.998	0.04592	1
1	BICF2P1333923	rs21971611	22235845	G	ADD	1230	-0.2337	-2.226	0.02621	1
1	BICF2S23611572	rs21882767	22249905	C	ADD	1273	0.05769	1.181	0.238	1
1	BICF2S23147386	rs21893577	22261510	A	ADD	1274	0.09651	2.261	0.02392	1
1	BICF2P864879	rs21960997	22296505	A	ADD	1263	0.08129	1.829	0.06766	1
1	BICF2P227551	rs21945911	22322240	A	ADD	1264	-0.09261	-2.388	0.01707	1
1	BICF2P748505	rs21916223	22333250	G	ADD	1274	-0.1491	-3.898	0.0001021	1
1	BICF2P735889	rs8928977	22342955	A	ADD	1274	-0.05289	-1.382	0.1673	1
1	TIGRP2P17211_rs8916416	rs8916416	22349515	G	ADD	1274	-0.2118	-3.727	0.0002022	1
1	BICF2S23123355	rs22000104	22362391	A	ADD	1274	-0.08392	-2.206	0.02754	1
1	BICF2P431438	rs21945460	22399006	A	ADD	1264	-0.04655	-1.093	0.2744	1
1	BICF2P667035	rs21984126	22401970	A	ADD	1264	-0.1451	-2.886	0.003964	1
1	TIGRP2P17237_rs8933516	rs8933516	22409611	C	ADD	1264	-0.07092	-1.673	0.0946	1
1	BICF2P1052320	rs8759944	22414085	A	ADD	1264	0.1414	2.764	0.005791	1
1	BICF2P300236	rs21890397	22419943	G	ADD	1264	-0.01538	-0.4127	0.6799	1
1	BICF2P980143	rs21890773	22428452	G	ADD	1259	-0.003209	-0.08827	0.9297	1
1	BICF2P1048615	rs22028391	22439720	A	ADD	1258	-0.07743	-2.029	0.04262	1
1	BICF2S22935701	rs21936484	22453484	A	ADD	1264	-0.1987	-3.467	0.000545	1
1	BICF2P162730	rs9178577	22469558	A	ADD	1264	-0.07698	-2.165	0.0306	1
1	BICF2P603100	rs21882782	22477978	A	ADD	1264	-0.2221	-5.008	6.286e-07	1
1	BICF2P182997	rs21954595	23870986	G	ADD	1264	0.193	5.767	1.013e-08	1
1	BICF2P404381	rs21944828	23919059	A	ADD	1264	-0.07051	-2.137	0.0328	1
1	BICF2P565098	rs9012522	67573199	A	ADD	1274	-0.07936	-2.2	0.02798	1
1	BICF2S2302754	rs21985273	67624401	G	ADD	1264	-0.05533	-0.9184	0.3586	1
1	TIGRP2P6947_rs8564115	rs8564115	67641729	A	ADD	1274	0.2433	6.621	5.245e-11	1
1	BICF2P1370920	rs8562870	67680635	G	ADD	1274	-0.01887	-0.5036	0.6146	1
1	BICF2P611468	rs851817104	67689922	A	ADD	1274	0.0649	1.477	0.14	1
1	BICF2P598149	rs22024503	67706395	A	ADD	1274	0.01743	0.3635	0.7163	1
1	BICF2P652111	rs21909819	67718504	A	ADD	1273	-0.0795	-1.833	0.067	1
1	BICF2P814549	rs21978490	67728530	A	ADD	1273	-0.02409	-0.6372	0.5241	1
1	TIGRP2P6983_rs9001172	rs9001172	67743210	A	ADD	1263	0.03648	0.9887	0.323	1
1	BICF2P784586	rs8903897	67752099	G	ADD	1264	-0.07428	-1.373	0.1699	1
1	BICF2S23716729	rs21978072	67785249	C	ADD	1274	0.05318	1.202	0.2295	1
1	BICF2P921315	rs21949730	67814395	G	ADD	1270	0.0117	0.3126	0.7546	1
1	TIGRP2P7004_rs9031950	rs9031950	67826031	A	ADD	1273	0.1543	3.18	0.001507	1
1	BICF2P1506487	rs22040055	67843651	A	ADD	1272	0.6097	6.866	1.027e-11	1
1	BICF2P170297	rs21916847	67860272	A	ADD	1274	0.1373	2.831	0.00471	1
1	BICF2P329642	rs21978350	67882490	A	ADD	1247	0.1076	2.276	0.02304	1
1	BICF2P343250	rs21901417	67922585	A	ADD	1273	0.08122	2.159	0.03106	1
1	TIGRP2P7015_rs8580463	rs8580463	67928321	A	ADD	1273	0.118	3.054	0.002308	1
1	BICF2P1077022	rs8745778	67943666	A	ADD	1274	-0.03173	-0.8237	0.4103	1
1	TIGRP2P7021_rs9247707	rs9247707	67952227	G	ADD	1274	-0.2749	-7.005	4.002e-12	1
1	BICF2P802523	rs21897233	68048836	G	ADD	1274	-0.1408	-3.872	0.0001133	1
1	TIGRP2P7450_rs8935704	rs8935704	71306958	C	ADD	1273	0.2741	7.869	7.6e-15	1
1	BICF2P1357738	rs8571703	71317488	A	ADD	1273	0.3965	7.133	1.646e-12	1
1	BICF2P107178	rs22024072	72294124	G	ADD	1263	-0.04564	-1.233	0.2177	1
1	BICF2S23512517	rs21932268	72318569	A	ADD	1263	-0.03118	-0.8433	0.3992	1
1	BICF2S23542335	rs21910772	72327084	A	ADD	1274	-0.0003047	-0.00826	0.9934	1
1	BICF2S23342263	rs21900944	72367869	G	ADD	1273	-0.009423	-0.251	0.8018	1
1	BICF2S23335454	rs21951649	72374533	A	ADD	1271	0.08772	1.795	0.07296	1
1	BICF2P567690	rs9011268	72431845	A	ADD	1263	-0.2882	-7.207	9.828e-13	1
1	BICF2P1180932	rs8685496	72441465	A	ADD	1274	-0.2842	-7.677	3.221e-14	1
1	BICF2P789906	rs21918443	72455109	G	ADD	1274	0.2332	6.508	1.094e-10	1
1	BICF2P1398166	rs21942646	96935726	A	ADD	1264	0.7265	6.387	2.379e-10	1
1	BICF2P369588	rs21927778	96937192	G	ADD	1244	0.2543	3.35	0.0008327	1
1	BICF2P803874	rs21876608	107013127	A	ADD	1274	-0.1103	-2.103	0.03564	1
1	BICF2S22920109	rs21890275	110582615	G	ADD	1273	-0.06573	-1.742	0.0818	1
1	BICF2P220687	rs22010630	110594410	A	ADD	1264	-0.1266	-2.541	0.01116	1
1	BICF2S2415540	rs21951241	110601739	A	ADD	1271	0.2691	4.62	4.23e-06	1
1	BICF2P205860	rs21954241	110608126	G	ADD	1264	0.06036	1.287	0.1984	1
1	BICF2P1229696	rs21953484	110618605	A	ADD	1264	0.2113	5.004	6.403e-07	1
1	BICF2P1114691	rs21976766	112954243	A	ADD	1256	0.03027	0.8778	0.3802	1
1	BICF2P74318	rs22010459	113019648	G	ADD	1273	0.2286	5.264	1.653e-07	1
1	BICF2P394929	rs21898787	113367868	A	ADD	1264	-0.1679	-2.354	0.01871	1
1	BICF2P211302	rs21914290	113382422	A	ADD	1274	0.3602	7.296	5.209e-13	1
1	BICF2S23350222	rs21887268	113419564	A	ADD	1264	0.4473	7.204	1.002e-12	1
1	BICF2P742029	rs21881954	114569942	A	ADD	1272	0.4124	6.99	4.438e-12	1
1	BICF2S23216453	rs21970842	118843734	G	ADD	1263	0.0511	0.9826	0.326	1
1	BICF2P417839	rs22058285	118864482	A	ADD	1263	-0.178	-4.152	3.521e-05	1
1	BICF2P866979	rs21977519	121683601	A	ADD	1241	0.2892	2.958	0.003155	1
1	BICF2P1173980	rs21956495	121714711	G	ADD	1273	0.06277	1.643	0.1006	1
2	BICF2G630787350	*	1312320	A	ADD	1274	0.05641	1.604	0.1089	1
2	BICF2G630787348	rs852317940	1327728	A	ADD	1273	0.007947	0.1964	0.8443	1
2	BICF2P365716	rs22811857	1811697	G	ADD	1264	0.08325	2.335	0.01971	1
2	BICF2G630787094	rs22802976	1827197	C	ADD	1274	0.1395	2.72	0.006624	1
2	BICF2G630787091	rs22802979	1835909	A	ADD	1273	0.1219	2.389	0.01705	1
2	BICF2G630787081	rs22788218	1865467	C	ADD	1274	0.0008354	0.02272	0.9819	1
2	BICF2G630787059	rs8791014	1894311	G	ADD	1264	0.0226	0.6375	0.5239	1
2	BICF2P1394965	rs8545348	1900871	G	ADD	1264	-0.06216	-1.308	0.1909	1
2	BICF2S23645548	rs22835399	37484297	A	ADD	1263	-0.126	-2.395	0.01676	1
2	BICF2P1394794	rs22736003	37493312	A	ADD	1274	0.2752	7.317	4.469e-13	1
2	BICF2P520486	rs9032176	53440784	C	ADD	1267	-0.0663	-1.689	0.09146	1
2	TIGRP2P23368_rs8676471	rs8676471	53453361	A	ADD	1263	-0.05736	-1.436	0.1513	1
2	BICF2S2454964	rs22737395	53484114	G	ADD	1230	0.03513	0.5011	0.6164	1
2	TIGRP2P23375_rs9021844	rs9021844	53503967	A	ADD	1264	0.02751	0.6532	0.5137	1
2	BICF2S23545220	rs22792507	53507472	G	ADD	1274	0.2313	5.162	2.834e-07	1
2	BICF2P748844	rs22776748	53514129	A	ADD	1229	0.4651	7.271	6.333e-13	1
2	BICF2P777664	rs22819045	60479417	A	ADD	1264	-0.03451	-0.6169	0.5374	1
2	BICF2P35586	rs22807880	60493947	A	ADD	1274	0.0866	2.371	0.01788	1
2	BICF2P416113	rs22817198	60499685	G	ADD	1241	-0.2591	-1.987	0.04716	1
2	BICF2P1171779	rs22803142	60514065	A	ADD	1264	0.03236	0.6452	0.5189	1
2	BICF2S23253489	rs9137590	65052622	A	ADD	1273	-0.2138	-4.692	2.991e-06	1
2	BICF2P211227	rs22797598	65057004	G	ADD	1264	-0.1599	-4.593	4.804e-06	1
2	BICF2P925308	rs22787770	68904867	A	ADD	1264	0.1367	1.493	0.1357	1
2	TIGRP2P29146_rs9052379	rs9052379	68916399	G	ADD	1264	0.2948	5.866	5.702e-09	1
2	BICF2P1448071	rs8506236	75899415	A	ADD	1264	0.2336	5.772	9.862e-09	1
2	BICF2S23214752	rs22833981	75908472	A	ADD	1263	0.2945	7.233	8.196e-13	1
2	BICF2S23535265	rs22790825	75917764	A	ADD	1273	0.1504	4.101	4.371e-05	1
2	BICF2P626091	rs22753668	75938677	A	ADD	1273	-0.1035	-2.726	0.006496	1
2	BICF2S23611649	rs22796666	77099188	C	ADD	1264	-0.07226	-1.851	0.0644	1
2	TIGRP2P31514_rs8649833	rs8649833	77108730	A	ADD	1274	0.08709	2.411	0.01606	1
2	TIGRP2P31519_rs8877447	rs8877447	77118086	G	ADD	1272	0.1806	5.136	3.25e-07	1
2	BICF2P1351361	rs22792889	77130024	A	ADD	1263	-0.06291	-1.317	0.1879	1
2	BICF2P254270	rs9147758	82030138	A	ADD	1273	0.08324	1.738	0.08249	1
2	BICF2S23244605	rs22823842	82077074	A	ADD	1274	0.107	2.311	0.02098	1
2	BICF2S23529489	rs22869627	84805989	A	ADD	1269	-0.1783	-4.091	4.565e-05	1
2	BICF2P1163089	rs8695593	84883821	A	ADD	1230	0.3385	4.621	4.214e-06	1
2	BICF2P1387854	rs8550943	84892886	A	ADD	1262	0.06061	1.629	0.1035	1
3	BICF2P449336	rs23521469	26328218	G	ADD	1274	-0.003459	-0.09683	0.9229	1
3	BICF2P184224	rs23533948	26354103	G	ADD	1240	0.6721	7.57	7.251e-14	1
3	BICF2S2348799	rs23550048	26398192	G	ADD	1273	0.1452	4.048	5.469e-05	1
3	BICF2S23548777	rs23575563	26431020	T	ADD	1268	0.1365	3.727	0.0002024	1
3	BICF2P191639	rs23528832	26463819	C	ADD	1273	0.005729	0.158	0.8744	1
3	BICF2S23731886	rs23567635	26487855	A	ADD	1274	0.1164	3.249	0.00119	1
3	BICF2P460793	rs851308890	26510741	C	ADD	1240	0.354	4.825	1.574e-06	1
3	BICF2P1307080	rs23517371	26537260	G	ADD	1274	-0.05243	-1.392	0.1642	1
3	BICF2P193367	rs23595358	29881310	A	ADD	1268	-0.1044	-2.447	0.01454	1
3	BICF2G630340133	rs23585535	41782110	A	ADD	1272	-0.1599	-4.235	2.448e-05	1
3	BICF2G630340139	rs23585566	41810394	A	ADD	1272	0.2317	5.957	3.313e-09	1
3	BICF2G630340196	rs23595034	41941057	G	ADD	1274	0.2712	6.586	6.615e-11	1
3	BICF2G630340220	rs23590014	42007430	A	ADD	1274	0.1873	3.904	9.948e-05	1
3	BICF2G630340222	rs23590020	42058777	A	ADD	1273	-0.2111	-4.102	4.354e-05	1
3	BICF2S23144494	rs9233254	42072278	G	ADD	1274	-0.01172	-0.3359	0.737	1
3	BICF2G630340224	rs23590023	42102837	A	ADD	1274	-0.02084	-0.4445	0.6568	1
3	BICF2G630340234	rs23590051	42109898	G	ADD	1273	-0.0872	-2.484	0.01313	1
3	TIGRP2P47247_rs9018900	rs9018900	56994990	C	ADD	1264	-0.2471	-2.766	0.005749	1
3	BICF2P1339336	rs24871511	57013196	A	ADD	1256	-0.09757	-1.617	0.1062	1
3	BICF2P348925	rs23506571	57031894	A	ADD	1230	0.611	6.13	1.184e-09	1
3	BICF2S23617348	*	57041073	A	ADD	1226	-0.3032	-3.204	0.001392	1
3	BICF2P933112	rs23594586	57079854	A	ADD	1263	0.1231	1.908	0.05657	1
3	BICF2P840702	rs23588723	57101667	A	ADD	1274	0.3918	7.088	2.246e-12	1
3	BICF2P1316750	rs23509498	62312142	G	ADD	1271	0.03305	0.8629	0.3884	1
3	BICF2P1334644	rs23528397	62321250	G	ADD	1272	-0.04673	-1.17	0.2424	1
3	BICF2P729782	rs23510701	62332069	G	ADD	1201	-0.03902	-0.9965	0.3192	1
3	BICF2P1456918	rs23597886	91380000	A	ADD	1261	0.1315	2.783	0.005461	1
3	BICF2P981487	rs23568105	91390005	A	ADD	1262	-0.05498	-1.151	0.2499	1
3	BICF2G630361854	rs23612292	91402633	C	ADD	1273	0.282	5.359	9.916e-08	1
4	TIGRP2P62996_rs9077115	rs9077115	4340576	A	ADD	1273	-0.2253	-6.162	9.596e-10	1
4	BICF2P683275	rs24047942	4378998	A	ADD	1264	0.1867	5.359	9.932e-08	1
4	BICF2G63057614	rs24097551	4385698	A	ADD	1274	0.2445	6.788	1.738e-11	1
4	BICF2S23411611	rs24149428	4407528	A	ADD	1274	-0.1909	-5.022	5.853e-07	1
4	TIGRP2P57638_rs8808935	rs8808935	8091995	A	ADD	1264	0.2741	4.307	1.78e-05	1
4	BICF2S22910336	rs24164023	8104874	A	ADD	1274	0.009854	0.2705	0.7868	1
4	BICF2P1296368	rs24146262	8111847	A	ADD	1274	0.03353	0.7115	0.4769	1
4	BICF2P351675	rs24135245	8121406	G	ADD	1274	0.06698	1.46	0.1446	1
4	BICF2S23640196	rs24126587	11958072	A	ADD	1263	0.1035	2.392	0.01688	1
4	TIGRP2P58753_rs9084477	rs9084477	11971008	A	ADD	1273	0.3051	6.405	2.106e-10	1
4	TIGRP2P58767_rs8899314	rs8899314	11994478	G	ADD	1274	0.2708	4.504	7.293e-06	1
4	BICF2S23536281	rs24106916	12062001	A	ADD	1274	-0.3641	-6.612	5.565e-11	1
4	BICF2S23647879	rs24146169	12070642	G	ADD	1273	-0.2887	-6.357	2.87e-10	1
4	TIGRP2P58774_rs9036482	rs9036482	12081337	A	ADD	1264	-0.1131	-1.78	0.07539	1
4	BICF2P280457	rs24138768	12095275	A	ADD	1274	0.2329	6.068	1.702e-09	1
4	BICF2P153523	rs24072092	17356091	A	ADD	1231	-0.144	-1.89	0.05904	1
4	BICF2P154107	rs24094380	17366062	A	ADD	1263	0.2562	4.649	3.693e-06	1
4	BICF2P802319	rs24099701	17393298	G	ADD	1264	0.2038	4.087	4.637e-05	1
4	BICF2P1327665	rs24089352	17412899	G	ADD	1262	0.1081	2.338	0.01956	1
4	BICF2P1203353	rs24093100	17446015	C	ADD	1263	-0.02061	-0.5062	0.6128	1
4	BICF2P609975	rs24149388	17452401	A	ADD	1231	0.2409	4.617	4.307e-06	1
4	BICF2S2364156	rs24160639	17462016	C	ADD	1274	0.2045	5.433	6.648e-08	1
4	BICF2S23659038	rs24144474	17472195	A	ADD	1274	0.2846	7.26	6.72e-13	1
4	BICF2P888031	rs24095032	17499080	A	ADD	1264	0.1639	3.403	0.0006874	1
4	BICF2P197533	rs24112084	17517523	C	ADD	1273	0.01464	0.3711	0.7106	1
4	BICF2S23447405	rs24068832	17518453	A	ADD	1274	0.2568	4.976	7.379e-07	1
4	BICF2P1289513	rs24111653	17548241	T	ADD	1270	-0.0123	-0.3339	0.7385	1
4	BICF2P1030968	rs24072714	17557593	G	ADD	1273	0.001934	0.05317	0.9576	1
4	BICF2P138335	rs24109025	17566193	G	ADD	1273	0.0001827	0.004479	0.9964	1
4	BICF2P725116	rs24157201	17579877	G	ADD	1273	-0.004386	-0.1132	0.9099	1
4	BICF2P27027	rs24092567	17597189	G	ADD	1274	-0.008698	-0.2061	0.8367	1
4	BICF2P257499	rs24095809	17609097	A	ADD	1251	0.007821	0.1999	0.8416	1
4	BICF2P269836	rs24090580	17626657	G	ADD	1274	-0.01045	-0.2741	0.784	1
4	BICF2P756879	rs24124108	17640501	A	ADD	1274	0.05661	1.264	0.2063	1
4	BICF2P1228131	rs24149051	17659605	G	ADD	1272	0.06529	1.722	0.08537	1
4	BICF2P485084	rs24157886	17706121	G	ADD	1274	0.08714	2.39	0.01698	1
4	BICF2P121194	rs24162957	17714653	A	ADD	1251	0.1442	3.452	0.0005747	1
4	BICF2P713281	rs24147458	17729887	A	ADD	1273	-0.03429	-0.9484	0.3431	1
4	BICF2P55603	rs24119023	17741103	A	ADD	1273	0.2561	6.646	4.444e-11	1
4	BICF2P1196797	rs24168200	17748568	G	ADD	1274	0.2408	6.232	6.266e-10	1
4	BICF2P533731	rs24148237	17782609	A	ADD	1274	0.07054	1.981	0.04777	1
4	BICF2P461008	rs24136761	17833068	G	ADD	1271	0.211	5.029	5.631e-07	1
4	BICF2P465910	rs24153450	17932921	A	ADD	1268	0.3953	5.876	5.381e-09	1
4	BICF2S23228796	rs24078614	18046006	G	ADD	1270	-0.09488	-2.572	0.01024	1
4	BICF2P238272	rs24080649	18090829	C	ADD	1228	0.3364	5.109	3.747e-07	1
4	BICF2P265257	rs24122450	18092075	A	ADD	1262	0.2892	7.336	3.919e-13	1
4	BICF2P352037	rs24054927	18108396	A	ADD	1231	0.5145	6.877	9.677e-12	1
4	BICF2P134702	rs24105354	18127172	C	ADD	1274	0.09005	2.543	0.01111	1
4	BICF2S23161154	rs24148373	18143000	G	ADD	1271	0.06874	1.946	0.05189	1
4	BICF2P66464	rs24134048	18152000	A	ADD	1264	0.07726	1.443	0.1494	1
4	BICF2P4	rs24152354	18170999	A	ADD	1273	0.1202	3.257	0.001156	1
4	BICF2P10	rs24127595	18172846	A	ADD	1264	0.2422	6.569	7.385e-11	1
4	BICF2P167777	rs24085799	40718921	A	ADD	1241	0.1317	2.32	0.02048	1
4	BICF2P362694	rs24054777	40723536	A	ADD	1274	0.2883	7.255	6.968e-13	1
4	BICF2P559368	rs24067865	40769014	A	ADD	1274	0.2718	7.324	4.266e-13	1
4	BICF2S23019335	rs24148356	58907446	A	ADD	1266	-0.0717	-1.869	0.06187	1
4	BICF2S22947948	rs24134293	58909645	A	ADD	1272	0.1777	3.919	9.381e-05	1
4	G308f52S36	rs397509866	58942929	G	ADD	1274	0.05853	1.602	0.1093	1
4	BICF2S23015416	rs24057646	58986224	A	ADD	1272	0.02444	0.6539	0.5133	1
4	BICF2S23350983	rs24088407	59004493	C	ADD	1274	-0.03816	-1.003	0.3161	1
4	BICF2P653905	rs24086526	62188228	A	ADD	1274	0.02262	0.4728	0.6364	1
4	BICF2P883609	rs24084797	62220821	A	ADD	1274	-0.1135	-3.022	0.002559	1
4	BICF2P634440	rs24077094	62227108	A	ADD	1274	0.05626	1.55	0.1215	1
4	BICF2S23441459	rs24159450	62266715	G	ADD	1261	-0.0889	-1.439	0.1503	1
4	BICF2S23442070	rs24168405	62269949	A	ADD	1273	-0.1171	-3.39	0.0007193	1
4	BICF2P1206813	rs24153268	65842519	A	ADD	1264	-0.1445	-3.389	0.000723	1
4	BICF2P318961	rs24078033	65861384	A	ADD	1264	-0.1758	-3.83	0.0001345	1
4	BICF2S23019380	rs24164059	65878127	A	ADD	1274	0.2977	7.587	6.291e-14	1
4	BICF2P798216	rs24131711	65889116	G	ADD	1273	-0.04603	-1.228	0.2195	1
4	BICF2P543386	rs24077123	65901871	G	ADD	1259	-0.05184	-1.358	0.1748	1
4	BICF2S23313541	rs24119350	65916569	A	ADD	1274	0.0713	1.936	0.05308	1
4	BICF2P719501	rs24086256	65928054	A	ADD	1264	-0.1001	-2.575	0.01013	1
4	BICF2P843342	rs24172559	68646082	A	ADD	1274	0.08489	2.204	0.02768	1
4	BICF2P928566	rs8828982	68683438	G	ADD	1274	0.05962	1.492	0.1358	1
4	BICF2P910950	rs24083548	68696289	A	ADD	1274	0.392	7.104	2.008e-12	1
4	BICF2P1253029	rs24127677	72391738	G	ADD	1274	-0.1554	-3.732	0.000198	1
5	BICF2P1223830	rs24190260	13523999	G	ADD	1274	-0.1468	-3.097	0.001998	1
5	BICF2P151844	rs24236720	13545574	G	ADD	1273	-0.1111	-2.55	0.0109	1
5	BICF2P1319138	rs24195178	13594187	G	ADD	1274	-0.1641	-3.551	0.0003983	1
5	BICF2P1239233	rs24265175	13652586	G	ADD	1266	-0.08198	-1.701	0.08911	1
5	BICF2S23755153	rs24282918	14593992	G	ADD	1240	-0.5764	-5.497	4.681e-08	1
5	BICF2P1317224	rs24250298	14623394	A	ADD	1273	0.001692	0.03789	0.9698	1
5	BICF2P877357	rs24238620	14657231	A	ADD	1272	-0.01714	-0.423	0.6724	1
5	BICF2S23427476	rs24256098	14670779	C	ADD	1273	0.03643	0.911	0.3625	1
5	BICF2P105169	rs24263150	14683339	A	ADD	1273	-0.1807	-4.978	7.305e-07	1
5	BICF2S2313713	rs24156563	14696059	A	ADD	1274	-0.2581	-7.526	9.866e-14	1
5	BICF2P775454	rs24221866	19122425	G	ADD	1264	0.03923	1.036	0.3003	1
5	BICF2P1284063	rs24189861	19139857	G	ADD	1263	0.1682	3.587	0.0003475	1
5	BICF2P1189797	rs24217584	19140527	G	ADD	1274	0.3147	6.165	9.423e-10	1
5	BICF2P261357	rs24207775	19158435	G	ADD	1264	-0.1487	-2.675	0.007567	1
5	BICF2S23019641	rs24267306	19226060	A	ADD	1272	0.02185	0.5982	0.5498	1
5	BICF2P388196	rs24223836	19251531	A	ADD	1274	0.05964	1.655	0.09809	1
5	BICF2P1074386	rs24218933	19263514	A	ADD	1264	0.06331	1.286	0.1986	1
5	BICF2P803928	rs24221657	19267248	A	ADD	1274	0.1855	3.108	0.001927	1
5	BICF2G63034848	rs24279018	28996527	A	ADD	1274	0.09369	1.923	0.05472	1
5	BICF2G63035153	rs24250091	29273538	G	ADD	1264	-0.02637	-0.7312	0.4648	1
5	BICF2G63035229	rs24282468	29296774	A	ADD	1262	-0.07538	-1.74	0.08206	1
5	BICF2S23741834	rs24282526	29299647	A	ADD	1274	-0.04558	-1.192	0.2336	1
5	BICF2P209517	rs24263105	29350478	A	ADD	1241	0.007501	0.1164	0.9074	1
5	BICF2G630182974	rs24238976	32356833	G	ADD	1273	0.1412	3.308	0.0009648	1
5	BICF2P1211313	*	32374761	G	ADD	1264	-0.04824	-0.8095	0.4184	1
5	BICF2G630183502	rs24227296	33531780	A	ADD	1274	-0.06868	-1.896	0.05814	1
5	BICF2P300064	rs24225773	33550375	A	ADD	1273	0.2019	4.826	1.56e-06	1
5	BICF2S22943297	rs24244958	33586501	G	ADD	1273	0.1506	4.186	3.033e-05	1
5	BICF2P384624	rs24203489	45347206	G	ADD	1271	-0.1099	-3.054	0.002304	1
5	BICF2P781411	rs24241499	45371039	A	ADD	1264	0.0896	2.298	0.02174	1
5	BICF2S23252373	rs24245069	50963623	G	ADD	1264	0.3333	5.384	8.667e-08	1
5	BICF2P988690	rs24212741	50975426	C	ADD	1274	0.03633	0.9962	0.3193	1
5	BICF2P1084522	rs24287142	50982537	G	ADD	1274	-0.0405	-1.102	0.2708	1
5	BICF2S23250226	rs24169305	56783224	A	ADD	1274	0.2104	5.656	1.91e-08	1
5	BICF2S23533471	rs24271090	56899164	A	ADD	1239	0.1734	2.467	0.01377	1
5	BICF2P889074	rs24267597	62908662	G	ADD	1274	0.04307	1.181	0.2377	1
5	BICF2G630239609	rs24180139	70046118	G	ADD	1274	-0.06889	-1.768	0.07731	1
5	BICF2P330751	rs24191618	70058421	A	ADD	1274	-0.023	-0.6372	0.5241	1
5	BICF2P330750	rs24191617	70058666	A	ADD	1263	-0.1936	-1.937	0.05296	1
5	BICF2G630239602	rs24180147	70067794	C	ADD	1274	0.15	4.106	4.288e-05	1
5	BICF2G630239541	rs24182906	70138196	G	ADD	1274	0.1977	3.163	0.001599	1
5	BICF2G630239511	rs24182986	70155982	A	ADD	1264	0.1822	2.119	0.03432	1
5	BICF2G630239510	rs24182988	70157846	A	ADD	1264	0.1095	2.043	0.04124	1
5	BICF2G630239487	rs24183028	70179098	G	ADD	1274	-0.07385	-2.034	0.04218	1
5	BICF2G630239484	rs24183031	70181983	A	ADD	1274	-0.06444	-1.734	0.08312	1
5	BICF2P287436	rs24285226	70208379	A	ADD	1264	-0.2059	-4.416	1.092e-05	1
5	BICF2P469356	rs24141371	70223167	G	ADD	1274	0.06942	1.894	0.05839	1
5	BICF2G630239446	rs24236904	70226518	A	ADD	1273	-0.0945	-2.055	0.0401	1
5	BICF2G630239398	*	70244358	A	ADD	1240	0.04476	0.7667	0.4434	1
6	BICF2S23622530	rs24322693	9015381	A	ADD	1264	-0.006461	-0.1268	0.8991	1
6	TIGRP2P77831_rs9121910	rs9121910	9044365	A	ADD	1273	0.0192	0.517	0.6053	1
6	BICF2P331957	rs24346501	9053104	A	ADD	1264	0.004059	0.05738	0.9543	1
6	BICF2S23156482	rs24307313	11746381	A	ADD	1273	-0.05142	-1.452	0.1469	1
6	BICF2P562790	rs9012798	14358059	A	ADD	1274	-0.04088	-1.099	0.272	1
6	BICF2S22956235	rs24319311	14371070	G	ADD	1264	0.1814	3.473	0.0005328	1
6	BICF2P941394	rs8821245	14475059	A	ADD	1264	0.03035	0.542	0.5879	1
6	BICF2G630165901	rs24272560	14483107	C	ADD	1238	0.05092	0.7418	0.4583	1
6	BICF2P643323	rs850777897	16262613	G	ADD	1273	-0.07215	-1.946	0.05192	1
6	BICF2G630726153	*	16263593	G	ADD	1274	0.005718	0.1582	0.8743	1
6	BICF2P453903	*	16275662	A	ADD	1230	-0.1478	-1.482	0.1385	1
6	BICF2P257899	rs851887678	16287863	A	ADD	1274	0.05365	1.497	0.1348	1
6	BICF2G630726138	rs852726515	16301768	G	ADD	1272	-0.02304	-0.609	0.5426	1
6	BICF2P1185671	rs8681955	18106914	A	ADD	1263	0.1212	3.057	0.00228	1
6	BICF2P63017	rs24331125	21741526	G	ADD	1274	0.06811	1.882	0.06001	1
6	BICF2P669531	rs24329094	21761656	A	ADD	1264	-0.07927	-1.367	0.172	1
6	BICF2S23055298	rs24292347	21772713	A	ADD	1274	-0.1812	-5.037	5.418e-07	1
6	BICF2S23055390	rs24323940	21776631	A	ADD	1264	0.06434	1.029	0.3038	1
6	BICF2S23416516	rs24343413	21788616	G	ADD	1274	-0.2024	-5.622	2.318e-08	1
6	BICF2P763077	rs24358592	21798594	A	ADD	1264	-0.0374	-1.051	0.2935	1
6	BICF2S23137884	rs24327564	21813551	A	ADD	1274	-0.1303	-3.148	0.001682	1
6	BICF2P543675	rs24307010	21827776	G	ADD	1263	-0.2292	-4.368	1.359e-05	1
6	BICF2P1028826	rs24329846	21833522	C	ADD	1274	-0.09906	-2.319	0.02056	1
6	BICF2S23016168	rs24260314	21848159	A	ADD	1264	-0.2339	-5.032	5.566e-07	1
6	BICF2S23449922	rs24272391	21856920	A	ADD	1264	-0.1857	-4.588	4.926e-06	1
6	BICF2P659354	rs24380033	21878238	C	ADD	1263	0.04619	0.9051	0.3656	1
6	BICF2P603046	rs24283858	21903261	A	ADD	1261	0.0638	1.545	0.1226	1
6	BICF2P1202203	rs24314624	21922231	A	ADD	1273	0.04639	1.061	0.2888	1
6	BICF2P943395	rs24340829	21966937	A	ADD	1264	-0.2376	-3.374	0.0007642	1
6	BICF2P1152802	rs24323518	21990475	A	ADD	1230	0.1418	1.665	0.09616	1
6	BICF2S22936820	rs24352281	21996673	G	ADD	1257	-0.04114	-1.048	0.2948	1
6	BICF2P232298	rs24296998	22004798	G	ADD	1273	0.02707	0.6177	0.5369	1
6	BICF2P619569	rs24274531	22020547	A	ADD	1240	-0.02636	-0.3965	0.6918	1
6	BICF2P1114903	rs24314548	22042811	G	ADD	1273	-0.1468	-3.381	0.0007437	1
6	BICF2S23629231	rs24380492	22082369	G	ADD	1230	-0.1528	-1.363	0.173	1
6	BICF2P590590	rs9000415	37249397	A	ADD	1264	0.484	8.067	1.657e-15	1
6	BICF2S23243059	rs24312520	37396719	A	ADD	1264	0.1179	1.562	0.1186	1
6	G400f26S231	rs397511814	37416098	G	ADD	1264	0.1686	3.182	0.001498	1
6	BICF2P887364	rs852841435	40228280	A	ADD	1271	0.1064	2.991	0.002832	1
6	TIGRP2P82676_rs8871439	rs8871439	40232810	A	ADD	1251	-0.08048	-2.015	0.04408	1
6	TIGRP2P83381_rs8521667	rs8521667	42259335	G	ADD	1273	-0.1502	-3.681	0.0002423	1
6	TIGRP2P83385_rs8853062	rs8853062	42286213	A	ADD	1264	-0.03866	-0.8607	0.3896	1
6	BICF2S23657959	rs24324362	42330915	G	ADD	1264	0.1502	2.641	0.008361	1
6	BICF2P579635	rs24290012	63031215	A	ADD	1272	0.01841	0.4988	0.618	1
6	BICF2S23217560	rs24352687	63037014	T	ADD	1263	-0.1659	-1.912	0.05614	1
6	BICF2P245073	rs24315771	63048042	T	ADD	1261	0.5442	6.156	1.001e-09	1
6	BICF2S2299683	rs24351348	63059399	A	ADD	1257	-0.1372	-3.154	0.001649	1
6	BICF2P853584	rs24304960	63068687	A	ADD	1262	-0.3526	-4.111	4.19e-05	1
6	BICF2S23648200	rs24350955	63073583	G	ADD	1263	0.0006709	0.01884	0.985	1
6	BICF2P1027325	rs24393094	63082803	A	ADD	1263	-0.3295	-5.067	4.652e-07	1
6	BICF2P649454	rs8971836	63106903	G	ADD	1256	-0.07127	-2.036	0.04201	1
6	TIGRP2P87816_rs8846908	rs8846908	63597276	C	ADD	1262	-0.1115	-2.478	0.01336	1
6	BICF2P246114	rs24332390	63645267	A	ADD	1239	0.1934	3.2	0.001411	1
6	BICF2G630569263	rs24275202	77373740	A	ADD	1272	0.164	4.052	5.383e-05	1
6	TIGRP2P90646_rs9044326	rs9044326	77378167	A	ADD	1250	0.09254	2.559	0.01061	1
6	BICF2G630569243	rs24275235	77390658	G	ADD	1273	0.1942	4.951	8.358e-07	1
7	BICF2G630550694	rs24423385	8264812	A	ADD	1273	0.08799	2.482	0.0132	1
7	BICF2G630550717	rs24423450	8292247	A	ADD	1273	0.213	5.746	1.142e-08	1
7	BICF2P1373237	rs8561094	8307664	A	ADD	1262	-0.02246	-0.555	0.579	1
7	BICF2P15004	rs24434177	8321437	A	ADD	1271	0.04109	1.142	0.2536	1
7	BICF2G630553734	rs24450882	16404647	C	ADD	1274	0.1913	4.553	5.798e-06	1
7	BICF2S23056842	rs24453096	16429499	G	ADD	1264	-0.1508	-3.856	0.0001208	1
7	TIGRP2P91990_rs8836979	rs8836979	16474508	G	ADD	1264	-0.1886	-5.01	6.226e-07	1
7	TIGRP2P91997_rs8724355	rs8724355	16488661	A	ADD	1262	-0.2084	-2.594	0.009609	1
7	BICF2G630553740	rs24450894	16514528	G	ADD	1274	0.2651	6.338	3.217e-10	1
7	BICF2G630553742	rs24450904	16521195	G	ADD	1274	0.09828	2.649	0.008174	1
7	BICF2P1429564	rs24450912	16536988	G	ADD	1274	0.2954	5.189	2.461e-07	1
7	BICF2G630553753	rs24450928	16548842	G	ADD	1274	0.102	2.667	0.007757	1
7	BICF2S23711108	rs24463120	19357315	A	ADD	1274	0.1123	1.449	0.1475	1
7	BICF2P858819	rs24441923	19372016	G	ADD	1273	0.1752	4.33	1.609e-05	1
7	TIGRP2P92669_rs9241516	rs9241516	19384055	C	ADD	1274	0.2088	2.326	0.02018	1
7	BICF2S23419785	rs24430409	19409471	A	ADD	1273	0.05457	1.391	0.1644	1
7	BICF2P924669	rs8830908	19444534	A	ADD	1273	0.1827	3.806	0.0001481	1
7	BICF2P726587	rs24432372	19454415	G	ADD	1267	0.2213	5.89	4.94e-09	1
7	BICF2P865012	rs24372527	19657802	G	ADD	1264	0.06287	1.286	0.1988	1
7	BICF2S23136652	rs24371713	19673829	A	ADD	1273	-0.03472	-0.9668	0.3338	1
7	BICF2P322215	rs24448051	26318755	G	ADD	1264	-0.1921	-3.819	0.0001403	1
7	TIGRP2P94089_rs8665158	rs8665158	26344510	G	ADD	1274	-0.09516	-2.482	0.01318	1
7	BICF2P73045	rs24372904	32887637	A	ADD	1269	-0.1964	-5.489	4.877e-08	1
7	BICF2G630557285	rs24367964	32890791	G	ADD	1271	0.3252	5.534	3.802e-08	1
7	BICF2G630557301	rs24383606	32900552	G	ADD	1273	0.2416	6.885	9.029e-12	1
7	BICF2G630557311	rs24383629	32911797	A	ADD	1274	0.6341	8.145	8.964e-16	1
7	BICF2P53672	rs24416264	32946899	G	ADD	1274	0.218	4.701	2.877e-06	1
7	TIGRP2P95014_rs8919873	rs8919873	34628499	A	ADD	1264	0.195	3.366	0.0007856	1
7	BICF2G630557656	rs8812120	34640552	A	ADD	1273	0.008326	0.2108	0.8331	1
7	BICF2G630557659	rs24371753	34652378	A	ADD	1274	0.1675	2.272	0.02323	1
7	BICF2G630557675	rs24371793	34828961	A	ADD	1240	-0.1755	-2.677	0.007517	1
7	BICF2P221156	rs24365367	34942713	A	ADD	1101	0.1691	4.165	3.352e-05	1
7	BICF2S23740385	rs24360070	41014521	A	ADD	1240	0.5057	6.798	1.647e-11	1
7	BICF2P207801	rs24400517	41021155	G	ADD	1262	0.04067	1.049	0.2942	1
7	BICF2P1069393	rs24436501	41046022	G	ADD	1262	0.03801	1.084	0.2786	1
7	BICF2P225787	rs24381418	41054208	G	ADD	1264	0.07721	2.226	0.02622	1
7	BICF2P961069	rs24381012	41075865	A	ADD	1262	0.07332	2.124	0.03385	1
7	BICF2S23738329	rs24401678	41090182	A	ADD	1272	-0.1063	-3.046	0.002369	1
7	BICF2P236438	rs24463288	41103269	A	ADD	1270	2.872e-05	0.0008371	0.9993	1
7	BICF2P959197	rs8811087	41135596	A	ADD	1262	-0.1559	-4.555	5.745e-06	1
7	BICF2P813827	rs24443513	41147050	A	ADD	1264	0.07391	1.757	0.07916	1
7	BICF2S23418979	rs24420958	41161765	A	ADD	1263	0.06739	1.672	0.09482	1
7	BICF2P1195060	rs24408665	41173180	G	ADD	1263	0.1006	2.645	0.008266	1
7	BICF2S23141019	rs24435939	43023134	C	ADD	1274	0.1539	4.32	1.683e-05	1
7	TIGRP2P96892_rs8887963	rs8887963	43059530	C	ADD	1264	0.138	3.967	7.685e-05	1
7	BICF2P938223	rs24457339	43083495	A	ADD	1262	-0.2189	-6.322	3.567e-10	1
7	BICF2S23762784	rs24445907	43702273	A	ADD	1272	-0.2717	-8.069	1.627e-15	1
7	BICF2S23352941	rs24445718	43719549	G	ADD	1262	-0.2382	-6.997	4.246e-12	1
7	TIGRP2P97059_rs9090792	rs9090792	43752463	G	ADD	1264	-0.06352	-1.3	0.1937	1
7	BICF2P832373	rs24426102	43782045	A	ADD	1238	0.3416	5.372	9.299e-08	1
7	BICF2S2297708	rs24433587	44477656	G	ADD	1240	0.2442	4.134	3.806e-05	1
7	BICF2S23154417	rs24444090	44532697	A	ADD	1240	0.5087	7.244	7.621e-13	1
7	BICF2P1367209	rs24455659	64390129	A	ADD	1262	-0.0294	-0.6591	0.5099	1
7	BICF2P122533	rs24390170	64406317	A	ADD	1264	-0.2261	-5.872	5.485e-09	1
7	BICF2P234483	rs24421685	64410289	A	ADD	1274	-0.2819	-5.705	1.45e-08	1
7	BICF2P623820	rs24409487	64411146	A	ADD	1274	0.04251	0.5399	0.5894	1
7	BICF2P183136	rs24463167	64433772	A	ADD	1264	-0.1949	-2.105	0.0355	1
7	BICF2P364565	rs24423552	64451556	G	ADD	1261	-0.3578	-6.06	1.794e-09	1
7	BICF2P164622	rs24376015	64464279	A	ADD	1274	0.09938	2.279	0.02282	1
7	BICF2P475796	rs24371277	64467714	G	ADD	1264	0.1502	4.004	6.585e-05	1
7	BICF2P1331665	rs24437138	64497946	T	ADD	1256	0.0752	1.715	0.08663	1
7	BICF2P367725	rs24461174	64507576	C	ADD	1271	-0.003081	-0.08109	0.9354	1
7	BICF2P234480	rs24404254	64509358	A	ADD	1274	0.02472	0.6209	0.5348	1
7	BICF2S22929872	rs24360515	64516628	G	ADD	1274	0.01713	0.455	0.6492	1
7	BICF2P886831	rs24381030	64543353	G	ADD	1274	-0.07856	-2.167	0.03043	1
7	BICF2S23660706	rs24379777	64554231	A	ADD	1262	-0.1357	-3.567	0.0003745	1
7	BICF2P323584	rs24374147	64580135	A	ADD	1274	0.005824	0.147	0.8832	1
7	BICF2P899049	rs24411634	64589184	G	ADD	1264	-0.01889	-0.365	0.7152	1
7	BICF2S23645840	rs24446802	64596232	G	ADD	1264	0.1696	3.421	0.000643	1
7	BICF2P708672	rs24374404	64598420	A	ADD	1274	0.04969	1.269	0.2048	1
7	BICF2P1462215	rs24446617	64610513	A	ADD	1264	-0.04344	-1.26	0.2079	1
7	BICF2P432839	rs24388202	64629062	A	ADD	1264	-0.1689	-3.337	0.0008719	1
7	BICF2P665556	rs24388521	64651713	A	ADD	1274	-0.07059	-1.224	0.2213	1
7	BICF2S23522319	rs24457428	64661100	A	ADD	1274	-0.006354	-0.1764	0.86	1
7	BICF2S23036076	rs24385451	64664399	A	ADD	1274	-0.05741	-1.248	0.2124	1
7	BICF2P1337181	rs24447533	64675156	A	ADD	1263	0.1852	3.675	0.0002476	1
7	BICF2G63084362	rs24386681	66879506	G	ADD	1274	-0.03626	-0.9329	0.351	1
7	BICF2S23342740	rs24373533	66900183	A	ADD	1273	-0.1071	-2.543	0.01111	1
7	BICF2P1048567	rs24441526	66962544	G	ADD	1271	0.2778	4.663	3.45e-06	1
7	BICF2G63084385	rs24401836	67022629	A	ADD	1257	-0.005984	-0.144	0.8855	1
7	BICF2G63084402	rs24420174	67028531	A	ADD	1274	-0.2641	-3.907	9.82e-05	1
7	BICF2P695122	rs24462731	73313434	A	ADD	1274	0.1032	2.632	0.008586	1
7	BICF2P728823	rs24443084	73322253	G	ADD	1274	0.04245	1.139	0.2549	1
7	BICF2P1314169	rs24398345	73328890	C	ADD	1274	0.0822	1.985	0.04737	1
7	BICF2P1314173	rs24446885	73329908	G	ADD	1230	0.1255	1.835	0.06678	1
7	TIGRP2P103505_rs9131063	rs9131063	73342183	A	ADD	1243	-0.08043	-2.204	0.02768	1
7	BICF2P907435	rs24374834	73358435	G	ADD	1274	0.1214	3.422	0.0006409	1
7	BICF2P486484	rs24452316	73370004	A	ADD	1274	0.2771	3.248	0.001192	1
7	BICF2P1337011	rs8585692	73418174	A	ADD	1273	0.02893	0.4698	0.6386	1
7	BICF2S2314464	rs24375467	73432996	A	ADD	1240	0.271	7.081	2.399e-12	1
7	BICF2S23438746	rs24445418	73440820	A	ADD	1274	0.2771	7.417	2.189e-13	1
7	BICF2S23242513	rs8955096	73447520	A	ADD	1262	0.1655	4.581	5.091e-06	1
7	BICF2P740725	rs8925974	73457276	G	ADD	1274	-0.02373	-0.5711	0.568	1
7	BICF2P21048	rs24447188	75472696	A	ADD	1273	-0.09773	-2.4	0.01656	1
7	BICF2P23068	rs9245972	75484430	C	ADD	1263	-0.1383	-3.901	0.0001008	1
7	BICF2S2371302	rs24456388	75511979	A	ADD	1273	-0.01966	-0.4571	0.6477	1
8	BICF2S23032127	rs24479879	4272714	A	ADD	1274	0.1179	3.29	0.001031	1
8	BICF2S23632850	rs24544881	4292094	A	ADD	1274	-0.1097	-3.117	0.001865	1
8	BICF2P1070393	rs8749278	4298515	G	ADD	1274	0.1566	4.563	5.522e-06	1
8	BICF2P1423950	rs24485622	12856067	A	ADD	1274	-0.1462	-3.382	0.0007411	1
8	BICF2P180203	rs9172493	12887047	A	ADD	1274	-0.01742	-0.4507	0.6523	1
8	BICF2P184491	rs24507543	14086209	C	ADD	1272	-0.04945	-1.34	0.1805	1
8	BICF2P184492	rs24507544	14086797	A	ADD	1274	-0.08526	-2.322	0.0204	1
8	BICF2P369391	rs24476433	26669579	A	ADD	1264	0.1037	2.786	0.005421	1
8	BICF2P1307021	rs24503246	26675886	A	ADD	1268	0.07335	1.288	0.1979	1
8	BICF2S2398614	rs24523426	28156733	A	ADD	1262	-0.005084	-0.1242	0.9012	1
8	BICF2S2329036	rs24490336	28171953	C	ADD	1227	-0.1401	-2.839	0.004603	1
8	BICF2P550585	rs9018542	28197549	A	ADD	1273	0.1468	3.463	0.0005513	1
8	BICF2P1320937	rs8595511	28212318	A	ADD	1263	-0.1787	-4.548	5.948e-06	1
8	TIGRP2P111550_rs9082870	rs9082870	29993093	G	ADD	1274	0.1063	2.11	0.03506	1
8	BICF2P943331	rs8820128	29998437	A	ADD	1231	-0.1788	-2.984	0.002901	1
8	BICF2P1104965	rs8730666	36616173	A	ADD	1274	-0.02817	-0.7553	0.4502	1
8	TIGRP2P112949_rs8539489	rs8539489	36633175	A	ADD	1273	-0.04432	-1.132	0.2577	1
8	BICF2S23332023	rs24483119	36673631	C	ADD	1230	0.09096	1.114	0.2655	1
8	BICF2P107053	rs24559694	39469088	A	ADD	1274	-0.04604	-1.233	0.2178	1
8	BICF2P876753	rs24481456	48040642	G	ADD	1273	-0.1253	-2.432	0.01514	1
8	BICF2P570145	rs24481336	48343934	G	ADD	1093	-0.1544	-3.437	0.00061	1
8	BICF2S23116481	rs24500008	48943013	A	ADD	1264	-0.2365	-4.196	2.913e-05	1
8	BICF2P698973	rs8947049	64971345	A	ADD	1273	0.0008895	0.02296	0.9817	1
8	TIGRP2P119552_rs8602505	rs8602505	64973364	A	ADD	1274	0.02072	0.546	0.5852	1
8	TIGRP2P119557_rs9110060	rs9110060	64989168	G	ADD	1264	0.1042	2.279	0.02283	1
8	BICF2S23253904	rs24542242	65018859	G	ADD	1263	-0.1583	-3.47	0.0005381	1
8	TIGRP2P119603_rs8798687	rs8798687	65030149	A	ADD	1262	0.1197	2.95	0.003235	1
8	BICF2P628780	rs24512060	70075126	A	ADD	1253	0.1479	3.867	0.000116	1
8	BICF2P684757	rs24497986	70110288	A	ADD	1273	0.1316	3.031	0.002485	1
8	BICF2S23737820	rs24490677	70768934	A	ADD	1262	0.296	7.601	5.725e-14	1
8	BICF2P1035696	rs24577705	72297573	G	ADD	1263	0.2	5.245	1.833e-07	1
8	BICF2S2291323	rs24512444	72313242	A	ADD	1264	0.1727	3.837	0.0001309	1
9	BICF2P140759	rs22625650	2947712	G	ADD	1264	-0.04258	-1	0.3175	1
9	BICF2S23541863	rs22656969	5135523	A	ADD	1264	-0.06984	-1.647	0.09976	1
9	BICF2P392700	rs22672425	5172214	G	ADD	1274	0.1163	2.642	0.008346	1
9	BICF2S23414459	rs22704230	5181864	G	ADD	1263	0.06396	1.769	0.07713	1
9	BICF2G630828258	rs8894526	10147776	A	ADD	1264	0.2009	5.603	2.582e-08	1
9	BICF2S23034713	rs24534561	10162533	C	ADD	1263	-0.07498	-1.393	0.1638	1
9	BICF2S23748504	rs24566950	10191434	A	ADD	1262	0.03002	0.4351	0.6635	1
9	BICF2P410430	rs24554842	13708954	A	ADD	1274	0.3035	8.067	1.649e-15	1
9	BICF2S23023176	rs24534978	13731607	A	ADD	1274	-0.05196	-1.476	0.1401	1
9	BICF2P229820	rs9155956	13746714	A	ADD	1273	0.1703	4.552	5.814e-06	1
9	BICF2S23148912	rs24577990	13895160	A	ADD	1274	-0.1372	-2.847	0.004481	1
9	TIGRP2P131370_rs8933439	rs8933439	13941985	A	ADD	1263	-0.08867	-1.121	0.2624	1
9	BICF2S23136861	rs24570066	13981590	G	ADD	1274	0.2052	5.789	8.915e-09	1
9	BICF2S23121450	rs24633495	14042698	G	ADD	1274	0.05829	1.513	0.1305	1
9	BICF2P1360458	rs24555226	14547338	A	ADD	1249	0.4072	6.075	1.641e-09	1
9	BICF2P35065	rs24583198	14568548	A	ADD	1260	-0.01878	-0.4174	0.6764	1
9	BICF2P169593	rs24600406	14586499	A	ADD	1243	0.5753	7.122	1.802e-12	1
9	BICF2S2357637	rs24600539	14918659	A	ADD	1240	0.3175	4.363	1.392e-05	1
9	BICF2P430214	rs24619489	14926981	A	ADD	1273	0.1015	2.823	0.004835	1
9	BICF2S23126382	rs24530275	14970722	G	ADD	1264	0.2492	3.355	0.0008181	1
9	TIGRP2P123139_rs8986901	rs8986901	14985167	A	ADD	1231	-0.1938	-1.899	0.05778	1
9	BICF2P391589	rs24620992	18880638	G	ADD	1264	-0.01434	-0.3177	0.7508	1
9	BICF2G630828780	rs24550442	18906338	A	ADD	1264	0.0286	0.8174	0.4139	1
9	BICF2G630829486	rs24615312	20571212	A	ADD	1263	0.1694	4.611	4.412e-06	1
9	BICF2G630829491	rs24615328	20580654	G	ADD	1263	0.1212	3.375	0.0007596	1
9	BICF2G630829511	rs24615413	20608498	G	ADD	1274	0.1197	3.282	0.001059	1
9	BICF2G630829536	rs24574087	20628009	A	ADD	1242	0.01153	0.3193	0.7496	1
9	BICF2G630829545	rs24574133	20641781	T	ADD	1274	0.02987	0.7722	0.4402	1
9	BICF2G630829924	rs24533608	21038105	G	ADD	1262	0.08894	2.229	0.02598	1
9	BICF2G630829929	rs24533633	21067419	G	ADD	1274	0.003067	0.08247	0.9343	1
9	TIGRP2P124216_rs8925245	rs8925245	22249933	C	ADD	1261	0.101	2.523	0.01177	1
9	TIGRP2P124221_rs8939112	rs8939112	22262645	G	ADD	1274	0.188	3.95	8.257e-05	1
9	BICF2S23232639	rs24533746	22287594	A	ADD	1263	0.03311	0.9433	0.3457	1
9	BICF2G630830906	rs24615723	22296084	C	ADD	1267	-0.101	-2.624	0.008785	1
9	BICF2G630831008	rs24601924	22782018	G	ADD	1274	-0.1329	-2.559	0.0106	1
9	BICF2G630832189	rs8710324	25373707	G	ADD	1257	0.0674	1.813	0.07007	1
9	BICF2G630832193	rs24553575	25381084	A	ADD	1273	0.1132	2.9	0.003791	1
9	BICF2P703646	rs8944918	26052195	A	ADD	1264	-0.06757	-1.144	0.2529	1
9	BICF2P1190838	rs8679416	26059636	A	ADD	1231	0.1883	2.492	0.01283	1
9	BICF2P1112605	rs24582379	26094911	A	ADD	1264	0.04907	0.8935	0.3718	1
9	BICF2S23448848	rs24553084	26109636	A	ADD	1094	0.2799	1.871	0.06166	1
9	BICF2P342940	rs24564488	42154162	A	ADD	1264	0.03178	0.8879	0.3748	1
9	BICF2P665540	rs24562929	42165572	T	ADD	1264	-0.1817	-4.112	4.173e-05	1
9	BICF2P1124202	rs24551618	42171399	G	ADD	1273	-0.05348	-1.517	0.1295	1
9	BICF2S22930410	rs24572831	42194534	A	ADD	1273	0.03005	0.8305	0.4064	1
9	BICF2S23536916	rs9068905	42207552	A	ADD	1264	-0.08657	-1.747	0.08091	1
9	BICF2S22925902	rs24600985	42218850	C	ADD	1273	0.05141	1.413	0.158	1
9	BICF2P894953	rs24615056	42228553	A	ADD	1264	0.3061	5.8	8.393e-09	1
9	BICF2P974723	rs8803830	48671260	G	ADD	1272	-0.09144	-2.436	0.01498	1
9	BICF2P506351	rs24550826	48688905	A	ADD	1264	-0.1703	-4.715	2.679e-06	1
9	BICF2P84548	rs24532729	48698692	G	ADD	1260	-0.05587	-0.9659	0.3343	1
9	TIGRP2P129190_rs8711268	rs8711268	48706315	G	ADD	1264	-0.3122	-5.724	1.296e-08	1
9	BICF2P284322	rs9136289	50519326	G	ADD	1261	0.06409	1.818	0.06926	1
9	TIGRP2P129993_rs8552460	rs8552460	50526350	A	ADD	1274	0.02005	0.5781	0.5633	1
9	BICF2G630471623	rs24558261	50536669	A	ADD	1263	-0.08858	-1.814	0.06986	1
9	TIGRP2P130010_rs8782369	rs8782369	50569663	G	ADD	1254	-0.1896	-4.075	4.887e-05	1
9	BICF2S23612368	rs24605017	50592222	A	ADD	1260	0.1153	3.012	0.002651	1
9	BICF2G630471691	rs24546718	50593508	A	ADD	1269	-0.1691	-4.971	7.591e-07	1
9	BICF2G630472411	rs24533451	51289049	A	ADD	1274	-0.1479	-3.667	0.0002555	1
9	BICF2G630472413	rs24533456	51289408	A	ADD	1240	0.203	2.372	0.01784	1
9	BICF2G630472427	rs24533514	51301007	A	ADD	1264	0.3632	5.864	5.75e-09	1
9	TIGRP2P130442_rs9045528	rs9045528	51323048	G	ADD	1263	0.222	6.391	2.32e-10	1
9	BICF2G630472439	rs24533549	51340797	A	ADD	1274	-0.2165	-6.048	1.926e-09	1
9	BICF2P1355545	rs24564019	52959571	G	ADD	1254	0.2035	2.948	0.003262	1
9	BICF2P375985	rs9099928	52970201	A	ADD	1263	-0.03146	-0.8631	0.3882	1
9	BICF2S23416717	rs24528473	53005601	A	ADD	1260	0.07124	2.044	0.04113	1
9	BICF2P425623	rs24586511	53023199	A	ADD	1262	0.02603	0.6606	0.509	1
9	BICF2P252703	rs24549094	53119923	C	ADD	1264	-0.022	-0.6157	0.5382	1
9	BICF2P1111197	rs24602489	53146490	A	ADD	1264	-0.03001	-0.8533	0.3937	1
9	BICF2S23014602	rs24580335	53160394	A	ADD	1231	-0.1068	-1.629	0.1036	1
9	BICF2P1205809	rs24617269	53180871	C	ADD	1258	-0.1007	-2.85	0.004437	1
9	BICF2S2311089	rs24540719	53236126	A	ADD	1231	-0.3075	-3.111	0.00191	1
10	BICF2S23538422	rs22003683	319019	A	ADD	1274	-0.1053	-2.922	0.003534	1
10	BICF2P1017367	rs22003615	1570742	A	ADD	1273	0.2723	7.91	5.539e-15	1
10	BICF2S236415	rs22065611	1831857	G	ADD	1260	0.1217	3.538	0.0004183	1
10	BICF2P1345080	rs22074740	10943886	A	ADD	1264	-0.153	-3.485	0.0005095	1
10	BICF2P42472	rs22058842	10958601	A	ADD	1274	-0.02149	-0.3464	0.7291	1
10	BICF2S23254840	rs22029510	20183367	A	ADD	1263	-0.04838	-1.289	0.1975	1
10	BICF2S22961647	rs22043425	20199802	A	ADD	1261	-0.1552	-2.871	0.004165	1
10	BICF2P437724	rs22085370	23923213	G	ADD	1264	0.1104	1.985	0.04731	1
10	BICF2G630479566	rs22090276	23945370	G	ADD	1272	-0.08989	-1.995	0.04624	1
10	BICF2S2343111	rs22072260	23988394	T	ADD	1263	0.2098	5.133	3.3e-07	1
10	BICF2G630479569	rs22090283	24027787	A	ADD	1264	0.04332	0.8352	0.4037	1
10	BICF2S2343115	rs22072289	24056060	C	ADD	1274	0.07832	1.641	0.101	1
10	BICF2P124410	rs22063647	24078982	G	ADD	1259	0.004231	0.05192	0.9586	1
10	BICF2S2437318	rs22089812	24098149	T	ADD	1274	0.05226	1.344	0.1793	1
10	BICF2P1258797	rs22062864	25778958	A	ADD	1264	0.1183	2.082	0.03755	1
10	BICF2G630480494	rs22067360	25789165	G	ADD	1267	0.4384	5.339	1.104e-07	1
10	BICF2G630480510	rs22067400	25821050	A	ADD	1264	0.2171	5.631	2.204e-08	1
10	BICF2G630480527	rs22067434	25831107	G	ADD	1264	-0.09394	-2.56	0.01059	1
10	BICF2P804111	rs22032536	27276306	A	ADD	1270	0.1276	3.14	0.001727	1
10	BICF2P1227714	rs22095278	27328667	G	ADD	1273	0.02695	0.6345	0.5258	1
10	TIGRP2P141086_rs8744982	rs8744982	48547651	G	ADD	1261	0.04922	1.384	0.1666	1
10	BICF2P123121	rs22034882	48566153	G	ADD	1274	0.2013	4.845	1.424e-06	1
10	BICF2S23662004	rs22085575	48575494	A	ADD	1264	-0.1478	-3.521	0.0004457	1
10	TIGRP2P141098_rs8690011	rs8690011	48581943	A	ADD	1262	-0.1311	-3.186	0.00148	1
10	BICF2P432142	rs9072439	48590235	G	ADD	1264	0.1655	4.683	3.133e-06	1
10	TIGRP2P141117_rs8798593	rs8798593	48627421	A	ADD	1264	-0.1698	-4.83	1.529e-06	1
10	TIGRP2P141130_rs8883070	rs8883070	48641050	G	ADD	1263	-0.06974	-1.897	0.05809	1
10	BICF2P777540	rs22033455	48653898	G	ADD	1274	-0.01046	-0.2871	0.7741	1
10	BICF2S2337451	rs22052912	49523767	A	ADD	1274	0.2636	6.121	1.237e-09	1
10	BICF2P462328	rs9058145	49542795	G	ADD	1249	-0.2838	-6.757	2.163e-11	1
10	BICF2S2458721	rs22048984	49597294	C	ADD	1102	0.1395	3.091	0.002046	1
10	BICF2P773296	rs22059740	49604118	G	ADD	1263	-0.2475	-6.301	4.071e-10	1
10	BICF2P1182788	rs22068041	49804179	G	ADD	1274	0.0404	1.136	0.2562	1
10	BICF2P1425381	rs22093128	49811619	G	ADD	1263	0.04927	1.077	0.2817	1
10	TIGRP2P141392_rs8718435	rs8718435	49842825	A	ADD	1272	0.2519	6.493	1.206e-10	1
10	TIGRP2P142755_rs9118059	rs9118059	68902245	A	ADD	1263	-0.1107	-2.558	0.01064	1
10	BICF2P900013	rs22076442	68908220	G	ADD	1263	-0.1078	-1.806	0.07115	1
10	TIGRP2P142790_rs9081297	rs9081297	68935804	G	ADD	1272	-0.06792	-1.876	0.06093	1
10	BICF2G630493584	rs22009312	68944012	A	ADD	1274	0.1421	3.768	0.000172	1
11	BICF2S23530585	rs22081912	1432243	G	ADD	1274	-0.06585	-1.198	0.2312	1
11	BICF2P1291816	rs22151321	22307743	G	ADD	1264	0.04091	1.019	0.3083	1
11	BICF2G630298800	rs22066081	25743416	A	ADD	1240	0.3108	4.25	2.296e-05	1
11	BICF2G630299090	rs22144907	26272139	A	ADD	1273	0.1886	3.813	0.0001437	1
11	BICF2S23115602	rs22130103	26403755	A	ADD	1264	-0.1665	-3.714	0.0002128	1
11	BICF2G630299099	rs22144929	26453220	A	ADD	1274	0.1641	3.777	0.0001659	1
11	BICF2P611845	rs22135699	56209535	A	ADD	1263	0.1739	2.297	0.02178	1
11	BICF2P129432	rs22118591	56237702	C	ADD	1274	0.1563	3.374	0.0007632	1
11	BICF2P262922	rs9144406	65682546	G	ADD	1264	0.1068	2.276	0.02299	1
11	BICF2P735583	rs8928646	65691527	A	ADD	1274	0.03519	0.9224	0.3565	1
11	TIGRP2P152024_rs8906228	rs8906228	65700671	A	ADD	1263	-0.2092	-4.153	3.497e-05	1
11	BICF2S23052549	rs22163674	65727074	C	ADD	1274	-0.06072	-1.199	0.2308	1
11	TIGRP2P152041_rs9164713	rs9164713	65736390	A	ADD	1264	-0.2044	-4.198	2.886e-05	1
11	BICF2P551732	rs22156315	65754830	A	ADD	1264	0.1835	4.511	7.063e-06	1
11	BICF2P495340	rs9043628	65763997	A	ADD	1263	-0.04017	-0.9726	0.3309	1
11	BICF2P739187	rs22156318	65766371	G	ADD	1264	-0.05077	-1.407	0.1597	1
11	BICF2P1503169	rs8410343	65792659	A	ADD	1264	0.01225	0.3386	0.7349	1
11	BICF2P1178200	rs22083158	65799233	G	ADD	1274	0.2267	5.706	1.436e-08	1
11	BICF2P22279	rs9246730	65816648	G	ADD	1273	-0.2619	-5.201	2.311e-07	1
11	BICF2P789889	rs22206490	65828710	A	ADD	1274	0.21	5.674	1.728e-08	1
11	BICF2P752268	rs22221169	73902132	A	ADD	1273	-0.1087	-2.796	0.005254	1
11	BICF2G630311235	rs22147929	73914764	G	ADD	1261	-0.1697	-4.019	6.201e-05	1
11	BICF2G630311268	rs22132848	73923242	G	ADD	1273	0.1598	4.406	1.142e-05	1
11	TIGRP2P155024_rs8910015	rs8910015	73941977	A	ADD	1263	-0.286	-2.998	0.002774	1
11	TIGRP2P155032_rs8765199	rs8765199	73953375	A	ADD	1264	0.1696	4.71	2.754e-06	1
12	BICF2S23751910	rs22196766	2662789	A	ADD	1274	-0.05953	-1.34	0.1805	1
12	BICF2P1419979	rs22176427	3959122	C	ADD	1274	0.06982	1.77	0.07693	1
12	BICF2P681151	rs22186881	3973264	G	ADD	1273	0.04091	0.8075	0.4195	1
12	TIGRP2P167910_rs8954483	rs8954483	4484267	A	ADD	1263	0.03105	0.6355	0.5252	1
12	BICF2P848952	rs24731907	4508366	G	ADD	1274	0.04792	1.252	0.2109	1
12	BICF2P332911	rs9117646	4573233	G	ADD	1264	0.04996	1.262	0.2071	1
12	BICF2P1102772	rs8731391	4581760	A	ADD	1274	-0.02393	-0.4624	0.6439	1
12	TIGRP2P167929_rs8914691	rs8914691	4590071	G	ADD	1273	0.04201	1.105	0.2694	1
12	BICF2S236839	rs22207708	5729713	G	ADD	1264	0.08969	2.187	0.02893	1
12	BICF2S2359850	rs22256693	5769474	A	ADD	1274	0.06011	1.582	0.1139	1
12	BICF2P1046211	rs8763995	12197252	G	ADD	1274	-0.05626	-1.58	0.1144	1
12	BICF2P1172621	rs22225610	12204633	G	ADD	1272	-0.07579	-2.144	0.03224	1
12	TIGRP2P157473_rs8945050	rs8945050	12232634	A	ADD	1264	-0.1615	-3.021	0.002566	1
12	BICF2P841715	rs8875040	12242453	G	ADD	1264	-0.2107	-5.7	1.487e-08	1
12	BICF2S2376724	rs22202936	12625436	G	ADD	1264	0.05652	0.8175	0.4138	1
12	BICF2S23030795	rs24771216	12643003	C	ADD	1272	-0.05406	-1.302	0.1931	1
12	BICF2P206919	rs22208936	12659790	A	ADD	1274	0.02689	0.6712	0.5022	1
12	BICF2P295031	rs24727521	68536603	G	ADD	1274	-0.001428	-0.03855	0.9693	1
12	BICF2P560976	rs22194215	68542603	G	ADD	1263	0.02535	0.6727	0.5013	1
12	BICF2P221383	rs22198561	68551622	A	ADD	1273	-0.0685	-1.869	0.06189	1
12	BICF2P670764	rs22194833	68578382	G	ADD	1274	0.02516	0.676	0.4992	1
12	BICF2P1195812	rs22228116	68586680	A	ADD	1274	0.0729	1.97	0.04906	1
12	BICF2P442987	rs22184506	68598154	A	ADD	1274	-0.2214	-5.706	1.437e-08	1
12	BICF2S23759701	rs22202107	68629205	G	ADD	1264	0.1333	3.276	0.001082	1
12	BICF2P153498	rs22184541	68646970	A	ADD	1274	0.06524	1.163	0.2451	1
12	BICF2P1334225	rs24728083	68656003	G	ADD	1274	-0.05092	-1.093	0.2745	1
12	BICF2P1040423	rs22246204	70042408	G	ADD	1264	-0.1167	-2.865	0.004237	1
12	BICF2P971823	rs8804326	70049768	G	ADD	1269	-0.1051	-2.903	0.003761	1
12	BICF2P1172667	rs8690001	70080422	G	ADD	1263	0.1074	2.835	0.004654	1
13	BICF2S23613832	rs24756282	4727410	G	ADD	1274	0.1083	3.01	0.002664	1
13	BICF2P298945	rs9130937	4732951	G	ADD	1263	0.05014	0.9594	0.3376	1
13	BICF2G630618449	rs22248317	27708785	A	ADD	1274	-0.0117	-0.2418	0.809	1
13	BICF2G630618462	rs22248353	27717784	C	ADD	1274	0.3007	4.101	4.382e-05	1
13	BICF2G630618481	rs22248399	27727298	C	ADD	1274	0.1809	3.02	0.002576	1
13	BICF2G630618492	rs22248428	27732488	G	ADD	1240	0.4181	5.202	2.303e-07	1
13	BICF2G630618495	rs22248451	27738190	A	ADD	1273	0.3101	5.101	3.887e-07	1
13	BICF2G630618542	rs22264178	27776202	A	ADD	1240	0.5281	4.05	5.451e-05	1
13	BICF2G630618591	rs22247402	27819366	G	ADD	1240	0.441	4.204	2.81e-05	1
13	BICF2G630618605	rs22247436	27831647	G	ADD	1274	0.05565	1.378	0.1684	1
13	BICF2G630618654	rs22238495	27863521	A	ADD	1274	0.04634	1.066	0.2867	1
13	BICF2G630618710	rs22251878	27903822	A	ADD	1274	0.05282	1.228	0.2196	1
13	BICF2G630618781	rs22266458	27924239	A	ADD	1240	0.4186	4.694	2.983e-06	1
13	BICF2P281287	rs24746695	27949556	A	ADD	1273	-0.04009	-0.9713	0.3316	1
13	BICF2S23228783	rs22245377	35291622	A	ADD	1263	0.0004787	0.01104	0.9912	1
13	BICF2G630660458	rs22281319	35313400	G	ADD	1274	0.02582	0.6432	0.5202	1
13	BICF2G630660444	rs22299388	35345181	A	ADD	1274	0.1053	1.864	0.0626	1
13	BICF2G630660442	rs22299390	35346074	A	ADD	1274	0.0004717	0.01115	0.9911	1
13	BICF2G630660440	rs22299392	35359045	A	ADD	1263	-0.0222	-0.556	0.5783	1
13	BICF2G630660435	rs22299409	35378273	A	ADD	1274	0.02615	0.7077	0.4793	1
13	BICF2G630660424	rs22299431	35411570	G	ADD	1272	-0.03886	-1.068	0.2856	1
13	BICF2P571801	rs22278300	35437849	G	ADD	1274	-0.01688	-0.4463	0.6555	1
13	BICF2G630660417	rs22299457	35447532	A	ADD	1273	0.1142	1.792	0.07337	1
13	BICF2G630660409	rs22299466	35496330	A	ADD	1274	0.06239	1.304	0.1926	1
13	BICF2P1199623	rs22309896	47110174	A	ADD	1274	0.1402	2.726	0.006499	1
13	BICF2P787418	rs24762021	47118619	A	ADD	1274	-0.2055	-5.793	8.707e-09	1
13	BICF2P305865	rs22230210	47134946	G	ADD	1240	0.4721	6.271	4.945e-10	1
13	BICF2P194314	rs22272342	47149015	G	ADD	1274	-0.1128	-2.966	0.00307	1
13	TIGRP2P179511_rs8554535	rs8554535	47152580	G	ADD	1272	-0.2601	-5.173	2.676e-07	1
13	TIGRP2P179517_rs8739002	rs8739002	47172796	G	ADD	1273	-0.08389	-2.04	0.04155	1
13	BICF2S23257668	rs22299980	47175092	A	ADD	1263	-0.03107	-0.872	0.3834	1
13	BICF2P991679	rs8793422	47189868	A	ADD	1274	0.02689	0.6121	0.5406	1
13	BICF2G630745193	rs24765299	62417750	A	ADD	1273	0.0649	1.724	0.08498	1
13	BICF2G630745163	rs24765413	62429378	C	ADD	1274	0.006165	0.1151	0.9084	1
13	BICF2S23517935	rs22235413	62433298	G	ADD	1273	-0.1087	-2.406	0.01625	1
13	BICF2G630745148	rs24747529	62433761	A	ADD	1274	0.003797	0.09772	0.9222	1
13	BICF2G630745118	rs24747605	62452026	G	ADD	1237	0.5026	4.708	2.791e-06	1
14	BICF2G630517184	rs22343200	865212	A	ADD	1274	0.5252	7.241	7.708e-13	1
14	BICF2G630517186	rs22343204	869294	A	ADD	1274	0.02266	0.4804	0.631	1
14	BICF2P718943	rs22320364	884155	A	ADD	1241	-0.06064	-1.498	0.1343	1
14	BICF2G630517190	rs22343208	897657	A	ADD	1097	0.1379	3.477	0.0005268	1
14	BICF2G630517202	rs22343248	945637	A	ADD	1230	-0.02867	-0.3859	0.6996	1
14	BICF2G630519536	rs8969494	7508291	A	ADD	1274	-0.1116	-3.185	0.001485	1
14	BICF2G630519552	rs22285128	7530854	A	ADD	1273	-0.02189	-0.2984	0.7655	1
14	BICF2G630519560	rs22285159	7545053	A	ADD	1274	-0.139	-2.764	0.005783	1
14	BICF2S23522487	rs22300100	17028411	A	ADD	1264	-0.03721	-0.9361	0.3494	1
14	BICF2P426834	rs22377044	18170973	G	ADD	1273	0.2741	7.104	2.015e-12	1
14	BICF2P1020499	rs22374499	18191343	A	ADD	1274	0.06968	1.543	0.123	1
14	BICF2P630207	rs22314691	18208033	A	ADD	1274	0.3167	5.239	1.887e-07	1
14	BICF2S23758861	rs22299682	18223082	G	ADD	1263	0.1259	1.888	0.05922	1
14	BICF2S23758862	rs22299684	18223309	G	ADD	1264	-0.0498	-1.349	0.1777	1
14	BICF2P389399	rs22291004	18242142	A	ADD	1231	0.5224	6.805	1.578e-11	1
14	BICF2S23310836	rs22329899	18269850	G	ADD	1274	-0.09126	-2.313	0.0209	1
14	BICF2S23417189	rs22302424	18326396	A	ADD	1273	-0.1492	-4.048	5.48e-05	1
14	BICF2S23342817	rs22361257	18409654	A	ADD	1274	-0.2011	-5.476	5.234e-08	1
14	TIGRP2P191843_rs8888481	rs8888481	36462933	A	ADD	1273	-0.05214	-1.32	0.187	1
14	BICF2S23211196	rs22370192	36491186	G	ADD	1274	-0.05541	-1.449	0.1476	1
14	BICF2S23111323	rs22354086	38580543	G	ADD	1264	0.03336	0.7812	0.4348	1
14	BICF2P521389	rs22320489	55644280	A	ADD	1264	-0.03538	-0.4953	0.6205	1
14	BICF2P558747	rs22359416	56125821	A	ADD	1271	-0.09901	-2.737	0.006285	1
14	BICF2S23047227	rs22318687	56142856	A	ADD	1273	-0.1953	-5.53	3.884e-08	1
14	BICF2P900966	rs22354643	56169371	A	ADD	1274	0.1015	1.804	0.07139	1
14	BICF2P150773	rs22293800	56190686	G	ADD	1274	0.09274	1.533	0.1255	1
14	BICF2P525654	rs22305152	59374060	G	ADD	1273	0.1547	3.896	0.0001028	1
14	BICF2P1434834	rs22370813	59388434	C	ADD	1255	0.1483	2.979	0.002949	1
14	BICF2P580931	rs22300408	59399715	G	ADD	1219	0.8235	6.885	9.223e-12	1
14	BICF2S23735810	rs22317157	59410948	G	ADD	1273	-0.1646	-4.128	3.89e-05	1
15	BICF2P17789	rs22436075	462771	A	ADD	1274	-0.2825	-5.88	5.231e-09	1
15	BICF2S2451582	rs22436055	463128	C	ADD	1263	0.1787	4.426	1.042e-05	1
15	TIGRP2P208454_rs8880075	rs8880075	495776	A	ADD	1264	0.01575	0.3564	0.7216	1
15	BICF2P329233	rs9118903	5811763	G	ADD	1265	-0.1146	-3.216	0.001335	1
15	BICF2G630441304	rs22437231	15482534	A	ADD	1240	-0.04051	-0.3086	0.7577	1
15	BICF2P520797	rs22367238	15496636	C	ADD	1274	-0.1022	-1.623	0.1048	1
15	BICF2S22938633	rs22387035	15506884	T	ADD	1236	-0.06368	-1.613	0.1071	1
15	BICF2S23533348	rs22436252	15512096	G	ADD	1263	0.05485	1.518	0.1293	1
15	BICF2G630441279	rs22437345	15521189	G	ADD	1241	-0.09025	-1.238	0.216	1
15	BICF2P180614	rs9172280	41188905	C	ADD	1272	-0.1355	-3.691	0.0002328	1
15	BICF2P893982	rs22362978	41216597	A	ADD	1273	-0.218	-6.861	1.066e-11	1
15	BICF2P1107998	rs22404565	41247955	A	ADD	1272	-0.1456	-4.489	7.817e-06	1
15	BICF2P355319	rs22386836	41256949	A	ADD	1273	-0.08632	-2.638	0.008439	1
15	BICF2P1100250	rs22422623	41263373	C	ADD	1263	0.2245	6.657	4.149e-11	1
15	BICF2S22915557	rs22394012	42457294	C	ADD	1260	0.1593	4.485	7.945e-06	1
15	BICF2P1238191	rs22386914	42472682	C	ADD	1262	0.1783	5.075	4.466e-07	1
15	BICF2P661129	rs22349033	42484329	A	ADD	1268	0.1626	4.644	3.771e-06	1
15	BICF2P798552	rs22437479	43416096	G	ADD	1264	-0.1344	-1.968	0.04934	1
15	BICF2G630430918	rs22407745	43437638	T	ADD	1242	0.1142	3.165	0.001591	1
15	BICF2G630430910	rs22407765	43453313	A	ADD	1274	0.02958	0.8293	0.4071	1
15	BICF2G630430906	rs22419770	43462839	A	ADD	1273	0.1205	2.953	0.003208	1
15	TIGRP2P202082_rs8707837	rs8707837	43498436	A	ADD	1264	-0.1428	-3.92	9.315e-05	1
15	BICF2P839666	rs22414173	43514435	G	ADD	1274	-0.01466	-0.4024	0.6874	1
15	BICF2P1392430	rs8547861	45818249	A	ADD	1264	-0.1331	-3.226	0.001287	1
15	BICF2P659822	rs22436298	45822717	G	ADD	1274	-0.03849	-1.067	0.2861	1
16	BICF2S23636703	rs851269200	1175043	A	ADD	1208	-0.06821	-1.899	0.05786	1
16	BICF2S23344534	rs22457319	8258953	A	ADD	1273	0.1082	2.306	0.02129	1
16	BICF2P1064836	rs22520055	8267830	G	ADD	1274	-0.00438	-0.1197	0.9047	1
16	BICF2S23642599	rs22506494	8332139	A	ADD	1273	-0.1861	-4.655	3.585e-06	1
16	BICF2S23036252	rs22479586	18644031	A	ADD	1264	0.1451	2.907	0.003709	1
16	BICF2S23342514	rs22448288	23337343	G	ADD	1264	-0.07586	-2.132	0.03324	1
16	BICF2P676337	rs22482378	23359025	A	ADD	1274	0.1355	3.459	0.0005596	1
16	BICF2P1145227	rs22503892	23366074	A	ADD	1263	-0.01682	-0.4623	0.6439	1
16	BICF2P1314397	rs22456452	23411470	A	ADD	1273	0.04717	1.316	0.1885	1
16	BICF2S23741483	rs22453469	23425569	A	ADD	1274	-0.1031	-1.815	0.06981	1
16	BICF2P1151310	rs22498825	23434160	A	ADD	1265	0.3872	7.568	7.255e-14	1
16	BICF2G630109708	rs22521355	27069464	C	ADD	1274	0.2645	5.268	1.621e-07	1
16	BICF2G630109737	rs22494526	27085737	A	ADD	1264	0.04581	1.022	0.3068	1
16	BICF2G630812895	rs22492097	40334878	A	ADD	1274	0.05711	1.389	0.1651	1
16	BICF2G630812899	*	40340938	A	ADD	1243	-0.06536	-1.85	0.0646	1
16	BICF2G630814422	rs22472793	45913756	C	ADD	1261	-0.01024	-0.2774	0.7815	1
16	BICF2S22927285	rs22465163	45924306	A	ADD	1274	-0.1335	-3.575	0.0003629	1
16	BICF2P160706	rs22477283	45940636	G	ADD	1274	0.1969	5.23	1.976e-07	1
16	BICF2P282654	rs22537233	45954795	A	ADD	1274	-0.056	-1.268	0.205	1
16	BICF2P429842	rs9072488	52863127	A	ADD	1264	0.1906	4.317	1.709e-05	1
16	BICF2P656770	rs8967996	52870381	A	ADD	1264	0.229	4.897	1.098e-06	1
16	BICF2S23215319	rs22465746	52887726	G	ADD	1270	-0.1305	-3.596	0.0003351	1
16	TIGRP2P222540_rs8999666	rs8999666	52890162	A	ADD	1274	-0.1989	-4.699	2.9e-06	1
16	BICF2S23321951	rs22496455	52903030	G	ADD	1274	0.239	4.657	3.539e-06	1
16	BICF2P485667	rs22499021	52920205	G	ADD	1274	-0.1608	-4.176	3.167e-05	1
16	BICF2S23320976	rs22470843	52926450	A	ADD	1263	0.07678	0.8809	0.3785	1
16	BICF2P942882	rs22465453	52936838	G	ADD	1272	0.02704	0.7221	0.4704	1
16	BICF2P1158944	rs8697581	52957545	A	ADD	1264	-0.1177	-2.996	0.002785	1
16	BICF2S2418926	rs22473867	52967132	A	ADD	1263	0.08856	2.113	0.03483	1
16	TIGRP2P222567_rs8881342	rs8881342	52977310	C	ADD	1265	0.1481	3.724	0.0002046	1
16	TIGRP2P222574_rs9112883	rs9112883	52988106	A	ADD	1262	0.1791	3.537	0.0004196	1
16	BICF2P1420117	rs8527937	52996548	A	ADD	1274	-0.004569	-0.07923	0.9369	1
17	BICF2S23025095	rs22603635	7921937	G	ADD	1264	-0.2038	-4.723	2.579e-06	1
17	BICF2G630222526	rs22510175	7935612	G	ADD	1274	0.09335	2.072	0.03845	1
17	BICF2G630222514	rs22510230	7957129	A	ADD	1274	0.1676	3.316	0.0009384	1
17	BICF2S23413462	rs22568488	19159876	G	ADD	1274	0.0914	2.007	0.04499	1
17	BICF2S2305845	rs22603424	19170438	G	ADD	1274	0.0523	1.161	0.2458	1
17	BICF2S23434456	rs22543906	19190289	G	ADD	1274	0.2986	3.974	7.462e-05	1
17	BICF2P69275	rs22599644	19195470	A	ADD	1267	0.2005	3.098	0.001988	1
17	BICF2S23621185	rs22601884	19202903	A	ADD	1263	-0.06958	-0.7118	0.4767	1
17	BICF2S2344958	rs22516247	19216306	C	ADD	1274	0.3273	4.46	8.932e-06	1
17	BICF2S23448110	rs22611480	19247200	A	ADD	1264	-0.0434	-0.4935	0.6217	1
17	BICF2G630214124	rs22600239	26550975	A	ADD	1264	-0.08476	-2.064	0.03926	1
17	BICF2G630214103	rs22572566	26561061	G	ADD	1274	0.06831	1.895	0.05826	1
17	BICF2G630214097	rs22572595	26573000	G	ADD	1274	0.1157	2.738	0.006276	1
17	BICF2G630214075	rs22572647	26595284	G	ADD	1274	0.0556	1.436	0.1514	1
17	BICF2G630214062	rs22572687	26602597	A	ADD	1272	-0.008408	-0.1397	0.8889	1
17	BICF2P697422	rs22509276	26634936	G	ADD	1274	0.06457	1.835	0.06669	1
17	BICF2S23750889	rs22607858	26637802	A	ADD	1274	-0.09905	-2.374	0.01773	1
17	BICF2S23764828	rs22556114	26648008	A	ADD	1264	-0.1453	-2.271	0.02334	1
17	BICF2P307075	rs22607636	26660509	A	ADD	1273	0.0939	2.35	0.01895	1
17	BICF2G630214032	rs22572761	26673999	C	ADD	1241	0.3483	6.619	5.358e-11	1
17	BICF2S2349091	rs22547143	31001612	G	ADD	1274	0.003753	0.1057	0.9159	1
17	BICF2P501244	rs22533211	39684873	A	ADD	1264	-0.002104	-0.03451	0.9725	1
17	BICF2P521311	rs22548835	39689630	A	ADD	1263	-0.09128	-2.566	0.01041	1
17	BICF2S23233321	rs22602228	39709813	A	ADD	1269	0.06069	1.597	0.1106	1
17	BICF2S23340912	rs22599472	39718486	A	ADD	1274	0.1731	4.833	1.512e-06	1
17	BICF2S23348614	rs8665810	39728663	A	ADD	1274	0.1397	3.817	0.0001416	1
17	BICF2S2352672	rs22548805	39741869	C	ADD	1272	0.08511	2.205	0.02762	1
17	TIGRP2P231368_rs9027062	rs9027062	39759756	A	ADD	1264	-0.002713	-0.04662	0.9628	1
17	BICF2S23763941	rs22517875	39767324	A	ADD	1274	0.07725	1.629	0.1035	1
17	BICF2P997724	rs22545663	39783673	A	ADD	1274	0.03684	0.7116	0.4768	1
17	BICF2P1194577	rs22551276	39792642	A	ADD	1264	0.1689	3.999	6.723e-05	1
17	TIGRP2P231388_rs9214019	rs9214019	39813497	A	ADD	1264	-0.0188	-0.5241	0.6003	1
17	BICF2P1084318	rs22605858	39853927	A	ADD	1264	-0.1611	-2.242	0.02514	1
17	TIGRP2P231401_rs8544762	rs8544762	39871902	G	ADD	1264	0.1233	1.484	0.1381	1
17	BICF2G630284163	rs22582387	52398348	G	ADD	1264	0.2117	4.318	1.695e-05	1
17	BICF2S23751600	rs22517540	52416346	A	ADD	1263	0.05842	1.141	0.254	1
17	BICF2P1345826	rs22574587	63045720	G	ADD	1272	0.09689	2.68	0.007459	1
17	BICF2P438544	rs22561742	63053626	A	ADD	1274	0.1378	2.729	0.006435	1
18	BICF2S24410532	rs22677469	5995003	G	ADD	1264	0.03184	0.421	0.6738	1
18	BICF2S23657958	rs22664404	6008893	A	ADD	1230	0.0677	0.9094	0.3633	1
18	TIGRP2P254674_rs9216665	rs9216665	6023832	C	ADD	1263	-0.1498	-1.817	0.06938	1
18	BICF2P185870	rs9170734	6033307	A	ADD	1264	-0.02728	-0.3171	0.7512	1
18	BICF2P51559	rs22637598	7857372	A	ADD	1230	-0.1308	-1.503	0.1331	1
18	TIGRP2P238351_rs8581800	rs8581800	7885732	A	ADD	1260	-0.342	-3.887	0.0001067	1
18	BICF2P1222653	rs8659063	7900434	A	ADD	1239	0.02776	0.3117	0.7553	1
18	BICF2P7811	rs22661924	7933807	A	ADD	1241	-0.07146	-1.096	0.2733	1
18	BICF2S23311989	rs22639075	7968296	A	ADD	1274	0.1746	3.346	0.0008432	1
18	BICF2P247026	rs22668947	7975083	G	ADD	1264	-0.06154	-1.489	0.1368	1
18	BICF2P412390	rs22685083	7991825	A	ADD	1273	-0.04048	-0.9666	0.3339	1
18	BICF2P352585	rs9109722	8000716	A	ADD	1229	0.09059	0.8857	0.376	1
18	BICF2P1276658	rs8624949	8020201	A	ADD	1274	0.1529	3.915	9.538e-05	1
18	BICF2P1091759	rs22665394	8040763	C	ADD	1274	-0.09798	-2.29	0.02217	1
18	BICF2P30676	rs22656238	8044616	G	ADD	1273	-0.07261	-1.824	0.06844	1
18	BICF2S23319105	rs22687794	8061744	G	ADD	1274	-0.05844	-1.537	0.1246	1
18	TIGRP2P238616_rs8942653	rs8942653	10021794	A	ADD	1273	0.1691	4.629	4.045e-06	1
18	BICF2S23764445	rs22626081	10068464	G	ADD	1273	-0.04251	-1.052	0.293	1
18	BICF2P1262580	rs22652914	12505070	G	ADD	1241	0.006651	0.06439	0.9487	1
18	BICF2P785136	rs22673128	12525755	A	ADD	1264	-0.02826	-0.5782	0.5633	1
18	BICF2P1149774	rs22638935	12541215	A	ADD	1227	-0.104	-1.565	0.1179	1
18	BICF2S23329048	rs22648374	12571964	A	ADD	1274	-0.3344	-4.04	5.67e-05	1
18	BICF2S2444857	rs22655132	12624954	G	ADD	1260	-0.2975	-4.064	5.128e-05	1
18	BICF2S2322730	rs22637382	12635162	A	ADD	1273	0.01645	0.4071	0.684	1
18	BICF2P894724	rs22614830	12655074	G	ADD	1274	-0.02304	-0.5626	0.5738	1
18	BICF2P1076112	rs8746951	12674575	A	ADD	1272	0.1057	2.539	0.01124	1
18	TIGRP2P239357_rs8760564	rs8760564	12684204	A	ADD	1273	-0.1087	-1.751	0.08019	1
18	BICF2P1050447	rs22607530	12685270	G	ADD	1272	-0.03068	-0.6027	0.5468	1
18	TIGRP2P239359_rs8587686	rs8587686	12691171	A	ADD	1264	0.09524	1.541	0.1236	1
18	BICF2P337815	rs22653126	13567431	A	ADD	1274	-0.1362	-3.592	0.0003401	1
18	BICF2P1154607	rs22645981	13583408	A	ADD	1264	0.2621	3.403	0.0006876	1
18	BICF2P1150462	rs8703020	13594244	C	ADD	1272	-0.0583	-1.421	0.1557	1
18	BICF2P1250765	rs22670235	13605710	A	ADD	1264	-0.05128	-1.433	0.1521	1
18	BICF2P183307	rs9171437	13622078	A	ADD	1264	-0.1163	-3.062	0.002249	1
18	BICF2S23023938	rs22811774	19923024	G	ADD	1263	-0.02167	-0.604	0.5459	1
18	TIGRP2P35845_rs8734303	rs8734303	19936847	G	ADD	1274	-0.08174	-2.319	0.02057	1
18	BICF2P260118	rs9145513	19944072	A	ADD	1274	0.1326	2.542	0.01113	1
18	BICF2P1026132	rs8774802	19962096	G	ADD	1274	0.2013	3.978	7.33e-05	1
18	BICF2S23422653	rs22690442	21322788	A	ADD	1274	-0.02515	-0.5637	0.5731	1
18	BICF2P1158231	rs22646417	21344953	T	ADD	1230	0.3426	3.465	0.0005495	1
18	TIGRP2P246726_rs8836119	rs8836119	25656286	A	ADD	1227	-0.1666	-4.464	8.776e-06	1
18	TIGRP2P248555_rs8769573	rs8769573	31673871	G	ADD	1274	0.06259	1.688	0.0917	1
18	BICF2S23350988	rs22644290	31689492	G	ADD	1274	-0.05866	-1.529	0.1265	1
18	BICF2S23612385	rs22632304	42257203	A	ADD	1264	0.01133	0.1404	0.8883	1
18	BICF2G630692451	rs22643687	42266062	G	ADD	1274	-0.1352	-2.827	0.004779	1
18	BICF2P925558	rs22661888	48089208	G	ADD	1274	0.1448	4.065	5.101e-05	1
18	BICF2P520982	rs9032542	48105493	G	ADD	1273	-0.0857	-2.279	0.02283	1
18	BICF2P1302554	rs22643829	48373413	A	ADD	1273	0.2482	6.868	1.017e-11	1
18	TIGRP2P256653_rs9215722	rs9215722	48382692	A	ADD	1271	-0.1437	-3.719	0.000209	1
18	BICF2P621859	rs22683989	48392499	G	ADD	1256	-0.2734	-6.395	2.262e-10	1
18	BICF2P1196631	rs22688478	48429678	G	ADD	1264	0.009862	0.2745	0.7838	1
18	BICF2P277169	rs22611090	48447402	A	ADD	1264	-0.1155	-3.223	0.0013	1
18	BICF2P723507	rs22651600	48454658	A	ADD	1263	0.1885	3.027	0.002517	1
18	BICF2P875668	rs22656169	48481781	A	ADD	1264	-0.1269	-3.45	0.0005794	1
18	TIGRP2P256667_rs9118817	rs9118817	48501059	C	ADD	1263	-0.1398	-1.226	0.2204	1
18	BICF2P945447	rs22645256	48521102	A	ADD	1274	0.07604	2.056	0.03998	1
18	BICF2S23026958	rs22700921	51551436	G	ADD	1274	0.32	7.896	6.179e-15	1
18	BICF2S23353092	rs22653891	52392657	A	ADD	1264	0.05228	0.7941	0.4273	1
18	BICF2P1003052	rs8787194	52432764	G	ADD	1273	0.1276	3.632	0.000292	1
18	BICF2P1124170	rs8718892	52446273	C	ADD	1274	0.2385	6.335	3.278e-10	1
18	BICF2P899829	rs22668121	52708555	G	ADD	1264	-0.2377	-6.866	1.033e-11	1
18	BICF2P1242405	rs8647252	52723510	A	ADD	1264	-0.2303	-5.225	2.036e-07	1
18	BICF2P1394435	rs22707263	52737067	G	ADD	1273	0.04104	1.087	0.2773	1
18	BICF2P604525	rs22636209	52743766	A	ADD	1274	0.2109	5.756	1.077e-08	1
18	BICF2P659200	rs22701689	52752409	G	ADD	1274	0.1611	3.911	9.681e-05	1
18	BICF2S23654132	rs22610448	52764466	C	ADD	1274	-0.04056	-1.088	0.2769	1
18	BICF2P617558	rs22630562	52777438	G	ADD	1274	0.1002	2.733	0.00636	1
18	BICF2S23240344	rs22659636	52786631	G	ADD	1273	0.04898	1.238	0.216	1
18	TIGRP2P257826_rs9049457	rs9049457	52805470	G	ADD	1273	0.2122	4.11	4.211e-05	1
18	TIGRP2P257827_rs9184918	rs9184918	52811839	T	ADD	1264	-0.2037	-5.705	1.446e-08	1
18	BICF2G630689980	rs22613444	53947240	A	ADD	1274	-0.06676	-1.694	0.0906	1
19	BICF2G63040560	rs22705944	17391341	A	ADD	1265	0.199	4.482	8.055e-06	1
19	BICF2G63040586	rs22674474	17415588	A	ADD	1263	0.1798	4.181	3.1e-05	1
19	BICF2G63040593	rs22674483	17426059	G	ADD	1274	0.04654	1.174	0.2406	1
19	BICF2G63040602	rs22674509	17451303	A	ADD	1272	-0.0228	-0.6335	0.5265	1
19	BICF2G63040627	rs22674569	17477880	G	ADD	1274	-0.03096	-0.827	0.4084	1
19	BICF2G63050033	rs853089794	29137607	G	ADD	1274	0.001143	0.02962	0.9764	1
19	BICF2P1397473	rs22711291	29147563	A	ADD	1274	0.02106	0.5045	0.614	1
19	BICF2G63050094	rs22684367	29156202	A	ADD	1273	-0.05059	-0.8345	0.4042	1
19	BICF2P1387526	rs22726596	29172159	G	ADD	1273	0.03533	0.9391	0.3479	1
19	BICF2P1430611	rs22758340	29181621	G	ADD	1273	-0.1291	-3.071	0.00218	1
19	BICF2P1386665	rs22734978	29193631	G	ADD	1274	-0.2234	-5.798	8.466e-09	1
19	BICF2P1274003	rs22706490	29194909	A	ADD	1231	0.01278	0.1556	0.8764	1
19	BICF2P1306071	rs8605979	29204643	G	ADD	1274	-0.1377	-3.565	0.0003776	1
19	BICF2P201948	rs22747335	29228831	G	ADD	1274	-0.1642	-4.369	1.352e-05	1
19	BICF2G63050156	rs22742443	29236695	G	ADD	1274	0.028	0.654	0.5132	1
19	BICF2P786146	rs22720467	29252851	G	ADD	1263	-0.3039	-5.199	2.332e-07	1
19	BICF2G63050168	rs22742483	29281880	G	ADD	1273	-0.1198	-3.263	0.00113	1
19	BICF2P471982	rs22710125	29322475	A	ADD	1274	0.1782	4.907	1.045e-06	1
19	BICF2P1027884	rs22709299	29329326	A	ADD	1264	-0.1976	-2.843	0.004537	1
19	BICF2P428205	rs9073687	29336293	A	ADD	1264	-0.00396	-0.09966	0.9206	1
19	BICF2P207138	rs22677032	29342646	A	ADD	1264	0.1598	1.806	0.07116	1
19	BICF2G63050192	rs22742551	29360257	A	ADD	1274	0.3178	6.071	1.674e-09	1
19	BICF2G63050198	rs22742559	29374978	G	ADD	1273	-0.06294	-1.704	0.08869	1
19	BICF2P1019450	*	29393062	G	ADD	1263	-0.1061	-2.782	0.005476	1
19	BICF2P1203352	rs22740026	29399478	G	ADD	1264	-0.04593	-1.201	0.23	1
19	TIGRP2P265144_rs8555110	rs8555110	29811656	A	ADD	1264	0.1239	3.122	0.001838	1
19	BICF2P215334	rs9160786	29841083	G	ADD	1272	0.13	3.263	0.00113	1
19	BICF2G630257187	rs22735368	38875034	A	ADD	1274	0.2286	5.15	3.02e-07	1
19	BICF2P965230	rs22748151	38875957	A	ADD	1262	0.2949	6.316	3.705e-10	1
20	BICF2P182606	rs22851091	4055917	A	ADD	1261	0.1005	1.816	0.06954	1
20	BICF2G630228901	rs22866396	4066862	G	ADD	1274	0.03515	0.9377	0.3486	1
20	BICF2G630228913	rs22852358	4079707	A	ADD	1274	-0.02629	-0.6651	0.5061	1
20	BICF2G630228932	rs22867103	4104130	A	ADD	1274	0.2966	5.559	3.31e-08	1
20	BICF2G630228939	rs22867132	4115490	A	ADD	1263	0.4539	6.512	1.071e-10	1
20	BICF2P852117	rs22843128	4131521	G	ADD	1264	0.1086	2.142	0.03236	1
20	BICF2G630228948	rs22867139	4136960	G	ADD	1264	0.1021	2.712	0.006777	1
20	BICF2S23733247	rs22853187	4142963	A	ADD	1264	0.09322	2.059	0.03973	1
20	BICF2S2343613	rs22926150	5957909	A	ADD	1274	-0.1175	-2.441	0.01476	1
20	BICF2P944676	rs22851342	6131524	C	ADD	1273	-0.04472	-1.097	0.2729	1
20	TIGRP2P276690_rs9130470	rs9130470	6148438	G	ADD	1249	-0.1296	-3.458	0.0005625	1
20	BICF2P319161	rs9122812	6188776	A	ADD	1264	-0.1497	-3.454	0.0005705	1
20	BICF2P557368	rs22931896	6208961	A	ADD	1272	-0.1333	-3.475	0.0005283	1
20	BICF2P814167	rs22943882	6225409	A	ADD	1231	-0.4607	-4.892	1.129e-06	1
20	BICF2S23315454	*	21778239	C	ADD	1263	-0.002441	-0.05675	0.9548	1
20	BICF2G630233742	*	21789372	G	ADD	1274	0.036	1.041	0.2982	1
20	BICF2G630233713	*	21855892	C	ADD	1256	-0.05158	-1.652	0.09883	1
20	BICF2P279876	*	21883157	G	ADD	1274	0.2383	7.193	1.081e-12	1
20	BICF2P620871	rs22915842	33119338	A	ADD	1274	-0.07585	-1.455	0.146	1
20	BICF2S23140888	rs22861504	33142092	G	ADD	1264	-0.01584	-0.272	0.7857	1
20	BICF2P340239	rs22852303	33175689	A	ADD	1269	0.04688	1.244	0.2136	1
20	BICF2P567286	rs22875479	34764922	G	ADD	1264	0.02973	0.6068	0.5441	1
20	BICF2P1110958	rs22844568	34776729	A	ADD	1274	0.08914	1.797	0.0725	1
20	BICF2P109375	rs22847821	34781610	G	ADD	1241	0.05184	0.5201	0.6031	1
20	BICF2P1118410	rs22865478	34804275	A	ADD	1274	0.07624	1.923	0.05469	1
20	BICF2P1185290	rs22884879	39004076	A	ADD	1264	-0.05276	-1.158	0.2472	1
20	BICF2P692789	rs8950529	39025740	A	ADD	1259	0.2489	3.42	0.0006469	1
20	TIGRP2P274911_rs9188750	rs9188750	39063598	A	ADD	1264	-0.18	-3.217	0.001326	1
20	BICF2S23160763	rs22877482	39071052	G	ADD	1274	0.01502	0.416	0.6775	1
20	BICF2P250980	rs9148514	39095552	A	ADD	1274	0.06778	1.865	0.06242	1
20	BICF2P167608	rs22926702	39102768	C	ADD	1262	-0.09337	-2.105	0.03553	1
20	BICF2P1241961	rs8647195	39114198	A	ADD	1271	0.1232	3.256	0.001158	1
20	BICF2S23637583	rs22897577	39812504	G	ADD	1264	-0.01649	-0.3753	0.7075	1
20	BICF2P870689	rs22860062	39816287	A	ADD	1273	-0.02102	-0.4003	0.689	1
20	BICF2S233675	rs22860119	39901800	A	ADD	1257	0.01992	0.2428	0.8082	1
20	BICF2P170353	rs22878885	40074102	A	ADD	1273	0.06146	0.8103	0.4179	1
20	BICF2P1095699	rs22876906	43628934	A	ADD	1274	0.06698	1.919	0.05526	1
20	BICF2S2328420	rs22930787	48149401	A	ADD	1264	0.05215	1.345	0.1788	1
20	BICF2P273121	rs22851777	55480506	A	ADD	1240	0.1024	2.028	0.04278	1
20	BICF2G630445500	rs22891048	55498906	G	ADD	1090	-0.2027	-4.696	2.997e-06	1
20	BICF2P369518	rs22842420	55572898	A	ADD	1274	0.1246	3.295	0.001012	1
20	BICF2G630445467	rs22915123	55581252	C	ADD	1274	0.1578	3.222	0.001304	1
20	BICF2P853599	rs8868695	55591478	G	ADD	1264	-0.09875	-2.787	0.005408	1
20	BICF2G630445458	rs22915154	55597243	G	ADD	1274	0.1094	2.866	0.00422	1
20	BICF2G630445437	rs22890697	55611056	A	ADD	1271	0.08005	2.119	0.03429	1
20	BICF2G630445416	rs22890761	55621611	A	ADD	1264	-0.02161	-0.5822	0.5605	1
20	BICF2P968510	rs22928034	56600295	A	ADD	1240	0.477	4.09	4.592e-05	1
20	BICF2P806422	rs22914525	56607441	G	ADD	1261	0.1962	4.616	4.316e-06	1
20	BICF2P110977	rs22863284	57370807	G	ADD	1273	0.08555	1.59	0.1122	1
20	BICF2G630445207	rs22946296	57387702	A	ADD	1264	-0.07372	-1.146	0.2518	1
20	BICF2G630445206	rs22890094	57396969	A	ADD	1089	0.02263	0.5076	0.6119	1
20	BICF2P1018044	rs851942510	57889322	A	ADD	1257	-0.03747	-0.6898	0.4904	1
21	BICF2G630654283	rs22986669	12680379	A	ADD	1264	-0.02199	-0.6	0.5486	1
21	BICF2G630654260	rs22986749	12706680	G	ADD	1274	-0.01852	-0.5019	0.6158	1
21	BICF2G630654255	rs22986758	12711479	A	ADD	1274	0.01329	0.3539	0.7235	1
21	BICF2G630654245	rs22974417	12728458	A	ADD	1231	-0.2043	-3.624	0.0003015	1
21	BICF2P537783	rs22959786	22435644	A	ADD	1274	0.1818	4.161	3.384e-05	1
21	BICF2S23238802	rs8572767	22449330	G	ADD	1270	0.02883	0.689	0.491	1
21	BICF2P1215615	rs8663816	22458742	G	ADD	1240	0.4152	6.074	1.656e-09	1
21	BICF2S23160797	rs22936166	22472369	A	ADD	1273	0.003928	0.1096	0.9127	1
21	BICF2P955112	rs22908242	22481695	A	ADD	1271	0.1388	2.702	0.006974	1
22	BICF2G630315388	rs23059039	3198463	G	ADD	1272	0.05426	1.39	0.1649	1
22	BICF2S2335328	rs23004541	31416112	G	ADD	1263	0.02844	0.6942	0.4877	1
22	BICF2P834163	rs22970075	51368561	A	ADD	1274	-0.197	-3.379	0.00075	1
22	BICF2S23754552	rs23052584	51379450	C	ADD	1274	-0.2271	-3.856	0.0001208	1
22	BICF2S23156657	rs23033763	51395040	G	ADD	1274	-0.2245	-5.805	8.112e-09	1
22	BICF2P203415	rs23048822	51409483	G	ADD	1274	-0.0815	-1.446	0.1484	1
22	BICF2S23515281	rs23005700	51418153	A	ADD	1274	-0.06238	-1.13	0.2587	1
22	BICF2P244163	rs23104990	51435868	A	ADD	1256	0.1377	3.676	0.0002469	1
22	BICF2P280039	rs9137830	51463870	A	ADD	1230	-0.1828	-2.343	0.01931	1
22	BICF2S23061585	rs22969973	51518172	C	ADD	1274	0.04721	1.264	0.2066	1
22	BICF2P252620	rs22980715	58493343	G	ADD	1262	-0.04259	-1.135	0.2567	1
22	BICF2G63090452	rs23037915	58500168	G	ADD	1274	0.07209	1.893	0.05864	1
22	BICF2G63090455	rs23037918	58504023	A	ADD	1274	0.07065	1.85	0.06462	1
22	BICF2G63090468	rs23037968	58518482	C	ADD	1272	0.04204	1.075	0.2824	1
22	BICF2P1118086	rs23023773	58536106	G	ADD	1262	0.2574	3.987	7.082e-05	1
22	BICF2G63090483	rs23038002	58544855	A	ADD	1273	-0.03469	-0.9437	0.3455	1
22	TIGRP2P298321_rs8978455	rs8978455	58554305	A	ADD	1272	-0.0002678	-0.00732	0.9942	1
22	BICF2G63090510	rs23038061	58566029	A	ADD	1274	0.2123	4.55	5.882e-06	1
22	TIGRP2P298327_rs8891770	rs8891770	58572542	G	ADD	1274	-0.231	-6.542	8.755e-11	1
22	BICF2G63090534	rs23051603	58585682	A	ADD	1273	0.05533	1.503	0.1331	1
22	BICF2G63090547	rs23024376	58596031	G	ADD	1274	0.1117	3.087	0.002068	1
22	TIGRP2P298345_rs8797656	rs8797656	58702957	A	ADD	1264	0.1068	2.943	0.003306	1
22	BICF2G63090632	rs9006161	58721125	A	ADD	1274	0.02252	0.5488	0.5832	1
22	BICF2G63090655	rs23053318	58738032	G	ADD	1274	-0.1853	-4.837	1.479e-06	1
22	BICF2G63090659	rs23053333	58746358	G	ADD	1274	-0.02745	-0.7149	0.4748	1
22	BICF2G63090674	rs23053360	58756649	A	ADD	1273	-0.08813	-1.697	0.09003	1
22	BICF2G63090701	rs23024575	58769404	C	ADD	1273	-0.07694	-2.035	0.04206	1
22	BICF2G63090713	rs23024600	58780795	A	ADD	1274	0.07583	1.653	0.09865	1
22	BICF2G63090714	rs23024601	58785601	A	ADD	1241	0.7054	4.856	1.352e-06	1
22	BICF2S2367985	rs22995238	58801862	A	ADD	1264	0.1496	3.588	0.0003459	1
22	BICF2P518204	rs9033688	58806980	A	ADD	1264	-0.04398	-1.13	0.2586	1
22	BICF2G63090770	rs23056687	58814493	A	ADD	1273	-0.1215	-3.22	0.001313	1
22	BICF2P392669	rs23006000	58823365	A	ADD	1264	-0.05869	-1.415	0.1573	1
22	BICF2S2318427	rs23050860	58824389	A	ADD	1274	-0.06784	-1.85	0.06462	1
22	BICF2S23110790	rs23026443	58827544	G	ADD	1263	-0.08901	-2.251	0.02455	1
22	BICF2G63090804	rs23056775	58847167	A	ADD	1273	-0.1858	-4.953	8.31e-07	1
22	BICF2G63090810	rs23056787	58850935	G	ADD	1274	-0.006741	-0.1798	0.8573	1
22	BICF2S23161973	rs22998679	58866723	G	ADD	1274	-0.05266	-1.308	0.1912	1
22	BICF2P442134	rs23105136	58882704	A	ADD	1274	0.1705	3.152	0.001659	1
22	BICF2P600098	rs23055682	58913629	A	ADD	1264	-0.01894	-0.384	0.701	1
22	BICF2G63090826	rs23023954	58919313	G	ADD	1264	0.08408	1.955	0.05086	1
22	BICF2P404661	rs9088132	58945220	G	ADD	1274	0.08078	2.01	0.04465	1
22	BICF2S22934289	rs23034395	58965453	C	ADD	1260	-0.05632	-0.5334	0.5939	1
23	BICF2G630391329	rs23142793	6887416	A	ADD	1274	-0.08078	-2.111	0.03499	1
23	BICF2G630391322	rs23142811	6897557	C	ADD	1274	-0.09095	-2.298	0.02172	1
23	TIGRP2P310237_rs8659382	rs8659382	6917000	A	ADD	1231	-0.08595	-0.9444	0.3451	1
23	BICF2G630391295	rs23142867	6936063	G	ADD	1273	0.1486	3.991	6.953e-05	1
23	BICF2G630388384	rs23085135	10567765	G	ADD	1274	0.228	5.658	1.886e-08	1
23	BICF2G630388374	rs23085164	10579645	A	ADD	1274	0.1866	3.872	0.0001136	1
23	BICF2G630385955	rs23176073	13879358	C	ADD	1274	0.2128	5.055	4.929e-07	1
23	BICF2P374246	rs23084051	13887401	C	ADD	1260	-0.07065	-1.927	0.05416	1
23	BICF2S23337473	rs23162873	13895234	G	ADD	1273	0.05117	1.408	0.1593	1
23	BICF2S22953347	rs23074835	13908267	C	ADD	1230	0.1059	1.6	0.1099	1
23	BICF2S23333750	rs23136468	13910585	G	ADD	1264	-0.105	-1.858	0.06337	1
23	BICF2P484060	rs9048588	13931380	G	ADD	1274	-0.04441	-1.149	0.2506	1
23	BICF2S23022989	rs23136569	13933965	A	ADD	1274	0.02627	0.5642	0.5727	1
23	TIGRP2P300564_rs9070676	rs9070676	13944845	A	ADD	1274	-0.02911	-0.6366	0.5245	1
23	BICF2P523990	rs23143573	13957899	A	ADD	1274	-0.1807	-3.854	0.0001219	1
23	BICF2G630382980	rs23120132	18204012	G	ADD	1274	0.1349	3.75	0.000185	1
23	BICF2G630382974	rs23120140	18209824	A	ADD	1264	0.004097	0.1001	0.9203	1
23	BICF2S23535428	rs23143084	18247320	G	ADD	1264	-0.03302	-0.6832	0.4946	1
23	BICF2G630382878	rs9102686	18258003	G	ADD	1264	0.08149	2.061	0.03947	1
23	BICF2P380860	rs23092375	18274803	G	ADD	1263	-0.24	-6.638	4.699e-11	1
23	TIGRP2P302064_rs9142948	rs9142948	18282812	A	ADD	1274	-0.1303	-3.545	0.0004063	1
23	BICF2G630382857	rs23157921	18299381	A	ADD	1274	-0.03319	-0.8963	0.3703	1
23	BICF2G630382851	rs23157943	18301721	A	ADD	1263	0.05283	1.436	0.1513	1
23	BICF2G630382839	rs23122280	18318307	A	ADD	1274	0.07436	1.793	0.07323	1
23	BICF2G630382824	rs23122304	18333730	A	ADD	1274	0.1685	3.851	0.0001235	1
23	BICF2G630382813	rs23122331	18346296	G	ADD	1264	0.1737	4.226	2.547e-05	1
23	BICF2G630382793	rs23122366	18363731	A	ADD	1274	-0.003572	-0.09192	0.9268	1
23	BICF2G630382783	rs23144000	18370524	A	ADD	1274	-0.1834	-3.517	0.0004514	1
23	BICF2G630382772	rs23144036	18384751	A	ADD	1263	0.05441	1.493	0.1356	1
23	BICF2P180740	rs9172255	34824018	A	ADD	1264	-0.1539	-3.18	0.001509	1
23	BICF2G630372531	rs23168921	34858426	A	ADD	1258	-0.03277	-0.8671	0.386	1
23	BICF2G630372522	rs23168954	34883278	A	ADD	1273	-0.08362	-2.216	0.02689	1
23	BICF2G630372487	rs23133697	34969292	G	ADD	1273	-0.1005	-2.696	0.007118	1
23	BICF2G630372486	rs9041816	34978757	A	ADD	1273	-0.1038	-2.794	0.005291	1
23	BICF2P642420	rs23085493	34989369	G	ADD	1273	-0.08508	-2.263	0.02378	1
23	BICF2S23729371	rs23164738	43603660	A	ADD	1263	-0.241	-3.759	0.0001783	1
23	BICF2P216684	rs23159009	43608851	A	ADD	1273	-0.2465	-4.732	2.47e-06	1
23	BICF2P1010858	rs23158666	43628316	C	ADD	1274	0.1643	4.414	1.103e-05	1
23	BICF2G630370504	rs23118848	43628416	A	ADD	1273	-0.02201	-0.6017	0.5475	1
23	BICF2G630370495	rs23118867	43632567	A	ADD	1274	-0.05187	-1.14	0.2546	1
24	BICF2G630508718	rs23191410	12774420	G	ADD	1274	0.1424	2.466	0.01378	1
24	BICF2G630508680	rs23191600	12792435	G	ADD	1240	0.1871	2.167	0.0304	1
24	BICF2G630508656	rs23204884	12825181	A	ADD	1274	0.1419	1.906	0.05682	1
24	BICF2G630508651	rs23204919	12837537	A	ADD	1229	0.3386	3.901	0.000101	1
24	BICF2P631337	rs23200307	12839443	G	ADD	1274	-0.2161	-5.944	3.588e-09	1
24	BICF2G630508602	rs23175315	12886407	A	ADD	1264	0.1604	4.384	1.262e-05	1
24	TIGRP2P311490_rs8968356	rs8968356	12900469	A	ADD	1274	-0.09995	-2.584	0.009882	1
24	BICF2G630508557	rs23195344	12912170	G	ADD	1274	0.1163	1.961	0.05005	1
24	BICF2G630508532	rs23195466	12923843	A	ADD	1264	-0.05672	-1.395	0.1634	1
24	BICF2P464355	rs23138926	12934083	A	ADD	1274	0.2253	5.267	1.629e-07	1
24	BICF2P1289568	rs8616925	12942238	G	ADD	1264	-0.196	-3.839	0.0001295	1
24	TIGRP2P311510_rs9000469	rs9000469	12958455	G	ADD	1264	-0.01765	-0.292	0.7703	1
24	BICF2P1055342	rs8758553	12969929	G	ADD	1264	-0.06463	-1.601	0.1096	1
24	BICF2G630508495	rs23196506	12977836	G	ADD	1274	-0.1438	-2.814	0.004975	1
24	TIGRP2P311524_rs8779443	rs8779443	12992556	A	ADD	1263	0.08836	2.494	0.01277	1
24	BICF2P219170	rs23200850	12999833	C	ADD	1273	0.02779	0.752	0.4522	1
24	BICF2G630508467	rs23196621	13020318	G	ADD	1262	0.1849	2.425	0.01544	1
24	BICF2G630508167	rs23211831	13329488	A	ADD	1274	-0.1061	-2.89	0.003921	1
24	BICF2P797575	rs8897170	13343135	C	ADD	1274	-0.0724	-0.9958	0.3195	1
24	BICF2G630508120	rs23197817	13374309	G	ADD	1268	-0.03371	-0.5955	0.5516	1
24	BICF2S23744906	rs23166254	13378849	G	ADD	1264	-0.2604	-6.152	1.023e-09	1
24	BICF2G630508079	rs23197950	13398775	A	ADD	1274	-0.1778	-4.47	8.523e-06	1
24	BICF2G630508064	rs23212726	13407449	A	ADD	1274	-0.0109	-0.2286	0.8192	1
24	BICF2G630508062	rs23212732	13407663	A	ADD	1274	0.06596	1.739	0.08219	1
24	BICF2G630508052	rs23212769	13412378	G	ADD	1274	0.04709	1.291	0.1969	1
24	BICF2G630508033	rs23212881	13454466	G	ADD	1273	-0.05061	-1.381	0.1676	1
24	BICF2G630508017	rs23198527	13458728	C	ADD	1274	0.06186	1.709	0.08763	1
24	BICF2P1120970	rs8720545	13475857	A	ADD	1231	0.291	4.765	2.114e-06	1
24	BICF2G630507978	rs23213689	13487212	A	ADD	1273	-0.05831	-1.586	0.113	1
24	BICF2G630507972	rs23213701	13497166	A	ADD	1274	-0.001124	-0.03081	0.9754	1
24	BICF2G630507968	rs23213724	13505268	A	ADD	1274	0.06641	1.732	0.0836	1
24	TIGRP2P311679_rs8856612	rs8856612	13515927	C	ADD	1263	0.02794	0.6427	0.5205	1
24	BICF2G630507942	rs23213833	13551033	A	ADD	1260	0.1585	2.831	0.004708	1
24	BICF2S2336708	rs23215081	13559593	A	ADD	1264	-0.1203	-1.406	0.1599	1
24	BICF2S2337035	rs23214597	13563042	G	ADD	1273	0.02801	0.6686	0.5039	1
24	BICF2G630507903	rs23212561	13573384	G	ADD	1255	-0.05103	-1.189	0.2347	1
24	BICF2P1114917	rs8723831	13590692	A	ADD	1274	-0.03396	-0.6693	0.5034	1
24	BICF2G630507880	rs23180568	13598761	A	ADD	1263	0.09652	1.667	0.09578	1
24	BICF2G630506646	rs23171985	15194702	G	ADD	1274	0.02944	0.7858	0.4321	1
24	BICF2G630506645	rs23172009	15195712	G	ADD	1273	-0.1283	-2.098	0.03607	1
24	BICF2P166022	rs9177082	15230842	C	ADD	1264	0.1458	2.926	0.00349	1
24	BICF2S23724380	rs23194518	21126098	C	ADD	1263	0.0712	1.59	0.1122	1
24	BICF2S23162352	rs23169784	21141974	C	ADD	1264	-0.2452	-5.246	1.823e-07	1
24	BICF2P1292474	rs23156279	21151977	A	ADD	1263	-0.03063	-0.7315	0.4646	1
24	BICF2P1108802	rs8727046	21183440	A	ADD	1274	-0.3278	-7.695	2.833e-14	1
24	BICF2S23528479	rs23213353	22888289	A	ADD	1263	-0.0617	-1.722	0.08539	1
24	TIGRP2P316400_rs9109963	rs9109963	29223960	A	ADD	1274	-0.0741	-1.971	0.04894	1
24	BICF2P1443518	rs8509903	29229319	A	ADD	1262	-0.1225	-3.203	0.001395	1
24	BICF2S23745939	rs23213524	32450010	A	ADD	1264	-0.1482	-3.327	0.0009025	1
24	BICF2S2329610	rs23213796	32467001	A	ADD	1264	-0.3303	-6.078	1.607e-09	1
24	BICF2G630498299	rs23174519	33288520	A	ADD	1274	-0.0244	-0.4985	0.6182	1
24	BICF2G630498290	rs23174552	33299738	A	ADD	1273	0.0718	1.776	0.07594	1
24	BICF2S23138418	rs23179753	43589304	G	ADD	1273	0.0875	2.432	0.01517	1
24	BICF2S23624227	rs23175923	43600035	A	ADD	1264	0.07358	1.455	0.146	1
24	BICF2P577403	rs9006074	43610656	A	ADD	1263	0.03419	0.9382	0.3483	1
24	BICF2S23133469	rs23200808	43642458	A	ADD	1272	0.2097	3.222	0.001307	1
24	BICF2P602253	rs23166422	46942158	A	ADD	1273	0.2905	4.96	8e-07	1
24	BICF2G630495617	rs23166430	46943291	A	ADD	1261	0.2102	4.54	6.165e-06	1
24	BICF2G630495597	rs23183896	46958075	G	ADD	1260	-0.1209	-3.286	0.001045	1
24	BICF2P940972	rs23138355	46974565	A	ADD	1261	0.2609	4.918	9.881e-07	1
25	BICF2S23125406	rs23253142	669271	G	ADD	1274	-0.2067	-4.098	4.435e-05	1
25	BICF2P918004	rs23250374	7787056	G	ADD	1273	0.06707	1.766	0.07761	1
25	BICF2G630470212	rs23254948	7793051	C	ADD	1236	0.2711	3.213	0.001346	1
25	BICF2P1358869	rs23242285	11579863	A	ADD	1274	0.1356	2.735	0.006317	1
25	TIGRP2P324815_rs9195299	rs9195299	11594917	A	ADD	1257	-0.01065	-0.2527	0.8005	1
25	TIGRP2P324820_rs9047242	rs9047242	11628142	C	ADD	1260	-0.01772	-0.3895	0.6969	1
25	BICF2G630468009	rs23257386	11642890	A	ADD	1274	0.1017	2.449	0.01444	1
25	BICF2P1339698	rs8583957	11652432	A	ADD	1274	0.115	2.895	0.003853	1
25	TIGRP2P324832_rs9013428	rs9013428	11679259	A	ADD	1234	-0.006134	-0.164	0.8698	1
25	BICF2G630467933	rs23255313	11690793	G	ADD	1274	0.02003	0.5542	0.5795	1
25	BICF2G630465377	rs23231328	16613512	A	ADD	1274	-0.008304	-0.2311	0.8173	1
25	BICF2G630465361	rs23231391	16636393	A	ADD	1263	0.04616	0.9837	0.3255	1
25	BICF2G630465360	rs23231395	16642346	A	ADD	1272	0.07083	1.371	0.1707	1
25	BICF2G63097393	rs23254235	28995835	A	ADD	1274	0.02736	0.7484	0.4544	1
25	BICF2S23014867	rs23242202	29022567	G	ADD	1273	-0.02935	-0.7841	0.4331	1
25	TIGRP2P328168_rs8838924	rs8838924	29057538	G	ADD	1274	-0.1524	-3.444	0.0005921	1
25	BICF2G63097411	rs23254310	29074712	A	ADD	1239	0.119	3.276	0.00108	1
25	BICF2S23628706	rs23269285	33802566	A	ADD	1274	-0.1984	-5.493	4.77e-08	1
25	BICF2S23523644	rs23271590	33815811	G	ADD	1230	-0.2727	-3.291	0.001027	1
25	BICF2G630102455	rs23253319	35175707	G	ADD	1239	0.2771	2.673	0.007616	1
25	BICF2G630102457	rs23253333	35190492	G	ADD	1274	-0.2581	-5.921	4.121e-09	1
25	BICF2G630102459	rs23253338	35191672	T	ADD	1273	-0.1943	-4.303	1.815e-05	1
25	BICF2P1196029	rs23232009	39842647	A	ADD	1264	-0.0629	-1.25	0.2117	1
25	TIGRP2P331049_rs17870187	rs17870187	39901527	A	ADD	1269	0.08507	1.518	0.1292	1
25	BICF2P1195201	rs8676422	39908672	A	ADD	1263	-0.06666	-1.875	0.06105	1
25	BICF2P918012	rs8834511	39923110	A	ADD	1274	0.0007086	0.01953	0.9844	1
25	TIGRP2P331080_rs9190507	rs9190507	39943885	A	ADD	1263	0.1558	3.907	9.846e-05	1
25	TIGRP2P331092_rs8699043	rs8699043	39958638	A	ADD	1264	-0.02308	-0.6474	0.5175	1
25	BICF2P813790	rs23271338	39964532	A	ADD	1222	0.01008	0.1315	0.8954	1
25	BICF2P1165915	rs8693696	39968303	A	ADD	1262	0.2721	4.721	2.606e-06	1
25	BICF2S24416189	rs23264297	39982798	G	ADD	1274	0.1348	3.214	0.001342	1
25	BICF2P970480	rs8805452	39983290	A	ADD	1274	0.06758	1.915	0.05566	1
25	BICF2P1004214	rs23254091	39999778	G	ADD	1274	0.03332	0.8061	0.4204	1
25	TIGRP2P331122_rs8706869	rs8706869	40015513	A	ADD	1274	0.02311	0.6306	0.5284	1
25	BICF2S23720674	rs23224671	40023244	G	ADD	1274	0.03478	0.8912	0.373	1
25	BICF2S23413120	rs23260006	40047551	A	ADD	1270	-0.04603	-0.9272	0.354	1
25	TIGRP2P331133_rs17870194	rs17870194	40062485	A	ADD	1274	-0.04831	-1.272	0.2037	1
25	BICF2P601865	rs17870198	40077501	C	ADD	1274	0.1578	4.403	1.158e-05	1
25	TIGRP2P331140_rs17870199	rs17870199	40080484	A	ADD	1231	-0.3108	-3.438	0.0006061	1
25	BICF2P527280	rs23249470	40113144	A	ADD	1274	-0.005157	-0.1381	0.8901	1
25	BICF2P754408	rs23191742	40114680	C	ADD	1274	-0.03801	-0.9697	0.3324	1
25	BICF2P869922	rs23251639	40119489	G	ADD	1274	-0.002701	-0.07069	0.9437	1
26	BICF2P1141081	rs23312383	1891389	G	ADD	1273	0.05739	1.447	0.1482	1
26	BICF2P1384478	rs23309529	1904302	G	ADD	1274	0.1231	3.054	0.002305	1
26	BICF2P1331774	rs23284244	27837102	A	ADD	1264	0.02089	0.4847	0.628	1
26	BICF2P1356639	rs23298889	27857699	C	ADD	1264	-0.02078	-0.4573	0.6475	1
26	BICF2S23761236	rs23307644	27871535	A	ADD	1270	-0.01953	-0.4524	0.6511	1
26	BICF2P265788	rs23289832	27885483	A	ADD	1264	0.1775	4.856	1.349e-06	1
26	BICF2P1454451	rs23352072	27912768	A	ADD	1264	0.1356	3.826	0.0001368	1
26	BICF2S23642806	rs23298477	27929573	A	ADD	1273	0.08359	1.788	0.07408	1
26	BICF2S23344967	rs23281926	27943511	A	ADD	1273	0.05431	0.9999	0.3176	1
26	BICF2P1191478	rs23320379	27985684	G	ADD	1264	-0.06909	-1.912	0.05614	1
26	BICF2S23512928	rs23352619	30523887	A	ADD	1273	-0.1606	-3.366	0.0007868	1
26	BICF2P1034280	rs852054339	31010671	A	ADD	1274	-0.08231	-1.771	0.07681	1
26	BICF2S23233559	rs23321521	31023987	A	ADD	1274	0.01879	0.4982	0.6185	1
26	BICF2P876885	rs23329773	31041844	A	ADD	1272	0.1253	2.391	0.01693	1
26	BICF2S24116709	rs23300501	31124957	A	ADD	1273	-0.5407	-6.722	2.696e-11	1
26	BICF2S23657481	rs23316703	31133451	G	ADD	1273	-0.1084	-2.762	0.005834	1
26	BICF2S23716396	rs851257984	38735695	A	ADD	1261	0.07667	1.838	0.06634	1
26	BICF2G630191584	rs23301532	38755831	G	ADD	1230	-0.06468	-0.6305	0.5285	1
26	BICF2S2354692	rs23278400	38774062	A	ADD	1273	-0.1858	-2.992	0.002826	1
27	BICF2P369127	rs23377436	5577060	G	ADD	1263	0.217	2.711	0.006792	1
27	BICF2G630140311	rs23356883	5589715	A	ADD	1269	0.1337	3.613	0.0003141	1
27	BICF2G630140317	rs23356896	5739557	G	ADD	1264	0.07551	1.694	0.09055	1
27	BICF2G630140320	rs23356912	5752478	A	ADD	1241	-0.01011	-0.08185	0.9348	1
27	BICF2P701649	rs23407165	5762992	G	ADD	1273	0.01031	0.2635	0.7922	1
27	BICF2G630148850	rs23337421	22242973	G	ADD	1274	0.0318	0.7275	0.4671	1
27	BICF2P358642	rs23344589	22248497	G	ADD	1264	0.03929	0.7634	0.4454	1
27	BICF2G630148859	rs23337437	22256774	A	ADD	1264	0.07302	1.866	0.06234	1
27	BICF2P716314	rs8938548	22296252	A	ADD	1219	-0.3669	-4.475	8.348e-06	1
27	BICF2G630148865	rs23372423	22307567	G	ADD	1273	-0.04592	-1.106	0.2688	1
27	BICF2P608374	rs23364339	33595110	A	ADD	1264	0.02816	0.5659	0.5716	1
27	BICF2S23140554	rs23351770	38159352	A	ADD	1256	0.0008183	0.0156	0.9876	1
27	BICF2P145421	rs23341433	38195704	A	ADD	1264	-0.06115	-1.642	0.1008	1
27	TIGRP2P355917_rs9108029	rs9108029	38404647	G	ADD	1263	-0.02906	-0.6417	0.5212	1
27	BICF2G630153492	rs23345214	40443170	C	ADD	1264	0.05649	1.486	0.1376	1
27	BICF2G630153501	rs23360274	40454439	A	ADD	1274	0.01621	0.4272	0.6693	1
27	BICF2G630153531	rs23360409	40506708	G	ADD	1274	0.2253	4.393	1.21e-05	1
27	BICF2G630153533	rs23360415	40510617	A	ADD	1274	0.265	5.204	2.277e-07	1
27	BICF2G630153553	rs8999369	40526255	C	ADD	1271	-0.03023	-0.8346	0.4041	1
27	BICF2P648583	rs8971799	43646509	G	ADD	1274	0.008103	0.1925	0.8474	1
27	BICF2G630154881	rs23373953	43676505	G	ADD	1274	0.03015	0.8019	0.4228	1
27	BICF2G630154890	rs23373983	43686067	A	ADD	1241	0.2733	3.621	0.000305	1
28	BICF2P10777	rs23418278	418384	A	ADD	1264	0.1405	2.736	0.006301	1
28	BICF2P1178062	rs23482420	1786249	A	ADD	1274	-0.1347	-3.512	0.0004609	1
28	BICF2P1368102	rs23434171	1812878	G	ADD	1263	-0.127	-3.597	0.000334	1
28	BICF2P1090475	rs23435976	2880910	A	ADD	1274	-0.001238	-0.02506	0.98	1
28	BICF2P112466	rs23447871	2883357	A	ADD	1264	-0.2101	-4.111	4.191e-05	1
28	BICF2S23058187	rs23399627	2905037	G	ADD	1264	0.03421	0.8278	0.408	1
28	BICF2G630277033	rs23413575	3951523	A	ADD	1264	0.3052	3.778	0.0001658	1
28	BICF2G630274455	rs23438867	12953738	G	ADD	1274	-0.007194	-0.1949	0.8455	1
28	BICF2G630274451	rs23464074	12957163	A	ADD	1264	0.3049	4.2	2.853e-05	1
28	BICF2G630274445	rs23464097	12986385	A	ADD	1273	-0.2216	-5.794	8.663e-09	1
28	BICF2G630274441	rs23464108	13001634	A	ADD	1271	0.2826	7.433	1.94e-13	1
28	BICF2G630274436	rs23464119	13016448	G	ADD	1274	-0.002716	-0.05614	0.9552	1
28	BICF2G630274336	rs23439351	13181588	A	ADD	1273	-0.1924	-5.377	8.999e-08	1
28	BICF2G630274324	rs23439391	13213303	A	ADD	1272	-0.003713	-0.08373	0.9333	1
28	BICF2G630274318	rs23439432	13227527	G	ADD	1264	-0.1696	-4.778	1.982e-06	1
28	BICF2P507038	rs23398785	14910678	C	ADD	1273	-0.08649	-2.283	0.02261	1
28	BICF2P738713	rs23480823	15004208	G	ADD	1274	-0.1469	-4.097	4.449e-05	1
28	BICF2P423735	rs23401321	15041210	A	ADD	1262	0.1741	4.9	1.083e-06	1
28	BICF2P773892	rs23419792	15061398	G	ADD	1274	-0.1861	-5.181	2.563e-07	1
28	BICF2P474039	rs23438764	15084228	G	ADD	1274	0.08807	2.245	0.02497	1
28	BICF2P1317385	rs23412125	15106558	G	ADD	1274	0.08033	1.945	0.05201	1
28	BICF2G630273946	rs23429634	15121305	A	ADD	1274	-0.1071	-2.821	0.00486	1
28	BICF2G630267995	rs23478464	23853368	G	ADD	1270	0.05998	1.606	0.1084	1
28	BICF2G630267938	rs23475546	23874783	A	ADD	1274	0.1946	5.302	1.346e-07	1
28	BICF2G630267931	rs23475577	23881925	A	ADD	1274	0.2342	6.115	1.285e-09	1
28	BICF2G630267915	rs23475627	23887243	A	ADD	1271	-0.08721	-2.357	0.01855	1
28	BICF2S23653955	rs23390860	23908625	A	ADD	1264	-0.08026	-1.07	0.285	1
28	TIGRP2P359036_rs9100300	rs9100300	23913278	A	ADD	1263	0.01781	0.4934	0.6218	1
28	BICF2G630267891	rs23475719	23932044	A	ADD	1274	0.1396	3.096	0.002004	1
28	BICF2P1247739	rs23427869	23971500	G	ADD	1264	0.04272	1.195	0.2321	1
28	BICF2G630267863	rs23460432	24021400	G	ADD	1274	0.05047	1.396	0.1631	1
28	BICF2G630267858	rs23460454	24030090	A	ADD	1274	0.1764	5.011	6.184e-07	1
28	BICF2G630267846	rs23475819	24040723	A	ADD	1274	0.2404	6.89	8.754e-12	1
28	BICF2G630267839	rs23475857	24083301	A	ADD	1274	0.158	4.447	9.464e-06	1
28	BICF2P1225085	rs23390268	24110753	A	ADD	1264	-0.2102	-2.892	0.003889	1
28	BICF2G630267818	rs23475961	24126036	A	ADD	1264	0.2004	5.319	1.23e-07	1
28	BICF2G630267805	rs23476014	24141736	A	ADD	1244	-0.08008	-2.249	0.02467	1
28	BICF2G630267798	rs23476040	24150209	A	ADD	1273	-0.08029	-2.251	0.02453	1
28	BICF2P1237323	rs23393666	24176648	G	ADD	1264	-0.1362	-3.182	0.001498	1
28	BICF2G630266822	rs8984751	31309004	G	ADD	1274	-0.1076	-2.968	0.003058	1
28	BICF2P1083847	rs8741779	31321527	G	ADD	1274	-0.06902	-1.963	0.04992	1
28	BICF2G630266809	rs23414511	31332482	A	ADD	1273	0.04273	1.19	0.2342	1
28	BICF2G630266801	rs23414537	31344998	A	ADD	1272	-0.08537	-1.865	0.06248	1
28	BICF2G630266792	rs9159284	31350041	A	ADD	1272	0.06405	1.255	0.2097	1
28	BICF2G630266753	rs23398872	31369815	G	ADD	1274	0.1458	4.114	4.139e-05	1
28	BICF2G630266750	rs23398875	31373891	G	ADD	1258	0.1518	4.37	1.347e-05	1
28	BICF2G630266722	rs23416389	31390467	A	ADD	1273	-0.03273	-0.7754	0.4382	1
28	BICF2P641311	rs8975736	31397616	A	ADD	1264	-0.232	-4.346	1.498e-05	1
28	BICF2G630266693	rs23416477	31415952	G	ADD	1273	-0.04536	-1.05	0.2941	1
28	TIGRP2P360326_rs8928851	rs8928851	31428029	A	ADD	1264	-0.1151	-1.784	0.07467	1
28	BICF2G630265194	rs23426352	34275528	G	ADD	1274	-0.007777	-0.2041	0.8383	1
28	BICF2G630265152	rs23426469	34318352	A	ADD	1241	0.09026	1.132	0.2578	1
28	BICF2G630265133	rs852977140	34328158	A	ADD	1263	-0.1551	-3.817	0.0001418	1
28	BICF2S23612503	rs23481625	34394869	A	ADD	1272	-0.008804	-0.2405	0.81	1
28	BICF2S23426675	rs23415268	34405432	C	ADD	1274	0.03561	0.9923	0.3213	1
28	BICF2G630265066	rs23430120	34421402	G	ADD	1274	0.108	2.707	0.00688	1
29	BICF2G630624444	rs23467093	22448967	C	ADD	1273	0.08015	1.887	0.05941	1
29	BICF2G630624468	rs23467186	22478730	A	ADD	1264	0.1568	4.315	1.717e-05	1
29	BICF2S22910233	rs23490085	37144737	A	ADD	1273	-0.1246	-3.227	0.001284	1
29	BICF2S2373741	rs23444521	37179342	A	ADD	1259	-0.1714	-1.927	0.05427	1
29	BICF2S23729281	rs23530478	37188655	A	ADD	1274	0.1264	3.29	0.001029	1
29	BICF2S23211951	rs23450051	37197844	A	ADD	1274	-0.01664	-0.4259	0.6703	1
29	BICF2P20845	rs24727884	37223174	G	ADD	1269	-0.1393	-3.703	0.0002222	1
29	BICF2S23633431	rs23459142	37285227	C	ADD	1273	-0.1656	-3.035	0.002455	1
29	BICF2P1143048	rs23470881	37290961	A	ADD	1274	-0.04146	-1.111	0.2666	1
29	BICF2S2294192	rs23493455	37304185	A	ADD	1088	0.09791	2.39	0.01703	1
29	BICF2P529124	rs23490492	37316147	A	ADD	1272	0.208	3.943	8.499e-05	1
29	BICF2P727065	rs23520136	39516375	G	ADD	1271	0.3184	6.903	8.011e-12	1
29	BICF2P1317775	rs23457105	39531060	A	ADD	1262	0.161	3.729	0.000201	1
29	BICF2P94613	rs23492861	39537880	C	ADD	1237	0.03405	0.8794	0.3794	1
30	BICF2S23338859	rs23648460	5879797	A	ADD	1273	-0.101	-1.853	0.06416	1
30	BICF2P1245249	rs23639819	7455240	G	ADD	1271	-0.07986	-2.249	0.02466	1
30	BICF2G630410929	rs23622662	7470026	A	ADD	1272	0.01393	0.3656	0.7147	1
30	BICF2G630410925	rs23622696	7477575	A	ADD	1274	-0.1871	-4.684	3.112e-06	1
30	BICF2S22951795	rs23649344	7488882	G	ADD	1264	0.08494	1.318	0.1876	1
30	BICF2S22954295	rs23634738	7492915	G	ADD	1259	0.002412	0.04812	0.9616	1
30	BICF2G630410819	rs23623216	7823618	A	ADD	1239	0.2528	3.116	0.001873	1
30	BICF2G630410806	rs23623258	7847837	A	ADD	1272	-0.06464	-1.719	0.08587	1
30	BICF2G630410776	rs23649005	7878618	G	ADD	1259	-0.03886	-1.066	0.2865	1
30	BICF2G630410754	rs23649070	7892179	G	ADD	1273	-0.01952	-0.5417	0.5881	1
30	BICF2G630409193	rs23624007	15542105	A	ADD	1274	-0.0492	-1.347	0.1781	1
30	BICF2G630409131	rs23655038	15569402	C	ADD	1263	0.1167	2.997	0.002784	1
30	BICF2G630409120	rs23655061	15585212	A	ADD	1274	0.001907	0.05294	0.9578	1
30	BICF2S2361843	rs23636375	15605889	G	ADD	1264	-0.02257	-0.3983	0.6905	1
30	BICF2G630409106	rs23655104	15626751	G	ADD	1264	0.1032	2.804	0.005119	1
30	BICF2P618054	rs23628011	17815920	C	ADD	1273	0.04324	1.084	0.2784	1
30	BICF2G630407948	rs23645633	17827702	A	ADD	1272	-0.1093	-2.86	0.004304	1
30	BICF2G630407933	rs23645690	17836506	A	ADD	1240	0.2176	2.896	0.003851	1
30	BICF2G630407926	rs23645721	17851177	A	ADD	1270	-0.1706	-4.253	2.267e-05	1
30	BICF2P227171	rs23639413	17867239	G	ADD	1263	-0.2019	-3.69	0.0002338	1
30	BICF2G630407902	rs23641829	17880445	A	ADD	1241	0.228	3.047	0.00236	1
30	BICF2G630407900	rs23641833	17886801	G	ADD	1274	0.1058	2.609	0.009185	1
30	BICF2P58385	rs23633663	28437506	A	ADD	1273	0.05105	1.386	0.166	1
30	BICF2P431530	rs23652011	28452024	G	ADD	1274	0.1724	4.641	3.834e-06	1
30	BICF2P515571	rs23659708	28466354	G	ADD	1274	-0.07911	-1.915	0.05573	1
30	BICF2P126156	rs23702402	28473844	G	ADD	1273	-0.04108	-1.083	0.2791	1
30	BICF2S2377335	rs23617605	28495712	A	ADD	1274	-0.05117	-1.268	0.205	1
30	BICF2P245175	rs23651962	28532264	A	ADD	1252	-0.04517	-1.234	0.2173	1
30	BICF2P390087	rs23628319	28550183	G	ADD	1274	-0.2167	-5.592	2.742e-08	1
30	BICF2P589868	rs23637995	28560700	A	ADD	1274	0.07437	2.04	0.0416	1
30	BICF2P751383	rs23619139	28573452	A	ADD	1264	0.0394	1.005	0.3153	1
30	BICF2P697105	rs23628711	28577513	A	ADD	1273	-0.03422	-0.9224	0.3565	1
30	BICF2P417755	rs23664194	28583736	A	ADD	1273	0.09616	2.254	0.02437	1
30	BICF2G630400278	rs23646906	31244156	A	ADD	1274	-0.4925	-7.502	1.173e-13	1
30	BICF2G630400266	rs23646956	31256823	G	ADD	1273	0.1011	2.786	0.005419	1
30	BICF2G630400259	rs23646968	31266677	G	ADD	1274	0.06437	1.416	0.1571	1
30	BICF2G630400249	rs23647030	31277063	A	ADD	1264	-0.07289	-1.972	0.04888	1
30	BICF2G630400243	rs23647039	31283940	A	ADD	1274	0.2227	5.473	5.312e-08	1
30	BICF2G630400223	rs23636209	31295784	G	ADD	1273	0.03738	0.993	0.3209	1
30	BICF2G630400195	rs23652188	31304728	A	ADD	1274	0.06925	1.699	0.08965	1
30	BICF2P752922	rs23687693	31318605	A	ADD	1272	0.04134	1.129	0.2591	1
30	BICF2G630400179	rs23652244	31336404	A	ADD	1241	-0.2608	-3.588	0.0003468	1
30	BICF2G630400159	rs23652300	31357845	A	ADD	1274	-0.07956	-2.053	0.04025	1
30	BICF2P848302	rs8871005	31368488	A	ADD	1264	-0.01441	-0.3867	0.6991	1
30	BICF2P648305	rs8972780	31382035	G	ADD	1274	0.04754	1.283	0.1998	1
30	BICF2S23313618	rs23634647	37160259	A	ADD	1263	-0.1308	-3.67	0.0002529	1
30	TIGRP2P373728_rs8695294	rs8695294	37188378	G	ADD	1267	-0.08349	-2.285	0.02245	1
30	BICF2S22963275	rs23642913	37197558	A	ADD	1263	-0.2149	-3.64	0.0002841	1
30	TIGRP2P373740_rs8551464	rs8551464	37208192	A	ADD	1264	-0.007408	-0.0944	0.9248	1
30	BICF2S23054172	rs23621978	37225571	A	ADD	1256	-0.09819	-2.326	0.02018	1
30	TIGRP2P373769_rs8571962	rs8571962	37253711	A	ADD	1264	-0.01221	-0.2612	0.794	1
30	BICF2S23222503	rs23687684	37284354	A	ADD	1262	-0.03861	-1.032	0.3022	1
30	BICF2G630396160	rs23619707	37288023	A	ADD	1272	0.1021	2.865	0.004237	1
31	BICF2P162878	rs23679392	30187709	G	ADD	1264	0.08746	1.599	0.1102	1
31	BICF2G630739760	rs23692558	30204926	A	ADD	1274	-0.06408	-1.263	0.2068	1
31	BICF2P829557	rs23711899	30250091	G	ADD	1264	-0.0673	-1.481	0.1389	1
31	BICF2G630739855	rs23697590	30254780	A	ADD	1274	0.05763	1.548	0.122	1
31	BICF2G630739871	rs23697660	30299084	G	ADD	1263	0.2448	4.968	7.707e-07	1
31	BICF2S23646480	rs23677664	30305904	G	ADD	1230	-0.03838	-0.6137	0.5395	1
31	BICF2G630739918	rs23710742	30338443	G	ADD	1274	-0.003415	-0.09359	0.9254	1
31	BICF2G630739959	rs23705872	30402908	A	ADD	1274	0.0652	1.818	0.06923	1
32	BICF2G630600840	rs23756538	4526809	G	ADD	1274	-0.19	-2.58	0.009995	1
32	BICF2G630600836	rs23756545	4535427	G	ADD	1248	-0.0401	-1.184	0.2368	1
32	BICF2G630598987	rs23740944	9587161	A	ADD	1272	0.2385	3.476	0.000527	1
32	BICF2P1018651	rs23739837	9600418	A	ADD	1274	-0.168	-4.713	2.705e-06	1
32	BICF2P110856	rs23774630	9616596	A	ADD	1274	-0.003182	-0.08749	0.9303	1
32	TIGRP2P378649_rs8915719	rs8915719	9621970	A	ADD	1274	-0.002109	-0.05854	0.9533	1
32	BICF2S2439994	rs23784495	9642182	A	ADD	1264	-0.1778	-4.446	9.501e-06	1
32	TIGRP2P378673_rs8992226	rs8992226	9660644	C	ADD	1264	-0.1848	-2.556	0.01069	1
32	BICF2S23640667	rs23763132	9667095	G	ADD	1264	-0.2062	-4.143	3.655e-05	1
32	BICF2P217954	rs23749042	9686857	A	ADD	1263	-0.1733	-2.881	0.004028	1
32	BICF2G630598929	rs23743424	9696134	C	ADD	1239	0.179	2.211	0.02721	1
32	BICF2P521972	rs23808284	9698399	G	ADD	1273	-0.03551	-0.7475	0.4549	1
32	BICF2P521974	rs9031619	9698840	C	ADD	1274	-0.0508	-1.079	0.2809	1
32	TIGRP2P378693_rs8609514	rs8609514	9719087	A	ADD	1230	-0.17	-2.377	0.01758	1
32	BICF2P1077490	rs8745720	9726651	C	ADD	1272	0.1259	2.769	0.005697	1
32	BICF2P1317383	rs8598248	9740399	G	ADD	1273	0.03688	0.8598	0.39	1
32	BICF2P1439832	rs23809215	9749905	G	ADD	1240	0.04962	0.8243	0.4099	1
32	BICF2P643597	rs23755635	28527276	A	ADD	1274	0.06335	0.9526	0.341	1
32	BICF2P457994	rs9060517	28539559	A	ADD	1272	-0.007819	-0.2179	0.8275	1
32	TIGRP2P382810_rs8622984	rs8622984	28543784	G	ADD	1274	-0.04687	-1.279	0.2011	1
32	BICF2P1143593	rs8707368	28556131	G	ADD	1274	0.13	1.87	0.06175	1
32	BICF2P992835	rs23739731	28570713	A	ADD	1274	0.09426	2.302	0.02151	1
32	BICF2P1275352	rs23808370	28589415	G	ADD	1272	0.1554	3.878	0.0001105	1
32	BICF2P275237	rs23770714	28603420	A	ADD	1274	-0.06234	-1.658	0.09755	1
32	BICF2P1360160	rs8570181	28636713	A	ADD	1264	-0.1092	-2.755	0.005955	1
32	BICF2S2373410	rs23738993	28647658	A	ADD	1274	-0.04578	-1.229	0.2192	1
33	BICF2G630247090	rs23832916	7222208	A	ADD	1273	-0.06877	-1.85	0.06456	1
33	BICF2G630247108	rs9127909	7242674	A	ADD	1274	-0.09426	-2.583	0.009911	1
33	BICF2G630247156	rs8918927	7265988	G	ADD	1274	0.08924	2.449	0.01448	1
33	BICF2P110615	rs23832274	11252218	G	ADD	1270	0.1533	3.714	0.0002127	1
33	TIGRP2P386332_rs9149657	rs9149657	11301593	C	ADD	1274	0.05775	1.612	0.1071	1
33	BICF2P482119	rs23814495	11309053	A	ADD	1274	-0.1791	-4.879	1.201e-06	1
33	BICF2P499998	rs23822148	11341671	G	ADD	1274	-0.2602	-6.885	9.082e-12	1
33	BICF2S23258921	rs23815726	11363249	A	ADD	1274	0.2264	6.422	1.891e-10	1
33	BICF2S2311771	rs23779603	11375343	G	ADD	1263	0.1248	3.484	0.0005109	1
33	TIGRP2P386356_rs8861715	rs8861715	11435207	G	ADD	1264	-0.2134	-6.061	1.787e-09	1
33	TIGRP2P386360_rs8739270	rs8739270	11476553	A	ADD	1274	-0.159	-4.195	2.916e-05	1
33	BICF2P1376232	rs23794675	23449677	C	ADD	1230	-0.06583	-1.001	0.3172	1
33	BICF2P185506	rs23811447	23470341	A	ADD	1273	0.02886	0.7266	0.4676	1
33	BICF2P281418	rs23830273	23515863	G	ADD	1274	0.1011	1.934	0.05327	1
33	BICF2P331995	rs23795308	23525594	G	ADD	1274	0.1159	2.303	0.02146	1
33	BICF2S23225703	rs23826855	23674838	G	ADD	1264	-0.007488	-0.1895	0.8497	1
33	BICF2G63077798	rs23810745	26371092	G	ADD	1263	0.1354	3.744	0.0001894	1
33	BICF2G63077778	rs23810787	26379658	A	ADD	1262	0.2281	6.264	5.15e-10	1
33	BICF2G63077756	rs23810825	26389065	G	ADD	1263	0.1086	2.976	0.002975	1
33	BICF2G63077734	rs23826150	26406830	G	ADD	1274	-0.05455	-1.162	0.2453	1
33	BICF2P278831	rs23826706	26412747	G	ADD	1261	-0.0886	-1.937	0.05293	1
33	BICF2P466299	rs9056913	26422381	G	ADD	1272	0.02916	0.8013	0.4231	1
33	TIGRP2P389929_rs8795534	rs8795534	26445853	A	ADD	1263	0.03873	0.9272	0.354	1
33	BICF2G63077699	rs23794417	26457185	A	ADD	1264	0.1272	2.354	0.01872	1
33	TIGRP2P389937_rs8640826	rs8640826	26469687	A	ADD	1261	-0.07816	-1.805	0.07126	1
33	BICF2G63077669	rs23794481	26485032	G	ADD	1264	0.08604	1.961	0.05015	1
33	BICF2G63077626	rs23811728	26506964	A	ADD	1263	0.04967	1.379	0.1681	1
34	BICF2S23051868	rs23806640	6126156	G	ADD	1261	-0.2208	-6.289	4.391e-10	1
34	BICF2P442967	rs9066823	6173597	A	ADD	1264	-0.1239	-1.75	0.08033	1
34	BICF2P642545	rs8975512	6188516	A	ADD	1274	-0.2561	-5.536	3.747e-08	1
34	BICF2P676225	rs8958573	6207723	C	ADD	1263	-0.3204	-6.221	6.694e-10	1
34	BICF2P1470797	rs8489166	6232512	A	ADD	1264	0.03573	0.6374	0.524	1
34	BICF2P542470	rs9022053	6242883	A	ADD	1274	-0.03746	-0.9228	0.3563	1
34	BICF2P680989	rs23869176	6262744	A	ADD	1274	0.001423	0.03364	0.9732	1
34	BICF2P597398	rs8996794	6284159	A	ADD	1264	0.004732	0.08645	0.9311	1
34	BICF2P528238	rs23880910	6291015	G	ADD	1273	-0.1087	-3.043	0.002394	1
34	BICF2P700697	rs23861895	6343764	A	ADD	1264	-0.05294	-0.9971	0.3189	1
34	BICF2P662797	rs8965327	6347364	G	ADD	1262	-0.1436	-2.916	0.003607	1
34	BICF2P257668	rs23851308	6364565	A	ADD	1264	0.1815	3.698	0.0002268	1
34	BICF2P1445955	rs23864279	6374719	G	ADD	1274	0.2387	3.887	0.0001067	1
34	TIGRP2P403983_rs8559185	rs8559185	6394979	C	ADD	1263	-0.1836	-5.124	3.453e-07	1
34	BICF2S23035784	rs23863601	6406358	A	ADD	1272	0.2211	3.056	0.002287	1
34	TIGRP2P403995_rs8918744	rs8918744	6438157	A	ADD	1274	0.1445	3.849	0.0001247	1
34	BICF2P1259889	rs23862247	6450477	A	ADD	1274	0.06269	1.743	0.0815	1
34	BICF2P579252	rs9005059	6470132	G	ADD	1274	-0.08893	-2.459	0.01408	1
34	BICF2P143008	rs23820236	6481507	A	ADD	1274	-0.05702	-1.545	0.1225	1
34	BICF2P1299613	rs23853668	6488184	A	ADD	1274	-0.03437	-0.9336	0.3507	1
34	BICF2P1061558	rs23844225	6496452	G	ADD	1274	-0.06757	-1.818	0.06937	1
34	BICF2P266234	rs9142951	6521882	A	ADD	1274	-0.1957	-5.438	6.44e-08	1
34	BICF2P94841	rs9197500	6537695	A	ADD	1264	-0.1149	-2.285	0.0225	1
34	BICF2S23133993	rs23888020	12593785	C	ADD	1093	-0.2027	-1.244	0.2139	1
34	BICF2P456489	rs23821336	12601291	A	ADD	1274	0.2357	5.302	1.346e-07	1
34	BICF2P274354	rs23859336	12631659	G	ADD	1264	0.1092	2.722	0.006569	1
34	BICF2P524345	rs23858818	12671326	C	ADD	1274	0.2131	5.365	9.623e-08	1
34	BICF2P569163	rs23840367	12684102	G	ADD	1263	-0.1083	-2.244	0.02501	1
34	BICF2S23353148	rs23861140	12840900	A	ADD	1262	-0.2475	-6.23	6.364e-10	1
34	BICF2S23717162	rs23889083	12869584	A	ADD	1274	0.2389	6.111	1.316e-09	1
34	BICF2P466789	rs9057012	17052774	A	ADD	1264	-0.02439	-0.5538	0.5798	1
34	BICF2P932130	rs8826410	23802600	A	ADD	1274	0.1287	3.615	0.000312	1
34	BICF2S23617332	rs23862739	23852325	G	ADD	1272	0.1216	3.192	0.001449	1
34	BICF2S23615835	rs23861051	23856918	A	ADD	1273	0.09271	2.497	0.01264	1
34	BICF2S23638233	rs23879499	23873528	A	ADD	1264	0.1392	2.013	0.04431	1
34	TIGRP2P396988_rs8783919	rs8783919	23891266	A	ADD	1264	0.2289	6.479	1.32e-10	1
34	BICF2P1132836	rs23859495	23915764	C	ADD	1078	0.08471	1.616	0.1064	1
34	TIGRP2P396995_rs8698866	rs8698866	23933144	A	ADD	1274	0.03401	0.9327	0.3511	1
34	BICF2P826353	rs8882637	23939306	A	ADD	1274	0.1556	3.89	0.0001055	1
34	TIGRP2P397009_rs8950653	rs8950653	23967558	A	ADD	1263	0.01201	0.3331	0.7391	1
34	BICF2S2332913	rs23842689	23975590	A	ADD	1226	0.03749	0.9189	0.3584	1
34	G1460f50S220	rs397513212	23998482	A	ADD	1274	-0.02252	-0.6314	0.5279	1
34	BICF2S22915075	rs23883451	24045665	G	ADD	1274	-0.05115	-1.277	0.202	1
34	BICF2P397876	rs23852323	24055342	A	ADD	1238	0.5591	6.084	1.558e-09	1
34	BICF2S2358338	rs23877750	24062059	G	ADD	1274	-0.07446	-2.049	0.04063	1
34	TIGRP2P397016_rs9217137	rs9217137	24072605	G	ADD	1274	-0.02332	-0.6467	0.5179	1
34	BICF2G630451900	rs23820015	33798960	A	ADD	1273	0.001409	0.03193	0.9745	1
34	BICF2P1113031	rs8725197	33818511	A	ADD	1262	0.0918	2.507	0.01231	1
35	BICF2G630776673	rs23908816	19054133	A	ADD	1231	0.3195	4.496	7.587e-06	1
35	BICF2P1186212	rs8681961	19079905	A	ADD	1273	0.1723	3.888	0.0001064	1
35	BICF2P310538	rs9126343	19086857	A	ADD	1273	0.131	3.168	0.001573	1
35	TIGRP2P408509_rs8918624	rs8918624	19105622	C	ADD	1274	0.1304	2.843	0.004543	1
36	TIGRP2P412628_rs8749847	rs8749847	16764439	A	ADD	1271	0.08201	1.17	0.2423	1
36	BICF2P1061337	rs23938083	16774377	G	ADD	1274	-0.05078	-1.316	0.1885	1
36	BICF2P626059	rs23971484	16796394	G	ADD	1266	0.01011	0.2396	0.8107	1
36	BICF2S23443212	rs23969682	16816007	A	ADD	1274	0.03701	0.969	0.3327	1
36	BICF2P3915	rs9084814	16824142	A	ADD	1274	0.09748	2.625	0.008781	1
36	TIGRP2P412638_rs8742769	rs8742769	16832978	G	ADD	1261	-0.07785	-2.17	0.03018	1
36	BICF2P507169	rs9038004	16848720	T	ADD	1264	-0.1931	-2.162	0.03079	1
36	BICF2P66884	rs23973863	16853823	A	ADD	1274	-0.09799	-2.69	0.007232	1
36	TIGRP2P415481_rs9023351	rs9023351	28802173	G	ADD	1257	-0.1913	-4.722	2.597e-06	1
36	BICF2G630755496	rs23946798	28814923	A	ADD	1274	0.07777	2.112	0.03487	1
36	BICF2G630755472	rs23946853	28826179	A	ADD	1274	0.02788	0.4783	0.6325	1
36	BICF2G630755431	rs23984983	28848531	A	ADD	1264	0.04412	1.014	0.3108	1
36	BICF2G630755392	rs23985072	28862980	A	ADD	1274	0.02702	0.744	0.457	1
36	BICF2G630755365	rs23985123	28871879	A	ADD	1264	-0.09792	-2.791	0.005341	1
36	BICF2G630755347	rs23970583	28886025	A	ADD	1264	-0.109	-2.955	0.003186	1
37	BICF2P603215	rs23997479	1503214	A	ADD	1220	0.09305	1.076	0.2822	1
37	BICF2P499470	rs23997724	1508288	G	ADD	1274	-0.1811	-5.157	2.914e-07	1
37	BICF2P1312839	rs24038774	1533136	A	ADD	1274	-0.05145	-1.388	0.1654	1
37	TIGRP2P417657_rs8636274	rs8636274	1562442	A	ADD	1264	0.1189	2.686	0.007334	1
37	BICF2P1029014	rs23961048	1584599	A	ADD	1264	0.1966	3.946	8.386e-05	1
37	TIGRP2P417659_rs8897652	rs8897652	1601573	A	ADD	1273	0.01294	0.3516	0.7252	1
37	BICF2P617434	rs23978198	1627220	C	ADD	1263	-0.06449	-1.77	0.07703	1
37	TIGRP2P417683_rs8912123	rs8912123	1636376	A	ADD	1230	-0.06968	-0.9961	0.3194	1
37	BICF2P522458	rs23979545	1674128	A	ADD	1265	0.2108	5.556	3.364e-08	1
37	BICF2P910065	rs23981678	1681481	G	ADD	1263	-0.02097	-0.3837	0.7013	1
37	BICF2G630128046	rs23995102	10384541	A	ADD	1274	-0.165	-3.953	8.14e-05	1
37	BICF2G630128074	rs23994446	10414213	A	ADD	1273	-0.1351	-3.001	0.002746	1
37	BICF2G630128438	rs23974997	11059491	G	ADD	1274	-0.09683	-2.604	0.00932	1
37	BICF2G630128440	rs9094346	11071096	A	ADD	1274	-0.04945	-1.363	0.1731	1
37	BICF2S23747459	rs24000999	16125274	A	ADD	1263	0.5431	8.008	2.635e-15	1
37	BICF2S23130379	rs23989574	22511649	A	ADD	1262	-0.02428	-0.4671	0.6405	1
37	BICF2S23354468	rs23999637	22520773	A	ADD	1230	-0.3986	-3.497	0.0004877	1
37	TIGRP2P420759_rs9011558	rs9011558	22531228	A	ADD	1267	0.266	7.236	8.015e-13	1
37	BICF2S23454445	rs24003122	25256068	A	ADD	1273	-0.1274	-3.418	0.0006513	1
37	BICF2P345434	rs9112248	25269328	A	ADD	1272	-0.09997	-2.694	0.007156	1
37	BICF2G630130748	rs23999512	25279957	G	ADD	1274	-0.1687	-4.517	6.841e-06	1
37	BICF2G630130787	rs23984289	25293327	G	ADD	1274	-0.1488	-3.965	7.756e-05	1
37	BICF2P1336096	rs8585921	25303147	G	ADD	1274	0.02077	0.572	0.5674	1
37	BICF2G630130815	rs24000804	25317848	G	ADD	1274	-0.07144	-1.823	0.06849	1
37	BICF2G630130868	rs8985870	25331052	A	ADD	1273	-0.07481	-1.857	0.06354	1
37	BICF2G630130877	rs24000924	25338016	A	ADD	1274	0.1629	3.771	0.00017	1
37	TIGRP2P421681_rs9022336	rs9022336	25434290	C	ADD	1262	0.109	2.838	0.004615	1
37	BICF2G630131022	rs24023544	25440792	G	ADD	1263	0.1867	5.297	1.389e-07	1
38	BICF2S23330389	rs24007858	2770567	A	ADD	1274	0.1102	2.9	0.0038	1
38	BICF2P252839	rs24012528	2773187	A	ADD	1240	0.3738	5.903	4.611e-09	1
38	BICF2P167478	rs24046841	2789437	A	ADD	1263	-0.1108	-2.752	0.006	1
38	BICF2S2294507	rs24052205	2806620	A	ADD	1264	-0.2684	-3.785	0.0001611	1
38	BICF2S2294399	rs24019485	2810738	G	ADD	1264	-0.2082	-4.219	2.632e-05	1
38	BICF2P1192083	rs24055113	2829607	G	ADD	1225	-0.1838	-4.665	3.431e-06	1
38	BICF2P1346958	rs24016854	2832956	A	ADD	1274	0.06472	1.657	0.09775	1
38	BICF2P226916	rs24036272	2844866	A	ADD	1274	0.1869	4.702	2.862e-06	1
38	BICF2S23650480	rs24036125	2864169	A	ADD	1273	-0.102	-2.664	0.007823	1
38	BICF2P3398	rs24029745	13410745	C	ADD	1273	0.01424	0.1571	0.8752	1
38	BICF2S23718048	rs24046320	13441214	A	ADD	1274	-0.006456	-0.1697	0.8653	1
38	BICF2P1319590	rs24043166	13452939	G	ADD	1264	0.05378	1.532	0.1257	1
38	BICF2P456295	rs24003475	13458260	A	ADD	1272	0.0365	1.004	0.3156	1
38	BICF2S23038312	rs24046734	13478730	A	ADD	1274	-0.004909	-0.1249	0.9006	1
38	TIGRP2P424207_rs8682484	rs8682484	13487072	G	ADD	1264	-0.09486	-2.066	0.03905	1
38	TIGRP2P426169_rs9198100	rs9198100	17858136	A	ADD	1274	0.0225	0.6045	0.5457	1
38	BICF2S24315997	rs24011547	17858474	A	ADD	1264	-0.1576	-1.553	0.1208	1
38	BICF2S22958414	rs24007930	17861393	G	ADD	1273	0.01083	0.2273	0.8202	1
38	BICF2G63070045	rs24051557	17865183	A	ADD	1274	-0.03183	-0.5644	0.5726	1
38	BICF2G63070041	rs24051541	17874461	A	ADD	1273	0.02489	0.6739	0.5005	1
38	BICF2G63070015	rs24051475	17894064	G	ADD	1274	0.009449	0.2234	0.8233	1
38	BICF2G63070008	rs24037353	17895323	A	ADD	1273	0.09933	2.505	0.01235	1
38	BICF2G63069999	rs24037341	17903730	A	ADD	1274	0.2441	4.681	3.154e-06	1
38	BICF2P210367	rs24020975	17909132	G	ADD	1264	0.04083	1.119	0.2635	1
38	BICF2G63069968	rs24032526	17919632	C	ADD	1273	0.06759	1.396	0.1631	1

## Sheet: 4b.ResampledAnalysis
Table 4b. PLINK Output for significant/Marginally significant SNPs after resample analysis for cancer mortality residuals.
Subsample #	CHR	SNP	BP	A1	TEST	NMISS	BETA	STAT	P	Corrected P	Significant (P < 0.05) (**) or marginally significant (P < 0.1) (*)
Subsample 1	18	rs22628734	51567888	A	ADD	1117	0.9802	17.95	1.814e-63	0.003996	**
	2	rs22821286	65016323	A	ADD	1116	1.066	14.6	2.521e-44	0.02997	**
	3	rs23539000	57118495	C	ADD	1147	0.5093	13.73	7.536e-40	0.0529471	*
	3	rs23603551	57122649	G	ADD	1146	0.7803	12.97	5.39e-36	0.0869131	*
Subsample 2	18	rs22628734	51567888	A	ADD	1118	0.9951	18.46	1.382e-66	0.002997	**
	2	rs22821286	65016323	A	ADD	1120	1.071	15.16	2.377e-47	0.022977	**
	3	rs23539000	57118495	C	ADD	1147	0.5641	15.03	9.279e-47	0.022977	**
	3	rs23629466	57088297	G	ADD	1147	0.5145	13.33	9.142e-38	0.0889111	*
	3	rs23603551	57122649	G	ADD	1146	0.8014	13.14	7.514e-37	0.0979021	*
Subsample 3	18	rs22628734	51567888	A	ADD	1116	1.026	18.18	6.614e-65	0.001998	**
	3	rs23539000	57118495	C	ADD	1147	0.5565	14.88	6.83e-46	0.014985	**
	2	rs22821286	65016323	A	ADD	1118	1.053	14.01	3.501e-41	0.031968	**
	3	rs23629466	57088297	G	ADD	1147	0.4916	12.86	1.899e-35	0.0789211	*
	3	rs23603551	57122649	G	ADD	1146	0.775	12.72	8.735e-35	0.0849151	*
Subsample 4	18	rs22628734	51567888	A	ADD	1120	1.01	18.65	8.629e-68	0.001998	**
	2	rs22821286	65016323	A	ADD	1120	1.137	15.43	7.557e-49	0.00899101	**
	3	rs23539000	57118495	C	ADD	1147	0.5359	14.24	1.748e-42	0.026973	**
	3	rs23603551	57122649	G	ADD	1146	0.7876	12.79	4.176e-35	0.0999001	*
Subsample 5	18	rs22628734	51567888	A	ADD	1113	1.036	19	6.038e-70	0.000999001	**
	3	rs23539000	57118495	C	ADD	1147	0.5511	14.83	1.281e-45	0.017982	**
	2	rs22821286	65016323	A	ADD	1115	1.062	14.53	6.088e-44	0.024975	**
	3	rs23603551	57122649	G	ADD	1146	0.8713	14.3	8.766e-43	0.02997	**
	3	rs23629466	57088297	G	ADD	1147	0.5117	13.38	4.654e-38	0.0619381	*
Subsample 6	18	rs22628734	51567888	A	ADD	1116	1.043	18.55	3.896e-67	0.001998	**
	2	rs22821286	65016323	A	ADD	1119	1.085	14.83	1.464e-45	0.022977	**
	3	rs23539000	57118495	C	ADD	1147	0.547	14.46	1.128e-43	0.035964	**
	3	rs23603551	57122649	G	ADD	1146	0.8387	13.55	6.541e-39	0.0679321	**
Subsample 7	18	rs22628734	51567888	A	ADD	1116	0.9985	17.91	2.966e-63	0.000999001	**
	2	rs22821286	65016323	A	ADD	1119	1.078	14.82	1.696e-45	0.018981	**
	3	rs23539000	57118495	C	ADD	1147	0.546	14.57	3.232e-44	0.020979	**
	3	rs23603551	57122649	G	ADD	1146	0.8203	13.44	2.497e-38	0.0649351	*
	3	rs23629466	57088297	G	ADD	1147	0.5053	13.18	4.688e-37	0.0719281	*
Subsample 8	18	rs22628734	51567888	A	ADD	1117	0.995	17.82	1.059e-62	0.000999001	**
	2	rs22821286	65016323	A	ADD	1117	1.132	14.86	1.058e-45	0.018981	**
	3	rs23539000	57118495	C	ADD	1147	0.529	14.22	2.223e-42	0.035964	**
	3	rs23603551	57122649	G	ADD	1146	0.7921	13.22	3.119e-37	0.0799201	*
Subsample 9	18	rs22628734	51567888	A	ADD	1116	1.011	18.6	1.837e-67	0.000999001	**
	2	rs22821286	65016323	A	ADD	1118	1.094	15.34	2.548e-48	0.017982	**
	3	rs23539000	57118495	C	ADD	1147	0.5467	14.66	1.046e-44	0.026973	**
	3	rs23629466	57088297	G	ADD	1147	0.5265	13.74	6.799e-40	0.048951	**
	3	rs23603551	57122649	G	ADD	1146	0.8075	13.19	4.491e-37	0.0759241	*
Subsample 10	18	rs22628734	51567888	A	ADD	1118	1.002	18.19	6.356e-65	0.002997	**
	2	rs22821286	65016323	A	ADD	1117	1.076	14.76	3.562e-45	0.030969	**
	3	rs23539000	57118495	C	ADD	1147	0.5442	14.59	2.287e-44	0.032967	**
	3	rs23603551	57122649	G	ADD	1146	0.8363	14.15	4.981e-42	0.045954	**
	3	rs23629466	57088297	G	ADD	1147	0.5162	13.48	1.473e-38	0.0729271	*
