# Supplementary material for: A scan for genes associated with cancer mortality and longevity in pedigree dog breeds
Source: Mamm Genome. 2020 Jul 13;31(7):215–27. doi: 10.1007/s00335-020-09845-1 (PMC7496057; doi:10.1007/s00335-020-09845-1)
Supplement: Supplementary file 5 — (XLSX 254 kb) [file 335_2020_9845_MOESM5_ESM.xlsx]

## Sheet: 5a.LongevityResidualsPLINKOut
Table 5a. PLINK Output for longevity residuals. Corrected P Values obtained from permutation analysis. SNPs of interest are highlighted in yellow.
CHR	SNP Name from Shannon et al. 2015	rs # from dbGaP	BP	A1	TEST	NMISS	BETA	STAT	P	Corrected P	Significant (P < 0.05) (**) /Marginally Significant (P < 0.1) (*)
13	BICF2P443696	rs9067088	50802666	A	ADD	1274	-0.5795	-13.66	9.657e-40	0.0849151	*
30	BICF2G630407114	rs23627921	19633856	G	ADD	1272	-0.452	-13.19	2.559e-37	0.133866
8	BICF2S23052976	rs24446405	45946690	G	ADD	1240	-0.9431	-12.51	6.407e-34	0.255744
9	BICF2P1069150	rs22664162	4434811	G	ADD	1264	0.4319	12.37	2.94e-33	0.295704
18	BICF2P1173002	rs22670436	52248911	G	ADD	1272	-0.5025	-11.95	2.794e-31	0.41958
3	BICF2P662576	rs24844304	54546712	A	ADD	1272	-0.4123	-11.91	4.472e-31	0.432567
2	BICF2P1224367	rs22828392	74311337	A	ADD	1274	-0.492	-11.85	8.455e-31	0.443556
4	BICF2P758372	rs24169479	19634708	G	ADD	1263	0.4131	11.77	1.957e-30	0.464535
23	TIGRP2P302290_rs9054973	rs9054973	19586880	A	ADD	1264	-0.5083	-11.57	1.721e-29	0.544456
5	BICF2G630184023	rs24234570	34936206	A	ADD	1274	-0.5363	-11.45	5.758e-29	0.583417
3	BICF2G630348906	rs23530097	72977758	A	ADD	1240	-0.5765	-11.44	7.282e-29	0.591409
7	BICF2P1046681	rs24383783	16304570	G	ADD	1274	-0.6685	-11.11	1.883e-27	0.698302
25	BICF2G63096485	rs23209592	27779581	A	ADD	1274	-0.382	-10.81	3.958e-26	0.767233
30	BICF2G630407130	rs23640615	19601607	G	ADD	1274	0.3708	10.8	4.279e-26	0.773227
34	BICF2P456489	rs23821336	12601291	A	ADD	1274	-0.4744	-10.64	2.09e-25	0.816184
1	BICF2G630724059	rs21904798	40524431	A	ADD	1220	-0.8231	-10.48	1.207e-24	0.848152
31	BICF2G630726582	rs23682259	776281	G	ADD	1274	-0.5095	-10.35	3.653e-24	0.871129
4	BICF2P475682	rs24101989	53368619	G	ADD	1274	0.5129	10.3	5.708e-24	0.883117
25	BICF2G63096371	rs23209153	27622403	A	ADD	1274	-0.489	-10.32	5.111e-24	0.883117
6	BICF2P1397621	rs24306238	18418635	G	ADD	1271	-0.3963	-10.22	1.345e-23	0.901099
24	TIGRP2P311471_rs9072221	rs9072221	12764473	A	ADD	1274	-0.3544	-10.21	1.391e-23	0.901099
25	BICF2P1309207	rs23265370	15299607	A	ADD	1274	-0.4104	-10.21	1.366e-23	0.901099
17	BICF2P471362	rs22573812	23303006	G	ADD	1264	0.5212	10.17	2.088e-23	0.91009
6	BICF2S23121085	rs24304827	25910792	A	ADD	1274	-0.4561	-10.14	2.617e-23	0.915085
6	BICF2S23913391	rs24314351	9997769	A	ADD	1264	0.3944	9.919	2.212e-22	0.946054
20	BICF2G630446481	rs22844953	53791049	G	ADD	1262	-0.5972	-9.897	2.73e-22	0.948052
3	BICF2P713565	rs8939677	54586931	G	ADD	1263	0.3701	9.873	3.381e-22	0.949051
4	BICF2P559531	rs24109113	19677201	A	ADD	1274	0.4325	9.775	8.252e-22	0.958042
5	BICF2G630184039	rs24200290	34959944	A	ADD	1274	-0.3396	-9.659	2.38e-21	0.968032
2	BICF2P840613	rs22785451	19698719	A	ADD	1273	-0.368	-9.624	3.288e-21	0.972028
25	BICF2G63096461	rs23209532	27766718	A	ADD	1272	-0.4425	-9.55	6.414e-21	0.975025
25	BICF2G63096494	rs23209612	27791404	G	ADD	1269	-0.3346	-9.485	1.15e-20	0.983017
30	BICF2G630407100	rs23627959	19649767	A	ADD	1274	-0.3269	-9.476	1.246e-20	0.983017
3	BICF2G630347978	rs23538165	71404382	A	ADD	1274	-0.3597	-9.442	1.684e-20	0.986014
2	BICF2P1332005	rs22809280	71361047	A	ADD	1103	-0.6634	-9.367	4.086e-20	0.992008
6	BICF2P1131020	rs8714952	12703842	A	ADD	1274	-0.3403	-9.403	2.389e-20	0.992008
7	BICF2P328871	rs24410265	16295905	C	ADD	1264	-0.4697	-9.326	4.779e-20	0.992008
15	TIGRP2P201223_rs8590826	rs8590826	40891278	G	ADD	1273	-0.3282	-9.389	2.71e-20	0.992008
30	BICF2G630407137	rs23640607	19586898	A	ADD	1274	-0.3277	-9.359	3.523e-20	0.992008
7	BICF2G630553667	rs24435097	16255450	G	ADD	1273	-0.6808	-9.305	5.666e-20	0.993007
15	BICF2G630441676	rs22402200	13852979	A	ADD	1239	-0.6221	-9.294	6.51e-20	0.993007
2	BICF2S23729751	rs22857963	77497372	G	ADD	1272	-0.3269	-9.109	3.134e-19	0.995005
7	BICF2S24322612	rs24439769	77514623	A	ADD	1274	-0.5259	-9.213	1.271e-19	0.995005
11	BICF2G630294756	rs22125182	16028225	A	ADD	1274	0.3587	9.158	2.052e-19	0.995005
15	TIGRP2P201225_rs9103226	rs9103226	40901780	G	ADD	1267	-0.3207	-9.155	2.121e-19	0.995005
20	BICF2P433229	rs22860610	25012096	C	ADD	1270	-0.4311	-9.17	1.857e-19	0.995005
25	BICF2P251437	rs9148293	15402421	G	ADD	1274	0.3242	9.115	2.98e-19	0.995005
26	BICF2P1280702	rs23291243	29767754	G	ADD	1274	-0.5359	-9.119	2.883e-19	0.995005
9	BICF2P234941	rs22660173	1332950	A	ADD	1262	-0.3982	-9.062	4.756e-19	0.996004
14	BICF2P280731	rs22309012	55507317	A	ADD	1273	-0.3229	-8.973	1.01e-18	0.996004
20	TIGRP2P278109_rs8917987	rs8917987	55910115	A	ADD	1273	-0.3511	-9.078	4.123e-19	0.996004
30	BICF2G630407070	rs23628060	19691191	A	ADD	1240	-0.7141	-9.011	7.573e-19	0.996004
13	BICF2P161743	rs24740888	50776556	G	ADD	1263	-0.3337	-8.878	2.294e-18	0.997003
17	BICF2P521827	rs22607634	56915535	A	ADD	1274	-0.6299	-8.881	2.205e-18	0.997003
6	BICF2P326205	rs9119807	36748239	A	ADD	1264	0.7114	8.726	8.226e-18	0.998002
8	TIGRP2P119615_rs8841501	rs8841501	65122019	A	ADD	1264	0.379	8.714	9.095e-18	0.998002
12	BICF2P1172667	rs8690001	70080422	G	ADD	1263	0.336	8.73	7.93e-18	0.998002
20	BICF2P908327	rs22877387	46959447	A	ADD	1261	0.3213	8.813	3.966e-18	0.998002
22	BICF2G630335731	rs23036002	48787369	G	ADD	1239	-0.5301	-8.722	8.683e-18	0.998002
23	BICF2S23321993	rs23146981	19534992	A	ADD	1274	-0.3198	-8.748	6.737e-18	0.998002
29	BICF2P1232972	rs23479855	16414799	A	ADD	1241	-0.8705	-8.747	7.048e-18	0.998002
33	BICF2P330420	rs9118451	24316974	G	ADD	1274	0.3136	8.839	3.142e-18	0.998002
3	BICF2P1340094	rs23596443	54564467	A	ADD	1273	-0.3094	-8.684	1.152e-17	0.999001
17	BICF2G630216056	rs22547521	23405230	G	ADD	1274	0.3139	8.684	1.154e-17	0.999001
18	BICF2P895109	rs8846815	10976374	A	ADD	1274	0.3014	8.539	3.8e-17	0.999001
25	BICF2P1221429	rs23243693	39692164	A	ADD	1273	-0.3343	-8.648	1.555e-17	0.999001
32	BICF2G630599262	rs23736564	6664298	A	ADD	1274	-0.3636	-8.575	2.841e-17	0.999001
1	BICF2P1396838	*	93166693	A	ADD	1263	0.1887	4.826	1.566e-06	1
1	BICF2P803874	rs21876608	107013127	A	ADD	1274	0.1184	2.183	0.02923	1
1	BICF2P1189619	rs21878205	96727074	G	ADD	1263	0.1733	3.322	0.0009193	1
1	BICF2P660036	rs21878312	99377520	A	ADD	1264	-0.1473	-3.01	0.002664	1
1	BICF2P107456	rs21880424	91765598	C	ADD	1261	0.2633	6.734	2.499e-11	1
1	BICF2P380187	rs21880704	122017929	A	ADD	1241	-0.3576	-2.848	0.004476	1
1	BICF2P1004882	rs21881351	112364756	A	ADD	1272	-0.1704	-4.542	6.102e-06	1
1	BICF2P665436	rs21884927	112843372	A	ADD	1273	-0.165	-4.25	2.295e-05	1
1	BICF2S23112732	rs21885666	27198757	G	ADD	1274	-0.2213	-5.995	2.653e-09	1
1	BICF2S23350222	rs21887268	113419564	A	ADD	1264	-0.2273	-3.456	0.0005657	1
1	BICF2P1017691	rs21889383	112920506	G	ADD	1272	-0.06213	-1.313	0.1895	1
1	BICF2P197023	rs21891124	114247695	A	ADD	1230	0.5486	2.905	0.003735	1
1	BICF2S23763633	rs21894066	93189363	G	ADD	1264	-0.02344	-0.6838	0.4942	1
1	BICF2P1341927	rs21894726	18301303	C	ADD	1273	0.004774	0.1275	0.8986	1
1	BICF2P1368367	rs21895175	47552665	A	ADD	1274	-0.2495	-5.646	2.02e-08	1
1	BICF2S2314510	rs21896271	112282131	A	ADD	1264	-0.09242	-1.665	0.09609	1
1	BICF2P1031723	rs21896380	73436038	A	ADD	1237	-0.1391	-3.711	0.0002156	1
1	BICF2S23336068	rs21896995	40375758	A	ADD	1252	-0.003415	-0.08964	0.9286	1
1	BICF2P1273173	rs21898312	48935114	G	ADD	1273	0.001266	0.03071	0.9755	1
1	BICF2P394929	rs21898787	113367868	A	ADD	1264	0.2189	2.948	0.003261	1
1	BICF2S23015549	rs21900518	109805853	A	ADD	1260	-0.2046	-3.926	9.101e-05	1
1	BICF2P525849	rs21900577	114208874	G	ADD	1264	0.3247	4.531	6.423e-06	1
1	BICF2P652096	rs21902444	99564406	A	ADD	1264	-0.04364	-1.131	0.2584	1
1	BICF2S23355651	rs21903305	62106353	A	ADD	1263	0.08301	2.036	0.04193	1
1	BICF2P388388	rs21905063	88300880	A	ADD	1264	0.275	4.864	1.292e-06	1
1	BICF2S237626	rs21907290	101753910	A	ADD	1263	-0.01166	-0.3004	0.7639	1
1	BICF2P157249	rs21908625	62071219	A	ADD	1231	-0.2851	-2.931	0.003443	1
1	BICF2P971300	rs21911197	103056979	A	ADD	1262	-0.08492	-1.352	0.1765	1
1	BICF2P1089547	rs21911367	48224982	A	ADD	1249	-0.1122	-2.917	0.003602	1
1	BICF2P266591	rs21913557	112738186	A	ADD	1263	0.04205	1.148	0.2513	1
1	BICF2P211302	rs21914290	113382422	A	ADD	1274	-0.03772	-0.7236	0.4695	1
1	BICF2S2397354	rs21914905	91814566	G	ADD	1263	0.003911	0.08226	0.9345	1
1	BICF2G630724002	rs21915215	40466782	A	ADD	1264	-0.2792	-7.535	9.262e-14	1
1	BICF2G630724013	rs21915263	40473447	G	ADD	1273	-0.1503	-3.919	9.381e-05	1
1	BICF2G630724019	rs21915296	40485084	C	ADD	1231	-0.2203	-2.396	0.0167	1
1	BICF2P201475	rs21915532	59270226	G	ADD	1253	0.01302	0.271	0.7864	1
1	BICF2P1361775	rs21915561	114193184	G	ADD	1264	0.3443	5.093	4.054e-07	1
1	BICF2P1057238	rs21915682	116945742	G	ADD	1274	-0.2421	-6.309	3.868e-10	1
1	BICF2P388245	rs21916029	117924008	A	ADD	1264	0.02901	0.7299	0.4656	1
1	BICF2S23623108	rs21916492	99426726	C	ADD	1249	-0.04017	-0.9729	0.3308	1
1	BICF2G630723893	rs21917626	40350220	A	ADD	1272	-0.1386	-2.938	0.003365	1
1	BICF2G630723907	rs21917660	40361808	G	ADD	1273	0.07656	1.923	0.05472	1
1	BICF2S23454979	rs21919187	59260751	G	ADD	1263	0.1491	3.832	0.0001333	1
1	BICF2P518419	rs21920612	99639702	A	ADD	1274	0.08504	1.188	0.2352	1
1	BICF2P415787	rs21921024	27131601	G	ADD	1264	0.1128	2.784	0.005453	1
1	BICF2S2341721	rs21931069	117952001	A	ADD	1231	0.1774	2.908	0.003701	1
1	BICF2S23216058	rs21936792	112727677	A	ADD	1273	-0.09659	-2.496	0.0127	1
1	BICF2S22915201	rs21937680	106950987	A	ADD	1263	0.06535	1.167	0.2435	1
1	BICF2G630709473	rs21937683	6825957	G	ADD	1274	0.001675	0.04354	0.9653	1
1	BICF2P994559	rs21938024	106972431	A	ADD	1225	0.2769	3.949	8.3e-05	1
1	BICF2S2318020	rs21938272	80797303	G	ADD	1264	-0.2514	-4.401	1.168e-05	1
1	BICF2P1080370	rs21942296	59177329	G	ADD	1264	0.02837	0.768	0.4426	1
1	BICF2S23217693	rs21942465	95405208	A	ADD	1274	-0.05033	-0.9968	0.3191	1
1	BICF2S2369957	rs21942497	48203222	A	ADD	1272	-0.1392	-3.715	0.0002121	1
1	BICF2S23623603	rs21942502	80826331	A	ADD	1264	-0.07288	-0.9432	0.3457	1
1	BICF2S23117816	rs21942907	96762889	G	ADD	1263	0.06854	1.816	0.06955	1
1	BICF2P508906	rs21943506	112722060	G	ADD	1264	-0.09533	-2.608	0.009218	1
1	BICF2G630722388	rs21945978	38271605	G	ADD	1271	-0.03853	-1.034	0.3012	1
1	BICF2S23624019	rs21947298	72142243	G	ADD	1230	0.1518	1.867	0.0622	1
1	BICF2P1192998	rs21948032	99722113	A	ADD	1274	-0.1525	-4.041	5.643e-05	1
1	BICF2S22936205	rs21950390	48187562	A	ADD	1263	-0.0975	-2.418	0.01576	1
1	BICF2P354177	rs21954492	106325440	G	ADD	1273	-0.08178	-2.196	0.0283	1
1	BICF2G630722601	rs21954872	38397309	G	ADD	1270	-0.1823	-3.859	0.0001197	1
1	BICF2G630722635	rs21954969	38422354	G	ADD	1273	-0.1166	-2.71	0.006818	1
1	BICF2S23760137	rs21956711	93219668	A	ADD	1263	0.0234	0.6836	0.4943	1
1	BICF2P612351	rs21959114	112823223	A	ADD	1262	-0.07706	-1.334	0.1824	1
1	BICF2P612353	rs21959118	112821572	G	ADD	1274	-0.4457	-7.086	2.288e-12	1
1	BICF2P1055998	rs21960191	95424211	A	ADD	1263	0.1123	2.64	0.008399	1
1	BICF2P631882	rs21962475	59117982	G	ADD	1251	-0.3338	-4.898	1.093e-06	1
1	BICF2S23323935	rs21963861	56881235	A	ADD	1264	0.0006612	0.01157	0.9908	1
1	BICF2G630722672	rs21964382	38442275	A	ADD	1274	-0.137	-3.454	0.0005708	1
1	BICF2G630792894	rs21964885	80743187	A	ADD	1274	-0.2892	-5.873	5.449e-09	1
1	BICF2P915029	rs21964900	102356088	A	ADD	1264	-0.03216	-0.5178	0.6047	1
1	BICF2P821713	rs21965190	73480956	A	ADD	1240	-0.4827	-7.818	1.139e-14	1
1	BICF2G630725594	rs21966141	47523815	G	ADD	1273	0.1201	1.947	0.05178	1
1	BICF2G630725595	rs21966143	47540999	A	ADD	1272	-0.02926	-0.761	0.4468	1
1	BICF2S23228778	rs21967177	117936408	C	ADD	1274	0.0673	1.74	0.08206	1
1	BICF2S2319823	rs21967261	91928725	A	ADD	1263	-0.00648	-0.1096	0.9128	1
1	BICF2S23639280	rs21968721	101770467	G	ADD	1272	-0.08276	-2.111	0.035	1
1	BICF2P290200	rs21969005	47588613	A	ADD	1273	-0.1096	-2.763	0.005807	1
1	BICF2G630790335	rs21970313	93125769	C	ADD	1273	0.1821	5.067	4.647e-07	1
1	BICF2G630725837	rs21972364	48197637	A	ADD	1229	-0.06271	-0.9255	0.3549	1
1	BICF2P1285024	rs21972996	106897371	A	ADD	1273	-0.04116	-1.048	0.295	1
1	BICF2P388556	rs21973012	99825752	G	ADD	1239	-0.1559	-4.181	3.1e-05	1
1	BICF2S23417524	rs21975569	59160460	G	ADD	1272	0.00677	0.1557	0.8763	1
1	BICF2S2354477	rs21975963	61770970	G	ADD	1263	0.07262	1.994	0.0464	1
1	BICF2P751584	rs21976088	112351702	A	ADD	1264	0.03303	0.8093	0.4185	1
1	BICF2P1128620	rs21976466	47579829	A	ADD	1263	-0.1368	-3.348	0.0008393	1
1	BICF2P1114691	rs21976766	112954243	A	ADD	1256	0.05531	1.524	0.1278	1
1	BICF2P901279	rs21976990	47564862	G	ADD	1273	-0.07273	-1.798	0.07248	1
1	BICF2P1332375	rs21977571	112850570	A	ADD	1273	-0.1278	-2.693	0.007171	1
1	BICF2P739078	rs21977894	108596441	A	ADD	1264	0.3341	2.634	0.008539	1
1	BICF2P275233	rs21980170	117910809	T	ADD	1274	-0.2814	-5.778	9.522e-09	1
1	BICF2P1019161	rs21984091	122038318	A	ADD	1270	-0.01558	-0.3966	0.6917	1
1	BICF2S23411231	rs21984891	27082072	A	ADD	1273	0.01563	0.3684	0.7126	1
1	BICF2G630714631	rs21987206	18330993	G	ADD	1274	0.0359	0.9497	0.3424	1
1	BICF2S23910322	rs21992577	112755712	G	ADD	1264	0.03234	0.5634	0.5733	1
1	BICF2P932626	rs22000223	108613925	A	ADD	1230	0.3846	4.227	2.538e-05	1
1	BICF2P886059	rs22002126	112290755	G	ADD	1274	0.06807	1.755	0.07942	1
1	BICF2S23318901	rs22011273	40243610	A	ADD	1264	-0.04472	-0.9726	0.331	1
1	BICF2P1452503	rs22011645	112597943	G	ADD	1264	0.3361	5.326	1.185e-07	1
1	BICF2P1137653	rs22012144	106316823	A	ADD	1273	-0.0568	-1.54	0.1238	1
1	BICF2P424072	rs22013563	93179652	G	ADD	1264	0.2437	6.411	2.04e-10	1
1	BICF2S23441691	rs22014452	109278824	A	ADD	1230	-0.3926	-6.265	5.163e-10	1
1	BICF2S2333854	rs22027461	88316574	G	ADD	1274	-0.2574	-5.093	4.062e-07	1
1	BICF2P904535	rs22027667	110207732	A	ADD	1262	-0.1973	-5.357	1.003e-07	1
1	BICF2S23729822	rs22028072	117917907	A	ADD	1274	-0.2038	-4.553	5.786e-06	1
1	BICF2G630714624	rs22041203	18322316	A	ADD	1274	0.06763	1.796	0.07267	1
1	G65f57S150	rs397509865	91966488	A	ADD	1256	-0.1702	-2.359	0.01849	1
1	G86f33S291	rs397511321	109781287	G	ADD	1274	-0.1314	-3.219	0.001318	1
1	BICF2P1285465	rs850575387	95435979	C	ADD	1263	0.04458	1.183	0.2369	1
1	BICF2P1075254	rs851655271	112305909	A	ADD	1263	0.1976	4.4	1.172e-05	1
1	BICF2S23549798	rs852036334	106903994	A	ADD	1274	0.03022	0.6272	0.5306	1
1	BICF2P1348965	rs8577296	59212650	A	ADD	1255	-0.09003	-2.404	0.01636	1
1	TIGRP2P868_rs8587119	rs8587119	27109036	C	ADD	1255	0.1069	2.084	0.03733	1
1	BICF2P1257787	rs8636836	73416338	G	ADD	1273	-0.1724	-4.719	2.636e-06	1
1	BICF2S2364711	rs8638432	80898359	G	ADD	1274	0.1134	1.836	0.06661	1
1	TIGRP2P871_rs8681644	rs8681644	27115230	A	ADD	1264	0.1766	3.521	0.0004458	1
1	BICF2P1006541	rs8785510	61807469	A	ADD	1274	-0.1953	-5.3	1.361e-07	1
1	TIGRP2P2281_rs8858046	rs8858046	40262132	A	ADD	1263	0.1342	3.558	0.0003873	1
1	BICF2P865928	rs8861864	27075592	A	ADD	1274	-0.06564	-1.762	0.07835	1
1	BICF2P642256	rs8975415	56905142	G	ADD	1262	0.2171	5.613	2.447e-08	1
1	TIGRP2P9038_rs8982284	rs8982284	73402354	G	ADD	1274	0.1049	1.916	0.05555	1
1	BICF2P582972	rs9004077	62094560	G	ADD	1263	0.1431	3.531	0.0004296	1
1	BICF2P504077	rs9039767	40289153	G	ADD	1274	0.1356	3.377	0.0007558	1
1	BICF2P405685	rs9087672	27072157	A	ADD	1274	-0.1279	-3.375	0.00076	1
1	TIGRP2P12370_rs9133849	rs9133849	88290162	A	ADD	1264	0.1008	2.773	0.005638	1
1	TIGRP2P5220_rs9137824	rs9137824	59246152	A	ADD	1264	-0.09142	-2.433	0.01512	1
1	BICF2P162496	rs9178532	27209577	A	ADD	1274	-0.1619	-3.438	0.0006051	1
1	BICF2P111872	rs9193302	40269165	C	ADD	1263	-0.0499	-1.262	0.2071	1
1	TIGRP2P4799_rs9231375	rs9231375	56891207	A	ADD	1263	0.1205	2.904	0.003745	1
2	BICF2G630673547	*	14665624	C	ADD	1273	0.1674	4.471	8.482e-06	1
2	BICF2S22925116	rs22737578	29473226	A	ADD	1230	-0.2958	-4.537	6.255e-06	1
2	BICF2P1082128	rs22738440	19729158	C	ADD	1264	0.0336	0.6758	0.4993	1
2	BICF2P355095	rs22738805	45877850	G	ADD	1272	-0.05121	-1.292	0.1968	1
2	BICF2P1207495	rs22751814	77261730	G	ADD	1274	-0.008651	-0.2098	0.8339	1
2	BICF2P311670	rs22754291	77264611	G	ADD	1246	-0.1831	-2.679	0.007478	1
2	BICF2P1081779	rs22765466	55269072	A	ADD	1274	-0.08408	-1.629	0.1035	1
2	BICF2P1051108	rs22769414	76717895	A	ADD	1231	0.422	4.174	3.206e-05	1
2	BICF2P802107	rs22769662	67943444	A	ADD	1273	-0.08912	-1.889	0.05911	1
2	BICF2P292015	rs22770510	54329652	A	ADD	1263	-0.1033	-1.711	0.08725	1
2	BICF2S23625260	rs22770880	29501245	A	ADD	1230	-0.1505	-2.274	0.02313	1
2	BICF2P454296	rs22775044	10611788	A	ADD	1272	0.08076	2.102	0.03572	1
2	BICF2P566046	rs22775177	19756782	A	ADD	1273	0.1407	3.862	0.000118	1
2	BICF2S22930408	rs22776427	76604966	G	ADD	1274	-0.07205	-1.102	0.2708	1
2	BICF2P199865	rs22777451	46070897	A	ADD	1264	-0.04176	-1.089	0.2765	1
2	BICF2P860763	rs22779172	76722130	A	ADD	1264	0.3306	4.154	3.491e-05	1
2	BICF2P205905	rs22784951	74244522	G	ADD	1274	-0.05977	-1.671	0.09491	1
2	BICF2P1033329	rs22785444	81733207	G	ADD	1274	-0.13	-3.431	0.0006218	1
2	BICF2P925308	rs22787770	68904867	A	ADD	1264	0.04207	0.4402	0.6598	1
2	BICF2S23620100	rs22787804	59946860	G	ADD	1260	-0.184	-5.079	4.368e-07	1
2	BICF2P1303486	rs22790720	66866387	A	ADD	1274	-0.002136	-0.03524	0.9719	1
2	BICF2S24410747	rs22790786	77903613	A	ADD	1274	-0.1284	-2.893	0.003886	1
2	BICF2P1077224	rs22790954	45892371	G	ADD	1273	0.05533	1.446	0.1483	1
2	BICF2P819357	rs22791480	76487191	A	ADD	1272	-0.2383	-6.332	3.355e-10	1
2	BICF2G630675317	rs22794189	10510794	G	ADD	1274	-0.04651	-1.035	0.3009	1
2	BICF2G630675326	rs22794208	10500209	G	ADD	1274	0.04049	0.848	0.3966	1
2	BICF2G630675341	rs22794244	10486893	A	ADD	1274	-0.1277	-2.209	0.02738	1
2	BICF2G630675365	rs22794298	10455753	A	ADD	1264	0.04857	1.115	0.2652	1
2	BICF2P995618	rs22794525	46027028	A	ADD	1264	0.03887	1.012	0.3116	1
2	BICF2P897470	rs22795861	10554128	G	ADD	1263	0.2007	5.457	5.84e-08	1
2	BICF2P385093	rs22795956	81674946	G	ADD	1237	-0.1042	-2.798	0.005227	1
2	BICF2S23143196	rs22796155	76492426	A	ADD	1263	-0.02699	-0.4931	0.6221	1
2	BICF2S22922526	rs22797193	29422533	A	ADD	1251	-0.1554	-4.216	2.664e-05	1
2	BICF2P462433	rs22797454	78156996	G	ADD	1274	-0.2598	-5.471	5.397e-08	1
2	BICF2S22930246	rs22798688	81721386	A	ADD	1263	-0.2132	-4.219	2.627e-05	1
2	BICF2P261546	rs22801360	28322108	G	ADD	1263	0.009784	0.2583	0.7962	1
2	BICF2P757359	rs22802061	69657527	G	ADD	1274	-0.1997	-5.555	3.371e-08	1
2	BICF2S22915344	rs22803767	45998645	A	ADD	1274	0.02053	0.4355	0.6633	1
2	BICF2P1344351	rs22804099	66848646	A	ADD	1272	0.0135	0.2979	0.7659	1
2	BICF2S22912821	rs22804769	29377683	A	ADD	1274	-0.01097	-0.2151	0.8297	1
2	BICF2P548494	rs22804991	54595911	A	ADD	1264	0.001278	0.03362	0.9732	1
2	BICF2P900788	rs22805019	46107326	A	ADD	1273	-0.09009	-2.336	0.01963	1
2	BICF2P873831	rs22806407	28341590	C	ADD	1272	0.2114	5.847	6.362e-09	1
2	BICF2P1265655	rs22806726	29514490	A	ADD	1274	-0.3035	-4.46	8.904e-06	1
2	BICF2P780768	rs22807305	10467351	G	ADD	1262	0.03824	0.985	0.3248	1
2	BICF2P1000252	rs22807643	59815958	G	ADD	1264	0.01708	0.4614	0.6446	1
2	BICF2P188653	rs22808844	11537148	G	ADD	1273	-0.1484	-3.492	0.0004966	1
2	BICF2P455352	rs22809127	55347752	C	ADD	1264	-0.1202	-2.003	0.04538	1
2	BICF2G630675234	rs22809519	10643480	A	ADD	1273	0.1025	2.687	0.007314	1
2	BICF2G630675257	rs22809565	10630952	C	ADD	1264	-0.01157	-0.1608	0.8723	1
2	BICF2G630675261	rs22809573	10544331	A	ADD	1272	-0.01955	-0.4559	0.6485	1
2	BICF2G630675277	rs22809606	10536533	G	ADD	1264	-0.0324	-0.789	0.4303	1
2	BICF2P1266184	rs22809950	76504291	G	ADD	1274	-0.006648	-0.1405	0.8883	1
2	BICF2S23320092	rs22810249	59836262	A	ADD	1262	0.06612	1.793	0.07315	1
2	BICF2S23136506	rs22810869	29452279	A	ADD	1274	0.04867	1.009	0.313	1
2	BICF2G630674874	rs22811195	11337639	A	ADD	1260	0.05821	1.049	0.2945	1
2	BICF2P1338741	rs22811550	77357585	G	ADD	1264	-0.06573	-1.417	0.1568	1
2	BICF2S23435363	rs22812324	59895660	G	ADD	1273	0.19	5.108	3.762e-07	1
2	BICF2P1434352	rs22812937	46035922	A	ADD	1274	0.05184	1.381	0.1674	1
2	BICF2P421648	rs22815162	78165233	A	ADD	1264	0.3449	4.705	2.814e-06	1
2	BICF2P272035	rs22816776	67975348	A	ADD	1274	0.05874	1.075	0.2827	1
2	BICF2P164800	rs22817075	55318558	G	ADD	1274	0.0002944	0.006736	0.9946	1
2	BICF2P1038851	rs22817332	28359734	G	ADD	1274	0.156	4.302	1.823e-05	1
2	BICF2P1306674	rs22817503	46136892	A	ADD	1264	0.1091	2.807	0.005077	1
2	BICF2P834943	rs22817548	74218962	G	ADD	1273	-0.134	-3.026	0.002524	1
2	BICF2P538621	rs22818417	59821593	G	ADD	1274	0.1308	2.691	0.007212	1
2	BICF2P1339279	rs22818715	74234213	G	ADD	1271	-0.1865	-4.575	5.237e-06	1
2	BICF2S22947100	rs22818922	28368482	A	ADD	1271	0.07794	2.135	0.03292	1
2	BICF2P1067903	rs22820302	46128431	A	ADD	1264	0.0307	0.7711	0.4408	1
2	BICF2P696566	rs22823383	74252752	A	ADD	1264	-0.1266	-1.849	0.06468	1
2	BICF2P885420	rs22825318	81159179	A	ADD	1273	-0.03205	-0.7826	0.434	1
2	BICF2S2315706	rs22825561	19767001	A	ADD	1274	0.1705	4.156	3.453e-05	1
2	BICF2S232711	rs22825784	45989438	A	ADD	1272	0.07298	1.857	0.06349	1
2	BICF2P625239	rs22831463	78214715	A	ADD	1263	0.07723	1.821	0.06888	1
2	BICF2P792639	rs22833843	66826438	A	ADD	1264	-0.001541	-0.03865	0.9692	1
2	BICF2P5944	rs22836882	11450075	A	ADD	1274	-0.1171	-2.946	0.003274	1
2	BICF2P508336	rs22837971	81182790	G	ADD	1273	-0.04191	-0.967	0.3337	1
2	BICF2P1255825	rs22839306	81138412	G	ADD	1274	-0.2044	-4.274	2.064e-05	1
2	BICF2P1086070	rs22839678	55285165	A	ADD	1274	0.06691	1.629	0.1035	1
2	BICF2P1189103	rs22840692	66874898	T	ADD	1271	0.02992	0.7547	0.4506	1
2	BICF2P976674	rs22846972	46044944	A	ADD	1264	0.004814	0.1267	0.8992	1
2	BICF2S23411469	rs22855828	76571722	A	ADD	1261	0.09572	2.325	0.02026	1
2	BICF2P667104	rs22855892	10623295	A	ADD	1274	0.2342	6.044	1.972e-09	1
2	BICF2P927903	rs22856344	77387602	G	ADD	1273	-0.02391	-0.6478	0.5172	1
2	BICF2S23551762	rs22856569	74168030	C	ADD	1268	-0.1239	-3.276	0.00108	1
2	BICF2P1161960	rs22856613	67938553	G	ADD	1274	-0.1236	-3.316	0.0009376	1
2	BICF2S23511042	rs22857639	19688265	G	ADD	1264	-0.2478	-5.49	4.841e-08	1
2	BICF2S23354826	rs22858105	45916132	G	ADD	1274	0.2232	5.884	5.101e-09	1
2	BICF2P1433164	rs22859026	62368309	A	ADD	1263	0.1655	4.437	9.938e-06	1
2	BICF2S23540668	rs22859406	55338806	A	ADD	1263	0.03145	0.769	0.442	1
2	BICF2S23529489	rs22869627	84805989	A	ADD	1269	0.03618	0.7982	0.4249	1
2	BICF2P600602	rs22870323	67964423	G	ADD	1272	-0.1304	-2.35	0.01893	1
2	BICF2P1211992	rs22870362	78218196	A	ADD	1273	-0.02243	-0.5443	0.5863	1
2	BICF2S23033571	rs22871181	81672694	C	ADD	1264	-0.1991	-3.964	7.781e-05	1
2	BICF2S23411684	rs22871633	76575065	A	ADD	1274	-0.1895	-4.976	7.395e-07	1
2	BICF2P828220	rs22871635	54656088	A	ADD	1231	-0.009327	-0.1092	0.913	1
2	BICF2P640990	rs22872167	74276378	A	ADD	1273	-0.08413	-1.826	0.06815	1
2	BICF2P846957	rs22872299	71392269	G	ADD	1258	-0.2204	-4.918	9.925e-07	1
2	BICF2P97953	rs22873587	54584490	A	ADD	1263	0.03695	0.9857	0.3245	1
2	BICF2P1112770	rs22873945	45855566	C	ADD	1274	-0.1889	-4.527	6.551e-06	1
2	BICF2P314794	rs22875112	77910858	A	ADD	1274	-0.1886	-4.48	8.148e-06	1
2	BICF2S23726617	rs22875117	77287102	C	ADD	1264	-0.04867	-0.9728	0.3308	1
2	BICF2P1387854	rs8550943	84892886	A	ADD	1262	0.09993	2.582	0.009937	1
2	TIGRP2P32108_rs8599741	rs8599741	79347235	C	ADD	1273	0.1326	3.511	0.0004629	1
2	TIGRP2P31584_rs8615674	rs8615674	77468959	A	ADD	1229	-0.4957	-6.444	1.665e-10	1
2	BICF2P1249450	rs8642476	77277812	G	ADD	1264	0.05085	1.11	0.267	1
2	TIGRP2P31583_rs8645469	rs8645469	77464758	A	ADD	1274	-0.05966	-1.239	0.2156	1
2	TIGRP2P31563_rs8669501	rs8669501	77261557	A	ADD	1274	-0.1426	-2.866	0.004226	1
2	BICF2P1163089	rs8695593	84883821	A	ADD	1230	0.3069	4.083	4.725e-05	1
2	TIGRP2P30673_rs8764151	rs8764151	74204637	A	ADD	1263	-0.1632	-3.999	6.732e-05	1
2	BICF2P1027459	rs8774795	68628126	A	ADD	1273	-0.01777	-0.4792	0.6319	1
2	TIGRP2P31685_rs8822599	rs8822599	78230473	G	ADD	1274	0.03803	0.9054	0.3654	1
2	BICF2P894570	rs8846740	76531926	A	ADD	1271	0.08107	2.106	0.03544	1
2	TIGRP2P30681_rs8878130	rs8878130	74218794	A	ADD	1264	-0.2287	-3.353	0.0008219	1
2	BICF2P816132	rs8887616	76468765	G	ADD	1274	-0.233	-6.12	1.248e-09	1
2	TIGRP2P31438_rs8890826	rs8890826	76748155	G	ADD	1263	0.01854	0.4681	0.6398	1
2	BICF2P792375	rs8899989	74279565	G	ADD	1264	-0.08393	-1.265	0.2061	1
2	TIGRP2P20609_rs8911615	rs8911615	10650494	A	ADD	1263	0.05161	1.364	0.1728	1
2	TIGRP2P20627_rs8932526	rs8932526	10601773	A	ADD	1264	0.067	1.419	0.1562	1
2	TIGRP2P32102_rs8934849	rs8934849	79335002	A	ADD	1264	-0.003179	-0.07591	0.9395	1
2	TIGRP2P30705_rs8958009	rs8958009	74306042	G	ADD	1274	-0.1761	-4.841	1.447e-06	1
2	TIGRP2P33338_rs8968184	rs8968184	81778136	C	ADD	1268	0.148	3.009	0.002676	1
2	TIGRP2P25281_rs8977734	rs8977734	55249823	A	ADD	1264	0.09256	1.714	0.08675	1
2	TIGRP2P33174_rs8996240	rs8996240	81179102	A	ADD	1264	0.09575	1.609	0.1078	1
2	BICF2P557172	rs9015671	10639674	G	ADD	1274	0.2372	5.407	7.644e-08	1
2	TIGRP2P29146_rs9052379	rs9052379	68916399	G	ADD	1264	0.2868	5.461	5.701e-08	1
2	BICF2P425247	rs9074752	76588663	A	ADD	1272	-0.1408	-3.753	0.0001824	1
2	TIGRP2P31231_rs9080194	rs9080194	76422953	A	ADD	1271	-0.06641	-1.698	0.08967	1
2	BICF2P402235	rs9089173	81205744	A	ADD	1272	0.05053	1.337	0.1814	1
2	TIGRP2P25130_rs9090568	rs9090568	54622400	A	ADD	1259	-0.00465	-0.117	0.9069	1
2	BICF2P340010	rs9114542	81195414	G	ADD	1273	-0.045	-1.112	0.2663	1
2	TIGRP2P30666_rs9128762	rs9128762	74170234	A	ADD	1231	0.6194	7.586	6.48e-14	1
2	TIGRP2P28649_rs9180684	rs9180684	66813682	A	ADD	1264	0.2118	3.534	0.0004239	1
3	BICF2P1155019	rs23516599	54660151	A	ADD	1264	-0.1217	-2.001	0.04558	1
3	BICF2P1228706	rs23516953	25190925	A	ADD	1264	0.03944	0.7453	0.4562	1
3	BICF2P1027575	rs23517251	30866041	A	ADD	1274	-0.3721	-6.308	3.881e-10	1
3	BICF2P1163375	rs23521141	63749174	A	ADD	1274	-0.2271	-5.848	6.333e-09	1
3	BICF2S23039999	rs23523614	73011727	A	ADD	1274	0.3817	6.919	7.188e-12	1
3	BICF2G630706588	rs23524729	30949262	G	ADD	1273	0.2141	5.835	6.836e-09	1
3	BICF2G630706598	rs23524755	30969329	A	ADD	1274	-0.2392	-6.313	3.773e-10	1
3	BICF2S22916819	rs23527129	54523198	A	ADD	1273	-0.2472	-6.933	6.526e-12	1
3	BICF2G630347979	rs23527341	71406835	A	ADD	1274	-0.2566	-6.748	2.265e-11	1
3	BICF2G630339833	rs23528524	40557178	A	ADD	1240	-0.4039	-4.961	7.984e-07	1
3	BICF2G630348909	rs23530104	72988901	G	ADD	1274	-0.3198	-6.874	9.731e-12	1
3	BICF2P368516	rs23531676	63838729	G	ADD	1264	-0.2556	-4.675	3.248e-06	1
3	BICF2S23342385	rs23536753	63810492	C	ADD	1227	0.2188	2.646	0.008252	1
3	BICF2P1075017	rs23540130	63626620	A	ADD	1264	0.02624	0.659	0.51	1
3	BICF2S2323991	rs23542632	91643074	A	ADD	1264	-0.1167	-2.152	0.03158	1
3	BICF2P1024218	rs23543205	61316046	A	ADD	1274	-0.01245	-0.3211	0.7482	1
3	BICF2S22951824	rs23544108	54533693	A	ADD	1226	0.4896	4.956	8.196e-07	1
3	BICF2S23740841	rs23546457	54617089	C	ADD	1260	0.2327	6.359	2.837e-10	1
3	BICF2P565225	rs23547517	61233983	G	ADD	1274	0.218	5.928	3.934e-09	1
3	BICF2P1382935	rs23551104	63773309	A	ADD	1274	-0.02943	-0.6841	0.494	1
3	BICF2P610913	rs23551128	63900144	G	ADD	1273	0.1688	4.325	1.643e-05	1
3	BICF2G630704173	rs23571228	27282269	G	ADD	1262	-0.028	-0.642	0.521	1
3	BICF2G630704177	rs23571270	27296273	A	ADD	1273	-0.04965	-0.9409	0.347	1
3	BICF2P621451	rs23572466	61132180	G	ADD	1273	-0.2464	-6.823	1.373e-11	1
3	BICF2P570239	rs23575702	91556345	G	ADD	1274	-0.153	-4.188	3.004e-05	1
3	BICF2P1368437	rs23576316	63568065	A	ADD	1274	-0.07283	-1.74	0.08211	1
3	BICF2P58639	rs23579436	63695966	A	ADD	1272	0.1862	5.25	1.778e-07	1
3	BICF2P69735	rs23580151	39370483	A	ADD	1274	-0.182	-4.857	1.342e-06	1
3	BICF2P168507	rs23581547	63891127	A	ADD	1264	-0.1404	-2.117	0.03442	1
3	BICF2P1014029	rs23583402	54730159	A	ADD	1274	-0.06531	-1.14	0.2544	1
3	BICF2S23111383	rs23585008	53442801	C	ADD	1264	-0.3034	-5.846	6.386e-09	1
3	BICF2G630340133	rs23585535	41782110	A	ADD	1272	-0.1294	-3.302	0.0009861	1
3	BICF2G630340139	rs23585566	41810394	A	ADD	1272	-0.1215	-2.985	0.002893	1
3	BICF2S23244025	rs23586449	27262816	A	ADD	1274	0.07677	2.044	0.04112	1
3	BICF2G630344371	rs23587600	60148009	A	ADD	1274	0.3035	6.934	6.513e-12	1
3	BICF2P1154239	rs23588721	63666451	A	ADD	1263	-0.1655	-2.866	0.004225	1
3	BICF2P560104	rs23589977	54679539	G	ADD	1273	-0.03911	-1.07	0.2849	1
3	BICF2G630340220	rs23590014	42007430	A	ADD	1274	0.02938	0.5883	0.5564	1
3	BICF2G630340222	rs23590020	42058777	A	ADD	1273	-0.1252	-2.338	0.01953	1
3	BICF2G630340224	rs23590023	42102837	A	ADD	1274	-0.1552	-3.212	0.001351	1
3	BICF2G630340234	rs23590051	42109898	G	ADD	1273	0.06258	1.72	0.0856	1
3	BICF2G630344441	rs23591043	60179529	A	ADD	1274	0.2871	8.141	9.265e-16	1
3	BICF2P1294407	rs23592351	63591015	G	ADD	1273	-0.137	-3.197	0.001422	1
3	BICF2P247110	rs23592442	40540388	A	ADD	1268	0.08361	1.916	0.05563	1
3	BICF2G630340196	rs23595034	41941057	G	ADD	1274	-0.1212	-2.804	0.005121	1
3	BICF2S23735831	rs23595174	25202024	G	ADD	1268	-0.02035	-0.5549	0.5791	1
3	BICF2S23122083	rs23598170	53387565	G	ADD	1273	-0.1983	-5.417	7.258e-08	1
3	BICF2P259449	rs23598230	54703082	A	ADD	1272	-0.00523	-0.1433	0.8861	1
3	BICF2S23628019	rs23599880	61145539	G	ADD	1264	-0.01663	-0.3069	0.759	1
3	BICF2P251730	rs23603478	63552048	A	ADD	1240	0.102	1.719	0.08595	1
3	BICF2P276702	rs23603846	27332502	A	ADD	1274	0.05151	0.8257	0.4092	1
3	BICF2S23658886	rs23606207	60985848	G	ADD	1273	-0.2799	-7.909	5.613e-15	1
3	BICF2G630361962	rs23612611	91583074	A	ADD	1273	0.009078	0.2463	0.8055	1
3	BICF2G630361968	rs23612654	91618941	A	ADD	1273	-0.08642	-2.16	0.03093	1
3	BICF2G630361978	rs23612678	91626593	A	ADD	1239	-0.06585	-0.8891	0.3741	1
3	BICF2G630704969	rs23616779	28478272	G	ADD	1272	-0.1032	-2.631	0.008626	1
3	BICF2G630704988	rs23616832	28524798	A	ADD	1274	-0.4715	-4.702	2.857e-06	1
3	BICF2G630339329	rs23629707	39423418	A	ADD	1274	-0.08534	-2.057	0.03985	1
3	BICF2G630704999	rs23643424	28543169	A	ADD	1274	-0.03686	-0.9185	0.3585	1
3	BICF2G630704959	rs23644653	28464441	C	ADD	1264	-0.229	-5.082	4.292e-07	1
3	BICF2G630705026	rs23658800	28626902	G	ADD	1270	-0.06775	-1.605	0.1087	1
3	BICF2G630705031	rs23658805	28639484	A	ADD	1237	-0.04402	-1.148	0.2513	1
3	BICF2G630705053	rs23658875	28755957	C	ADD	1241	-0.5778	-6.593	6.353e-11	1
3	BICF2G630705055	rs23658878	28761419	A	ADD	1272	0.04961	1.352	0.1766	1
3	BICF2P891498	rs24848580	63875823	G	ADD	1272	0.07174	1.913	0.05595	1
3	BICF2P975550	rs24855194	54662825	A	ADD	1273	-0.2482	-6.951	5.792e-12	1
3	BICF2P959146	rs24862387	63726814	A	ADD	1264	-0.2425	-3.623	0.0003026	1
3	BICF2P314519	rs24865145	58292986	G	ADD	1274	-0.2242	-6.29	4.353e-10	1
3	BICF2P777556	rs24865810	52370747	A	ADD	1273	0.06574	1.66	0.09711	1
3	BICF2P734859	rs24865973	63643774	A	ADD	1264	0.07045	1.921	0.05492	1
3	BICF2P1393158	rs24873947	60956693	A	ADD	1274	-0.1918	-5.336	1.121e-07	1
3	BICF2S23647186	rs24875375	61003157	A	ADD	1273	-0.05662	-1.14	0.2546	1
3	BICF2P416288	rs24875748	63559785	A	ADD	1274	-0.07361	-1.707	0.08807	1
3	BICF2P723850	rs852202055	54675481	A	ADD	1274	-0.07555	-1.402	0.1611	1
3	TIGRP2P46461_rs8541124	rs8541124	54577863	A	ADD	1264	-0.1408	-2.406	0.01627	1
3	TIGRP2P47735_rs8576948	rs8576948	58327604	A	ADD	1274	-0.1684	-4.134	3.8e-05	1
3	TIGRP2P46216_rs8578059	rs8578059	52799387	A	ADD	1230	0.1795	2.958	0.003155	1
3	BICF2P1347925	rs8578712	61098835	G	ADD	1274	-0.163	-1.983	0.04758	1
3	BICF2P1239561	rs8649195	60905500	A	ADD	1262	0.2019	5.156	2.923e-07	1
3	BICF2P1031402	rs8771769	52792527	G	ADD	1274	-0.007321	-0.1777	0.859	1
3	BICF2P1018628	rs8779064	54711619	T	ADD	1273	-0.1686	-4.003	6.628e-05	1
3	TIGRP2P47728_rs8789067	rs8789067	58305451	G	ADD	1274	0.09065	2.485	0.01309	1
3	BICF2P994544	rs8792600	63669801	G	ADD	1264	0.1298	2.096	0.03626	1
3	BICF2P909751	rs8839060	40511144	A	ADD	1260	-0.1026	-1.869	0.06191	1
3	BICF2P848619	rs8870834	63761534	A	ADD	1273	-0.1286	-3.404	0.0006843	1
3	TIGRP2P46486_rs8889937	rs8889937	54637393	G	ADD	1274	0.2615	4.781	1.943e-06	1
3	BICF2P542436	rs9022158	63688519	A	ADD	1264	0.2528	3.746	0.000188	1
3	TIGRP2P48895_rs9035989	rs9035989	61193923	A	ADD	1274	-0.07515	-1.042	0.2974	1
3	TIGRP2P48923_rs9082981	rs9082981	61361935	C	ADD	1263	-0.2791	-5.837	6.741e-09	1
3	TIGRP2P49515_rs9087005	rs9087005	63613817	G	ADD	1273	-0.08375	-2.043	0.04124	1
3	BICF2P329270	rs9118645	40498484	A	ADD	1231	0.09067	1.337	0.1814	1
3	BICF2P326886	rs9119410	54593586	A	ADD	1263	0.2552	6.834	1.282e-11	1
3	BICF2P72059	rs9210260	54717904	A	ADD	1274	-0.06089	-1.421	0.1555	1
3	BICF2P58843	rs9220948	40588763	A	ADD	1254	0.06124	1.354	0.1761	1
3	BICF2P48815	rs9230464	63704177	A	ADD	1274	0.07721	2.09	0.03677	1
3	BICF2S23144494	rs9233254	42072278	G	ADD	1274	-0.08572	-2.379	0.01752	1
4	BICF2P1003937	rs24036686	66379163	G	ADD	1261	0.1085	2.818	0.00491	1
4	BICF2P1043034	rs24039630	21689424	G	ADD	1274	-0.0438	-1.101	0.2712	1
4	BICF2P683275	rs24047942	4378998	A	ADD	1264	-0.08697	-2.372	0.01785	1
4	BICF2P439431	rs24051390	53378020	A	ADD	1274	-0.3362	-5.811	7.859e-09	1
4	BICF2P561315	rs24056681	21321076	G	ADD	1273	0.03059	0.7359	0.4619	1
4	BICF2S23028099	rs24057728	58029012	A	ADD	1262	-0.04246	-1.124	0.2611	1
4	BICF2S22948876	rs24059375	53332307	A	ADD	1274	-0.08821	-1.898	0.05798	1
4	BICF2S23454852	rs24059469	66391440	A	ADD	1264	-0.09633	-1.694	0.09057	1
4	BICF2P787296	rs24071543	29482130	G	ADD	1274	0.169	2.394	0.01681	1
4	BICF2P649529	rs24071826	53610923	G	ADD	1274	0.02928	0.7364	0.4616	1
4	BICF2P1093396	rs24072098	57921991	A	ADD	1274	-0.00155	-0.03188	0.9746	1
4	BICF2S23012604	rs24072798	29464864	C	ADD	1273	0.03676	0.7594	0.4478	1
4	BICF2P406341	rs24073855	53565346	A	ADD	1274	0.2084	5.168	2.744e-07	1
4	BICF2P1195331	rs24076750	57989721	G	ADD	1274	-0.2728	-7.111	1.916e-12	1
4	BICF2P1357859	rs24077167	66353324	A	ADD	1264	0.05501	1.264	0.2066	1
4	BICF2P596308	rs24077262	53263983	A	ADD	1274	0.09942	2.244	0.02499	1
4	BICF2G630180666	rs24077545	86911031	C	ADD	1274	0.08465	1.478	0.1396	1
4	BICF2P182029	rs24078286	68588768	G	ADD	1264	-0.2673	-4.865	1.292e-06	1
4	BICF2S23435937	rs24079261	20365048	A	ADD	1274	0.1563	4.201	2.843e-05	1
4	BICF2P988381	rs24080006	57850207	T	ADD	1274	0.1196	3.12	0.001851	1
4	BICF2S23547293	rs24080129	67180681	G	ADD	1237	0.1253	2.596	0.009547	1
4	BICF2P1213008	rs24082127	22152167	G	ADD	1273	0.2169	4.813	1.661e-06	1
4	BICF2P137063	rs24083071	68566688	C	ADD	1264	-0.242	-5.624	2.292e-08	1
4	BICF2S23711970	rs24087415	68615075	G	ADD	1230	-0.1539	-1.572	0.1162	1
4	BICF2S23615329	rs24090408	58003730	G	ADD	1274	0.2557	7.066	2.622e-12	1
4	BICF2G630180687	rs24092008	86939513	G	ADD	1273	0.05651	1.503	0.1332	1
4	BICF2P89716	rs24092193	24321160	A	ADD	1274	0.22	5.916	4.225e-09	1
4	BICF2P1284672	rs24095166	29441257	A	ADD	1274	-0.05529	-1.327	0.1846	1
4	BICF2P624536	rs24095193	8201870	A	ADD	1274	-0.2209	-3.493	0.0004938	1
4	BICF2S23531017	rs24096670	53253173	A	ADD	1264	0.1599	4.379	1.288e-05	1
4	BICF2P122049	rs24097188	29421003	A	ADD	1271	0.1285	3.455	0.000569	1
4	BICF2G63057614	rs24097551	4385698	A	ADD	1274	-0.09749	-2.576	0.0101	1
4	BICF2S23310546	rs24097846	21656830	G	ADD	1274	0.05556	1.02	0.3077	1
4	BICF2S23227775	rs24099524	57840332	A	ADD	1274	-0.1085	-2.877	0.004085	1
4	BICF2S23040395	rs24100312	53590568	A	ADD	1273	-0.3692	-4.086	4.654e-05	1
4	BICF2S22922671	rs24102597	67008734	A	ADD	1230	0.09826	1.157	0.2473	1
4	BICF2P997226	rs24103288	53283526	A	ADD	1264	-0.03933	-1.042	0.2978	1
4	BICF2S23727834	rs24104209	20383959	A	ADD	1274	-0.02288	-0.5686	0.5697	1
4	BICF2S23039675	rs24105236	22122720	G	ADD	1259	-0.348	-8.283	3.052e-16	1
4	BICF2S23536284	rs24106934	57824517	A	ADD	1274	-0.003069	-0.08256	0.9342	1
4	BICF2P1393373	rs24107238	53639887	G	ADD	1261	0.03869	1.017	0.3095	1
4	BICF2S2299178	rs24107824	58014392	C	ADD	1264	0.1275	3.461	0.0005557	1
4	BICF2P1443261	rs24108699	57955033	A	ADD	1274	0.1416	3.77	0.0001707	1
4	BICF2P242773	rs24108889	8261659	A	ADD	1274	0.06283	1.071	0.2846	1
4	BICF2S23135389	rs24109928	21344561	G	ADD	1273	-0.1552	-4.211	2.724e-05	1
4	BICF2P1213986	rs24110576	22140512	G	ADD	1274	-0.264	-6.349	3.014e-10	1
4	BICF2P93451	rs24112349	19684006	A	ADD	1231	-0.1932	-2.648	0.008209	1
4	BICF2P1147217	rs24112374	53346594	G	ADD	1271	-0.1281	-3.263	0.001131	1
4	BICF2P327072	rs24112745	57965629	G	ADD	1274	0.2048	5.345	1.072e-07	1
4	BICF2P209199	rs24118492	54792417	A	ADD	1274	-0.1618	-4.435	9.989e-06	1
4	BICF2P81967	rs24119843	24537599	G	ADD	1274	0.03625	0.789	0.4303	1
4	BICF2S24318284	rs24126329	57935364	A	ADD	1264	-0.488	-4.668	3.371e-06	1
4	BICF2P877941	rs24131772	53317981	G	ADD	1274	-0.03764	-0.8854	0.3761	1
4	BICF2P214359	rs24134767	54808376	A	ADD	1273	-0.1541	-4.064	5.117e-05	1
4	BICF2P737148	rs24135341	19701634	G	ADD	1274	0.02941	0.7579	0.4486	1
4	BICF2P1277788	rs24135697	67047340	A	ADD	1273	-0.09818	-2.636	0.008487	1
4	BICF2S2347830	rs24137034	53556300	G	ADD	1274	-0.2037	-5.531	3.861e-08	1
4	BICF2G630170059	rs24138383	74243079	A	ADD	1274	-0.09244	-1.883	0.05993	1
4	BICF2P537393	rs24139178	21720502	A	ADD	1227	-0.09232	-2.109	0.03514	1
4	BICF2P1147509	rs24139387	67037648	A	ADD	1274	0.0128	0.3324	0.7396	1
4	BICF2P197719	rs24143319	66344691	A	ADD	1274	0.1222	2.729	0.006438	1
4	BICF2S23716259	rs24145904	53322929	A	ADD	1274	-0.0973	-2.378	0.01756	1
4	BICF2P77144	rs24147392	21703497	A	ADD	1273	0.0382	0.7714	0.4406	1
4	BICF2P512552	rs24149366	24539294	A	ADD	1273	0.01597	0.4164	0.6772	1
4	BICF2S23411611	rs24149428	4407528	A	ADD	1274	0.1471	3.722	0.0002062	1
4	BICF2P729327	rs24149869	66423836	C	ADD	1268	0.2042	3.993	6.906e-05	1
4	BICF2P186315	rs24149913	66372429	A	ADD	1264	0.06216	1.378	0.1685	1
4	BICF2S23311281	rs24149988	21360686	G	ADD	1274	0.06933	1.735	0.08305	1
4	BICF2S23352557	rs24150023	57867028	G	ADD	1274	0.06479	1.674	0.09435	1
4	BICF2P1211084	rs24150253	24518818	A	ADD	1274	-0.1515	-2.886	0.003967	1
4	BICF2G630169986	rs24151894	74206132	A	ADD	1274	0.08376	2.011	0.04449	1
4	BICF2P739956	rs24151897	19665117	A	ADD	1271	-0.004438	-0.12	0.9045	1
4	BICF2P217568	rs24153080	53635752	G	ADD	1264	0.05342	0.8216	0.4115	1
4	BICF2P666376	rs24153192	66438536	A	ADD	1272	0.02218	0.3717	0.7102	1
4	BICF2P848679	rs24154036	24003833	A	ADD	1241	-0.233	-3.16	0.001616	1
4	BICF2P143328	rs24157723	24343230	A	ADD	1274	0.0496	1.245	0.2134	1
4	BICF2P142279	rs24157844	67057391	A	ADD	1274	-0.04011	-1.09	0.2758	1
4	BICF2P1130715	rs24158284	21335581	G	ADD	1274	-0.04203	-0.9968	0.3191	1
4	BICF2P151681	rs24158637	53300284	A	ADD	1274	-0.2579	-7.114	1.876e-12	1
4	BICF2P1406403	rs24159520	53252917	A	ADD	1274	-0.1546	-3.804	0.000149	1
4	BICF2P1008056	rs24161122	66339915	G	ADD	1273	0.1193	2.8	0.005185	1
4	BICF2P1081289	rs24162785	18761718	T	ADD	1274	-0.2852	-7.035	3.257e-12	1
4	BICF2S23344178	rs24163018	67109434	G	ADD	1274	-0.02077	-0.5598	0.5757	1
4	BICF2P480043	rs24167161	57890301	C	ADD	1225	0.2524	6.437	1.747e-10	1
4	BICF2G630170030	rs24167639	74224307	A	ADD	1274	0.09429	2.072	0.03846	1
4	BICF2P1133583	rs24167706	53371840	A	ADD	1262	-0.07038	-1.661	0.09694	1
4	BICF2S23743306	rs24170539	86917699	G	ADD	1274	0.07243	1.859	0.06322	1
4	BICF2P981303	rs24175703	57877327	A	ADD	1273	0.1038	2.663	0.007854	1
4	BICF2P1245513	rs24180185	67161589	A	ADD	1264	-0.1613	-4.104	4.319e-05	1
4	BICF2P1320451	rs24181401	53625073	A	ADD	1231	-0.6354	-4.687	3.084e-06	1
4	BICF2S2323841	rs24191870	24514398	G	ADD	1274	-0.1216	-3.278	0.001073	1
4	G303f70S89	rs397512702	53413222	A	ADD	1273	0.1707	4.605	4.539e-06	1
4	BICF2P1299960	rs8610094	29432411	G	ADD	1274	-0.02886	-0.7701	0.4414	1
4	BICF2P1299955	rs8610095	29431615	G	ADD	1263	0.02338	0.4456	0.656	1
4	TIGRP2P65607_rs8707124	rs8707124	74247102	A	ADD	1274	0.195	2.089	0.03687	1
4	BICF2P1128661	rs8715971	8224740	G	ADD	1274	0.07049	1.59	0.1121	1
4	BICF2P969208	rs8806570	86936216	A	ADD	1264	-0.1436	-2.776	0.005578	1
4	TIGRP2P59371_rs8876711	rs8876711	29391901	A	ADD	1264	-0.2371	-3.499	0.0004841	1
4	TIGRP2P59377_rs8898516	rs8898516	29418746	A	ADD	1274	-0.04088	-1.117	0.2641	1
4	TIGRP2P57662_rs8966887	rs8966887	8197189	A	ADD	1271	-0.0596	-1.519	0.1291	1
4	BICF2P611373	rs8990358	8250087	A	ADD	1273	0.09784	2.676	0.007541	1
4	TIGRP2P62996_rs9077115	rs9077115	4340576	A	ADD	1273	0.1835	4.826	1.561e-06	1
4	TIGRP2P64175_rs9121803	rs9121803	67067265	C	ADD	1274	-0.1411	-3.75	0.0001849	1
4	BICF2P235645	rs9153871	68572828	A	ADD	1264	0.1223	1.699	0.08951	1
4	BICF2P110282	rs9193527	8239634	A	ADD	1274	-0.1157	-2.97	0.003032	1
5	BICF2P1089498	rs24140124	44126210	G	ADD	1274	-0.2167	-3.738	0.0001935	1
5	BICF2S2362330	rs24140864	16376046	C	ADD	1264	-0.182	-4.518	6.841e-06	1
5	BICF2P1220267	rs24141122	8878429	A	ADD	1241	-0.5534	-4.473	8.419e-06	1
5	BICF2S22945330	rs24154618	79879578	A	ADD	1231	-0.066	-0.6991	0.4846	1
5	BICF2P734687	rs24154632	32508642	G	ADD	1273	0.06733	1.85	0.06453	1
5	BICF2G630189118	rs24157471	47357941	G	ADD	1272	0.07043	1.518	0.1293	1
5	BICF2G630189132	rs24157514	47367676	A	ADD	1273	0.2059	5.321	1.216e-07	1
5	BICF2G630182746	rs24159144	31812592	G	ADD	1263	-0.1262	-3.163	0.001601	1
5	BICF2S24116593	rs24163824	40426696	A	ADD	1231	0.1706	1.635	0.1023	1
5	BICF2P557902	rs24172095	22640102	G	ADD	1272	0.01744	0.45	0.6528	1
5	BICF2S24512323	rs24172754	13713780	A	ADD	1263	-0.006463	-0.147	0.8832	1
5	BICF2G630189479	rs24173112	47999418	G	ADD	1261	-0.05962	-1.623	0.1047	1
5	BICF2G630189614	rs24173623	48485809	A	ADD	1241	0.3942	4.173	3.221e-05	1
5	BICF2G630189626	rs24173692	48498431	A	ADD	1274	0.5327	8.03	2.201e-15	1
5	BICF2G630189633	rs24173714	48517493	A	ADD	1274	-0.07341	-1.679	0.0933	1
5	BICF2S23162446	rs24173921	40441446	A	ADD	1264	0.2071	2.276	0.02299	1
5	BICF2G630182755	rs24175370	31818120	A	ADD	1274	-0.04937	-1.174	0.2407	1
5	BICF2P779759	rs24177802	22642744	A	ADD	1274	0.01945	0.4985	0.6182	1
5	BICF2P272358	rs24177983	44114800	A	ADD	1274	-0.2653	-6.823	1.371e-11	1
5	BICF2P1334728	rs24182010	40358510	A	ADD	1274	0.09024	1.304	0.1924	1
5	BICF2P108137	rs24190350	48011726	A	ADD	1264	-0.01232	-0.2759	0.7827	1
5	BICF2G630189424	rs24190494	47897867	C	ADD	1274	-0.01627	-0.4333	0.6649	1
5	BICF2G630189427	rs24190520	47930329	A	ADD	1091	0.07979	0.8356	0.4035	1
5	BICF2P1350676	rs24192173	22563115	A	ADD	1274	-0.1499	-3.956	8.027e-05	1
5	BICF2G630182991	rs24193399	32484054	A	ADD	1274	-0.06233	-1.525	0.1275	1
5	BICF2P1039165	rs24193716	40419272	G	ADD	1274	0.1686	4.19	2.982e-05	1
5	BICF2P1006725	rs24194535	48795453	C	ADD	1274	-0.05584	-1.514	0.1302	1
5	BICF2P481230	rs24197085	13768718	C	ADD	1264	-0.04478	-1.062	0.2884	1
5	BICF2P703663	rs24199638	41047688	A	ADD	1274	-0.1564	-4.183	3.079e-05	1
5	BICF2G630184036	rs24200285	34955817	A	ADD	1270	0.245	6.793	1.685e-11	1
5	BICF2P1075763	rs24200711	47929603	A	ADD	1273	0.09651	2.162	0.0308	1
5	BICF2G630187403	rs24200775	44045517	A	ADD	1274	0.2102	5.352	1.033e-07	1
5	BICF2G630189743	rs24202456	48772294	A	ADD	1274	-0.04105	-0.9899	0.3224	1
5	BICF2G630189750	rs24202480	48791439	C	ADD	1274	0.1133	2.516	0.01198	1
5	BICF2G630189755	rs24202486	48820284	A	ADD	1261	0.2283	5.084	4.244e-07	1
5	BICF2G630189758	rs24202489	48864680	A	ADD	1273	-0.1703	-3.536	0.0004203	1
5	BICF2G630189772	rs24202537	48873837	A	ADD	1274	-0.2795	-6.236	6.107e-10	1
5	BICF2P460246	rs24202676	48177867	G	ADD	1261	-0.1527	-3.824	0.0001376	1
5	BICF2G630189061	rs24202926	47308550	A	ADD	1271	0.05261	1.147	0.2514	1
5	BICF2G630189074	rs24202952	47322933	A	ADD	1274	0.09171	1.81	0.07055	1
5	BICF2P849943	rs24203087	10718453	A	ADD	1274	-0.1162	-2.085	0.03729	1
5	BICF2P153341	rs24203140	48220064	G	ADD	1264	-0.3424	-6.338	3.231e-10	1
5	BICF2S23335908	rs24203170	48212382	A	ADD	1274	0.2833	7.714	2.45e-14	1
5	BICF2P592511	rs24203267	41000432	A	ADD	1264	0.4092	5.207	2.238e-07	1
5	BICF2S22952978	rs24207821	48480856	A	ADD	1264	0.2125	4.307	1.781e-05	1
5	BICF2P834292	rs24208334	24165198	A	ADD	1274	-0.2152	-5.595	2.696e-08	1
5	BICF2P924127	rs24208772	24284912	G	ADD	1274	-0.2074	-5.626	2.272e-08	1
5	BICF2G630189652	rs24212310	48542502	G	ADD	1274	-0.1667	-4.295	1.883e-05	1
5	BICF2G630189667	rs24212373	48576608	G	ADD	1263	0.006446	0.1692	0.8656	1
5	BICF2G630189681	rs24212404	48597300	A	ADD	1269	-0.03017	-0.831	0.4061	1
5	BICF2G630189693	rs24212451	48611648	A	ADD	1274	-0.1612	-2.426	0.01541	1
5	BICF2G630189719	rs24212537	48694514	A	ADD	1271	0.06463	1.738	0.08246	1
5	BICF2G630189722	rs24212540	48708371	G	ADD	1274	0.07628	1.523	0.1281	1
5	BICF2G630189726	rs24212546	48727310	A	ADD	1270	-0.06727	-1.87	0.06169	1
5	BICF2S23528959	rs24212980	48839096	A	ADD	1272	0.1766	3.211	0.001358	1
5	BICF2S2325581	rs24214957	79825402	A	ADD	1264	-0.2429	-4.488	7.838e-06	1
5	BICF2P232416	rs24215350	44145986	G	ADD	1241	-0.3458	-4.672	3.311e-06	1
5	BICF2P457106	rs24220624	10741437	A	ADD	1274	-0.1111	-1.867	0.06219	1
5	BICF2P90887	rs24220767	80279429	A	ADD	1240	0.06819	0.9201	0.3577	1
5	BICF2P473972	rs24220828	48869417	A	ADD	1263	0.2319	6.32	3.628e-10	1
5	BICF2P349668	rs24222352	47920755	G	ADD	1274	0.1816	4.211	2.72e-05	1
5	BICF2P485263	rs24223730	36069933	G	ADD	1274	-0.05894	-1.491	0.1363	1
5	BICF2G630183158	rs24223809	33135279	C	ADD	1272	0.1896	3.744	0.0001889	1
5	BICF2G630183160	rs24223813	33145502	A	ADD	1266	-0.1179	-2.812	0.004998	1
5	BICF2G630183175	rs24223858	33164986	A	ADD	1274	0.2572	5.289	1.446e-07	1
5	BICF2P661268	rs24225224	13710760	G	ADD	1274	0.1637	4.259	2.203e-05	1
5	BICF2S22928079	rs24227772	24243358	G	ADD	1274	-0.3116	-8.098	1.3e-15	1
5	BICF2G630242223	rs24227863	66897267	A	ADD	1261	-0.2764	-7.21	9.637e-13	1
5	BICF2G630189735	rs24228173	48750800	A	ADD	1274	-0.293	-3.648	0.0002745	1
5	BICF2P547035	rs24228760	24180578	G	ADD	1274	-0.2788	-7.503	1.169e-13	1
5	BICF2S23760191	rs24228956	48636096	A	ADD	1273	-0.2861	-6.907	7.824e-12	1
5	BICF2G630187469	rs24230775	44161446	A	ADD	1274	-0.3338	-7.032	3.309e-12	1
5	BICF2G630187475	rs24230783	44170922	G	ADD	1274	-0.4178	-7.949	4.112e-15	1
5	BICF2G630187498	rs24230844	44193164	T	ADD	1274	-0.2232	-5.524	4.02e-08	1
5	BICF2S23040872	rs24232519	24428419	A	ADD	1274	-0.004378	-0.1182	0.9059	1
5	BICF2P316670	rs24232683	48654022	A	ADD	1271	-0.2084	-2.769	0.0057	1
5	BICF2S23641943	rs24238138	36189154	A	ADD	1259	-0.4316	-6.297	4.19e-10	1
5	BICF2S23647041	rs24242924	22554277	A	ADD	1272	-0.01892	-0.438	0.6614	1
5	BICF2S23639279	rs24243786	36255675	A	ADD	1229	0.3793	7.193	1.102e-12	1
5	BICF2S2343736	rs24250687	49999682	G	ADD	1262	-0.08853	-1.753	0.0798	1
5	BICF2S22916666	rs24255347	48738009	G	ADD	1274	-0.1144	-3.092	0.002028	1
5	BICF2S23333761	rs24258886	66879374	A	ADD	1263	0.2702	5.53	3.891e-08	1
5	BICF2P316822	rs24264116	10735707	A	ADD	1248	-0.1403	-3.175	0.001537	1
5	BICF2P665240	rs24264707	10696816	A	ADD	1273	-0.08315	-1.796	0.07278	1
5	BICF2P621135	rs24265334	32500958	A	ADD	1274	-0.1228	-2.395	0.01678	1
5	BICF2S23133300	rs24265554	81652486	A	ADD	1274	-0.08661	-2.309	0.02111	1
5	BICF2P889074	rs24267597	62908662	G	ADD	1274	0.01484	0.3931	0.6943	1
5	BICF2S2333678	rs24269119	33155343	A	ADD	1264	0.1025	1.647	0.09985	1
5	BICF2S23519156	rs24270210	48506532	A	ADD	1264	-0.207	-4.295	1.878e-05	1
5	BICF2P262568	rs24271459	22585210	G	ADD	1273	-0.1593	-4.172	3.222e-05	1
5	BICF2P1247185	rs24277241	36109749	A	ADD	1274	0.02614	0.6731	0.501	1
5	BICF2P301328	rs24278486	21099383	T	ADD	1264	-0.01374	-0.379	0.7047	1
5	BICF2S23713244	rs24279435	48108156	A	ADD	1274	0.1006	2.662	0.007856	1
5	BICF2P284528	rs24283020	47954404	A	ADD	1263	0.07925	1.989	0.04687	1
5	BICF2P1084320	rs24285605	44068159	A	ADD	1274	0.07489	1.939	0.05274	1
5	BICF2S23545538	rs24285614	13698241	G	ADD	1274	0.08838	1.877	0.06068	1
5	BICF2P786597	rs24286493	47911468	G	ADD	1274	-0.1308	-3.412	0.0006652	1
5	BICF2P1445767	rs8507710	48045710	G	ADD	1274	-0.1647	-4.547	5.966e-06	1
5	BICF2P1391141	rs8548342	40451797	A	ADD	1264	0.09947	1.511	0.1311	1
5	BICF2P1326496	rs8592437	48128602	G	ADD	1264	0.01233	0.3271	0.7436	1
5	BICF2P1255862	rs8638483	79793263	G	ADD	1271	0.06404	1.447	0.1481	1
5	BICF2P1108505	rs8727152	41030537	G	ADD	1264	0.03398	0.8111	0.4175	1
5	BICF2P1039167	rs8767517	40417572	G	ADD	1274	0.1423	3.286	0.001044	1
5	BICF2P961681	rs8810700	47989799	A	ADD	1273	0.1703	4.639	3.868e-06	1
5	BICF2G630189646	rs8850628	48532042	A	ADD	1274	0.005505	0.1487	0.8818	1
5	BICF2P826188	rs8882518	79983748	T	ADD	1264	-0.02747	-0.4575	0.6474	1
5	TIGRP2P72295_rs8907455	rs8907455	48068269	G	ADD	1274	-0.01882	-0.4548	0.6494	1
5	TIGRP2P72296_rs8907459	rs8907459	48068935	G	ADD	1231	-0.01641	-0.1038	0.9174	1
5	TIGRP2P72329_rs8945238	rs8945238	48201107	C	ADD	1257	-0.1517	-3.584	0.0003512	1
5	TIGRP2P72397_rs9006225	rs9006225	48804751	T	ADD	1263	0.1136	2.13	0.03335	1
5	BICF2P576113	rs9006805	48142396	A	ADD	1273	-0.02501	-0.6155	0.5383	1
5	BICF2P416741	rs9078612	44105012	A	ADD	1239	0.01343	0.1948	0.8456	1
5	TIGRP2P74901_rs9130859	rs9130859	80290422	C	ADD	1274	-0.06935	-1.831	0.0673	1
6	BICF2S23330649	rs24259778	38901219	A	ADD	1272	-0.1297	-3.397	0.0007025	1
6	BICF2P969271	rs24260939	12648021	A	ADD	1274	0.1179	3.107	0.00193	1
6	BICF2S2358041	rs24275023	14767046	A	ADD	1230	-0.3342	-3.349	0.0008344	1
6	BICF2G630569263	rs24275202	77373740	A	ADD	1272	0.07966	1.894	0.05849	1
6	BICF2G630569243	rs24275235	77390658	G	ADD	1273	0.02346	0.5728	0.5669	1
6	BICF2G630569238	rs24275240	77397403	G	ADD	1268	-0.05571	-1.121	0.2625	1
6	BICF2S23253168	rs24276482	9563006	A	ADD	1252	0.1029	2.47	0.01364	1
6	BICF2S22953650	rs24283836	18410333	A	ADD	1272	-0.08193	-1.598	0.1103	1
6	BICF2S23253635	rs24292128	22172921	G	ADD	1263	0.2505	5.891	4.922e-09	1
6	BICF2S23353616	rs24292360	23613143	G	ADD	1273	-0.12	-3.003	0.002728	1
6	BICF2P1099159	rs24296072	12676451	A	ADD	1274	-0.0609	-1.397	0.1627	1
6	BICF2S23612366	rs24311575	17212868	A	ADD	1274	0.03017	0.7362	0.4618	1
6	BICF2P585001	rs24312659	22259742	A	ADD	1264	-0.2246	-2.097	0.03618	1
6	BICF2P914298	rs24314654	41631969	A	ADD	1230	0.5854	6.472	1.392e-10	1
6	BICF2S245493	rs24314804	17580287	G	ADD	1264	0.09801	1.808	0.07082	1
6	BICF2P254642	rs24315592	26237831	A	ADD	1274	-0.07347	-2.004	0.04523	1
6	BICF2P1239210	rs24315736	26256433	C	ADD	1273	-0.09007	-2.399	0.0166	1
6	BICF2P949227	rs24318385	9854811	A	ADD	1272	-0.1967	-4.708	2.774e-06	1
6	BICF2S2377546	rs24318448	14798082	A	ADD	1264	0.06151	1.029	0.3038	1
6	BICF2P1092907	rs24320414	18389788	A	ADD	1273	-0.2145	-3.54	0.0004143	1
6	BICF2P709137	rs24322861	22139974	A	ADD	1273	0.09279	2.093	0.03652	1
6	BICF2P526182	rs24323846	22271878	A	ADD	1261	0.3994	7.227	8.553e-13	1
6	BICF2P299319	rs24323868	22137517	G	ADD	1274	0.189	4.85	1.387e-06	1
6	BICF2P628556	rs24326218	17598098	A	ADD	1272	-0.07369	-1.712	0.08712	1
6	BICF2P327162	rs24327405	9992953	G	ADD	1264	-0.02652	-0.7182	0.4728	1
6	BICF2S23240564	rs24328752	37041163	G	ADD	1272	-0.1226	-3.17	0.001559	1
6	BICF2P820069	rs24330759	38440260	A	ADD	1273	-0.03595	-0.4996	0.6175	1
6	BICF2P404373	rs24331876	17191877	G	ADD	1273	-0.07032	-1.864	0.06256	1
6	BICF2P1470009	rs24332251	38112822	G	ADD	1274	-0.1776	-4.497	7.516e-06	1
6	BICF2P246114	rs24332390	63645267	A	ADD	1239	-0.3373	-5.532	3.858e-08	1
6	BICF2P586728	rs24334158	1243765	A	ADD	1273	0.2168	5.99	2.734e-09	1
6	BICF2G630586289	rs24338124	29234064	A	ADD	1273	0.04731	1.117	0.2642	1
6	BICF2P1167348	rs24338189	26228768	C	ADD	1263	-0.01653	-0.443	0.6579	1
6	BICF2S23221032	rs24342114	740498	A	ADD	1271	-0.1623	-4.375	1.313e-05	1
6	BICF2P1198480	rs24343388	1274308	A	ADD	1264	0.1916	5.287	1.46e-07	1
6	BICF2P631013	rs24343399	9508130	G	ADD	1238	-0.2633	-2.891	0.003913	1
6	BICF2G630809517	rs24345032	6584804	A	ADD	1273	0.08364	1.997	0.04607	1
6	BICF2S2305513	rs24345147	22171529	G	ADD	1264	0.09443	1.416	0.1571	1
6	BICF2P1122349	rs24346680	17617874	A	ADD	1271	-0.08721	-2.335	0.01968	1
6	BICF2P629390	rs24347656	12715599	A	ADD	1260	0.2267	4.896	1.102e-06	1
6	BICF2S23551027	rs24348417	10067304	A	ADD	1256	0.05121	1.256	0.2092	1
6	BICF2P816669	rs24350855	18371253	C	ADD	1274	-0.2217	-3.488	0.0005034	1
6	BICF2S23740063	rs24352911	6559206	A	ADD	1263	0.05322	0.8234	0.4105	1
6	BICF2P881640	rs24377529	41653495	G	ADD	1092	0.2124	4.288	1.965e-05	1
6	BICF2S23327463	rs24379048	22267442	A	ADD	1274	0.2629	4.5	7.422e-06	1
6	BICF2G630807553	rs24379057	1237373	G	ADD	1241	-0.008311	-0.1099	0.9125	1
6	BICF2P1470616	rs850786891	15890586	A	ADD	1269	-0.1058	-2.218	0.02675	1
6	BICF2P636274	rs851394749	15899413	A	ADD	1274	-0.1844	-3.245	0.001204	1
6	BICF2P1410895	rs8535052	17389090	A	ADD	1240	-0.183	-4.019	6.189e-05	1
6	BICF2P1235752	rs8651700	10048046	G	ADD	1264	-0.2145	-5.844	6.473e-09	1
6	TIGRP2P78388_rs8665983	rs8665983	10036859	C	ADD	1264	-0.1102	-1.561	0.1187	1
6	BICF2P1185671	rs8681955	18106914	A	ADD	1263	0.06679	1.61	0.1075	1
6	TIGRP2P84739_rs8779684	rs8779684	49690800	A	ADD	1274	-0.0421	-0.8422	0.3998	1
6	TIGRP2P83076_rs8823878	rs8823878	41338635	A	ADD	1230	-0.3659	-3.502	0.000478	1
6	TIGRP2P87816_rs8846908	rs8846908	63597276	C	ADD	1262	0.1485	3.165	0.001587	1
6	TIGRP2P77794_rs8909680	rs8909680	8915853	G	ADD	1264	-0.009817	-0.1879	0.851	1
6	BICF2P666214	rs8963471	9526807	G	ADD	1264	0.1158	2.163	0.03075	1
6	TIGRP2P77797_rs8964151	rs8964151	8957859	A	ADD	1274	0.06888	1.835	0.06667	1
6	TIGRP2P90646_rs9044326	rs9044326	77378167	A	ADD	1250	0.05086	1.355	0.1756	1
6	TIGRP2P79115_rs9069087	rs9069087	12687601	C	ADD	1225	0.1344	3.424	0.0006373	1
6	TIGRP2P86118_rs9084857	rs9084857	55242587	A	ADD	1258	-0.1474	-3.111	0.001905	1
6	TIGRP2P82438_rs9130780	rs9130780	37908662	A	ADD	1215	0.5031	3.615	0.000313	1
6	BICF2P219365	rs9159334	9587524	G	ADD	1263	0.2165	5.738	1.201e-08	1
6	BICF2P177358	rs9173416	8929155	A	ADD	1270	-0.138	-2.563	0.01048	1
6	TIGRP2P78405_rs9180048	rs9180048	10058764	A	ADD	1274	0.02073	0.4943	0.6212	1
6	TIGRP2P82331_rs9204292	rs9204292	36964702	A	ADD	1274	-0.1634	-4.075	4.884e-05	1
7	BICF2P693741	*	32382208	C	ADD	1264	-0.1587	-4.298	1.855e-05	1
7	BICF2G630560497	rs24357854	56835040	G	ADD	1274	-0.01606	-0.4165	0.6771	1
7	BICF2S23047410	rs24365252	20514239	A	ADD	1241	-0.5984	-5.298	1.384e-07	1
7	BICF2P221156	rs24365367	34942713	A	ADD	1101	-0.07477	-1.786	0.07432	1
7	BICF2P576966	rs24368525	32651604	A	ADD	1263	0.2076	5.6	2.624e-08	1
7	BICF2P1035474	rs24368710	77412394	C	ADD	1231	0.1473	2.508	0.01229	1
7	BICF2G630557659	rs24371753	34652378	A	ADD	1274	0.316	4.162	3.362e-05	1
7	BICF2G630557675	rs24371793	34828961	A	ADD	1240	0.1649	2.474	0.01349	1
7	BICF2P227080	rs24372919	77536451	G	ADD	1273	-0.1869	-4.796	1.806e-06	1
7	BICF2S23342740	rs24373533	66900183	A	ADD	1273	0.08331	1.908	0.05666	1
7	BICF2S23657007	rs24382363	45125560	G	ADD	1274	0.2071	5.41	7.513e-08	1
7	BICF2P1065562	rs24384540	41240336	C	ADD	1273	0.05828	1.275	0.2025	1
7	BICF2P361130	rs24385817	54748482	G	ADD	1264	0.06115	1.628	0.1038	1
7	BICF2G63084362	rs24386681	66879506	G	ADD	1274	-0.1386	-3.461	0.0005552	1
7	BICF2G630560529	rs24394712	56867242	A	ADD	1272	0.01368	0.3702	0.7113	1
7	BICF2P1016596	rs24395033	41181105	G	ADD	1263	-0.0581	-1.598	0.1103	1
7	BICF2G63084385	rs24401836	67022629	A	ADD	1257	-0.05372	-1.239	0.2157	1
7	BICF2P980376	rs24408651	4872957	A	ADD	1274	0.09025	2.429	0.01529	1
7	BICF2S23220804	rs24408662	45107522	A	ADD	1274	-0.1319	-2.194	0.02839	1
7	BICF2P1195060	rs24408665	41173180	G	ADD	1263	0.02395	0.6025	0.5469	1
7	BICF2G630553628	rs24412795	16219930	G	ADD	1274	-0.0499	-0.6991	0.4846	1
7	BICF2G630553653	rs24412859	16235033	A	ADD	1274	-0.3433	-6.956	5.574e-12	1
7	BICF2G63084402	rs24420174	67028531	A	ADD	1274	-0.4785	-6.929	6.716e-12	1
7	BICF2S23418979	rs24420958	41161765	A	ADD	1263	0.1262	3.01	0.002662	1
7	BICF2P1096485	rs24427114	77734469	A	ADD	1274	-0.0555	-1.399	0.1621	1
7	BICF2S2357159	rs24427237	41686101	A	ADD	1273	-0.037	-1.005	0.3152	1
7	BICF2P555978	rs24429743	77434437	G	ADD	1274	0.1489	3.011	0.002651	1
7	BICF2G630557096	rs24431798	32476065	G	ADD	1272	-0.5306	-6.989	4.45e-12	1
7	BICF2S23553975	rs24432448	20487936	G	ADD	1263	-0.0555	-1.445	0.1487	1
7	BICF2S22950172	rs24433493	20544920	A	ADD	1263	0.1206	3.227	0.001281	1
7	BICF2P205873	rs24435825	77408554	C	ADD	1264	-0.09507	-2.186	0.02899	1
7	BICF2P182316	rs24437320	38780682	G	ADD	1271	-0.2376	-6.273	4.844e-10	1
7	BICF2S23447917	rs24437629	41265609	A	ADD	1264	-0.1261	-2.18	0.02948	1
7	BICF2P409306	rs24438134	32567134	A	ADD	1219	0.1481	3.789	0.0001584	1
7	BICF2P1210559	rs24438805	4880179	A	ADD	1264	0.04849	0.9919	0.3214	1
7	BICF2S2305615	rs24440649	20530714	G	ADD	1259	-0.1537	-4.036	5.767e-05	1
7	BICF2P173411	rs24441359	77515064	A	ADD	1274	0.2297	5.697	1.517e-08	1
7	BICF2P1048567	rs24441526	66962544	G	ADD	1271	-0.3608	-5.873	5.463e-09	1
7	BICF2P729284	rs24443368	77457682	G	ADD	1259	0.1576	3.852	0.0001229	1
7	BICF2P813827	rs24443513	41147050	A	ADD	1264	0.08667	1.976	0.04835	1
7	BICF2P820487	rs24445658	32678484	G	ADD	1274	0.2696	6.553	8.165e-11	1
7	BICF2G630557124	rs24446580	32488356	A	ADD	1274	-0.3326	-6.24	5.953e-10	1
7	BICF2S23519339	rs24447254	77422937	A	ADD	1274	0.01703	0.4612	0.6448	1
7	BICF2G630556976	rs24447302	32337958	A	ADD	1230	-0.2853	-3.573	0.0003669	1
7	BICF2G630557007	rs24447402	32374619	A	ADD	1240	-0.4677	-6.372	2.63e-10	1
7	BICF2S23615684	rs24450284	77487997	A	ADD	1273	-0.08133	-1.292	0.1965	1
7	BICF2P262590	rs24455509	77450547	A	ADD	1263	-0.03098	-0.7991	0.4244	1
7	BICF2S23750304	rs24456381	32539299	A	ADD	1263	-0.108	-2.924	0.00352	1
7	BICF2P228780	rs24460026	54730668	G	ADD	1264	0.02085	0.4897	0.6244	1
7	BICF2S23114780	rs24460386	4886736	G	ADD	1274	0.0445	1.21	0.2266	1
7	BICF2G630557166	rs24462384	32519364	A	ADD	1273	-0.1383	-2.538	0.01126	1
7	BICF2G630557039	rs24463088	32415385	A	ADD	1264	-0.07746	-2.105	0.03551	1
7	BICF2P325156	rs24463525	32596030	A	ADD	1273	0.1379	3.344	0.0008496	1
7	TIGRP2P105180_rs8504730	rs8504730	77770506	C	ADD	1264	-0.07774	-1.725	0.08482	1
7	BICF2P1259849	rs8636556	77746809	A	ADD	1264	0.1714	4.138	3.73e-05	1
7	BICF2P1221305	rs8659873	45101643	A	ADD	1264	-0.0288	-0.7748	0.4386	1
7	BICF2S236941	rs8722468	39279249	A	ADD	1263	-0.08675	-2.146	0.03205	1
7	BICF2G630557656	rs8812120	34640552	A	ADD	1273	0.05109	1.25	0.2117	1
7	BICF2P948649	rs8816988	77508167	A	ADD	1274	0.1796	4.725	2.553e-06	1
7	TIGRP2P94554_rs8820886	rs8820886	32502125	G	ADD	1231	-0.1141	-3.108	0.001926	1
7	BICF2P941619	rs8821164	32608399	A	ADD	1264	0.1679	4.512	7.004e-06	1
7	TIGRP2P94548_rs8874345	rs8874345	32452673	A	ADD	1260	0.06572	1.044	0.2966	1
7	BICF2P753886	rs8919662	26035961	A	ADD	1264	-0.003113	-0.0526	0.9581	1
7	TIGRP2P95014_rs8919873	rs8919873	34628499	A	ADD	1264	0.1984	3.283	0.001055	1
7	TIGRP2P94537_rs9008084	rs9008084	32418230	A	ADD	1264	-0.1628	-4.479	8.188e-06	1
7	BICF2P434840	rs9070725	39291618	G	ADD	1273	-0.04483	-1.224	0.221	1
7	TIGRP2P100209_rs9076956	rs9076956	54762138	G	ADD	1263	-0.2063	-3.68	0.0002427	1
7	BICF2P376945	rs9099937	32620827	G	ADD	1263	0.3047	8.065	1.69e-15	1
7	BICF2P362188	rs9105669	25270726	A	ADD	1263	-0.1305	-1.984	0.04746	1
7	BICF2G630557024	rs9111976	32393592	A	ADD	1273	0.2983	3.074	0.002159	1
7	BICF2P181616	rs9172152	56852579	A	ADD	1222	-0.2065	-2.466	0.01379	1
7	TIGRP2P105183_rs9210413	rs9210413	77779181	A	ADD	1264	-0.08257	-1.748	0.08069	1
7	BICF2P38258	rs9237199	32564473	A	ADD	1274	-0.4832	-5.575	3.027e-08	1
8	BICF2P1139654	rs24446413	43678453	A	ADD	1264	-0.05316	-1.107	0.2684	1
8	BICF2S23411763	rs24457987	27369348	G	ADD	1274	-0.00942	-0.2021	0.8398	1
8	BICF2S23230714	rs24464055	4106759	A	ADD	1274	0.03289	0.6545	0.5129	1
8	BICF2P1259960	rs24467234	36239905	G	ADD	1274	0.02817	0.608	0.5433	1
8	BICF2P328021	rs24471209	43609689	A	ADD	1274	-0.06532	-1.242	0.2146	1
8	BICF2P743234	rs24476249	45775543	A	ADD	1274	-0.01812	-0.4635	0.6431	1
8	BICF2P54578	rs24479710	23692892	C	ADD	1271	-0.193	-4.817	1.63e-06	1
8	BICF2S22950341	rs24482715	43713386	A	ADD	1274	0.1185	2.781	0.005508	1
8	BICF2P411949	rs24482729	4259729	A	ADD	1274	-0.1542	-3.885	0.0001076	1
8	BICF2P640268	rs24485294	36235980	A	ADD	1273	0.06504	1.425	0.1545	1
8	BICF2P229234	rs24488633	72752983	A	ADD	1229	-0.2828	-3.517	0.000453	1
8	BICF2S23520360	rs24489868	23677583	G	ADD	1274	0.005303	0.1375	0.8907	1
8	BICF2S2329036	rs24490336	28171953	C	ADD	1227	0.335	6.622	5.296e-11	1
8	BICF2P823402	rs24490461	45852939	G	ADD	1263	0.3098	8.41	1.097e-16	1
8	BICF2P360982	rs24493105	27413382	G	ADD	1269	-0.07201	-1.57	0.1166	1
8	BICF2P1213324	rs24493556	43603365	A	ADD	1274	-0.3346	-4.91	1.03e-06	1
8	BICF2P408045	rs24493904	65527674	A	ADD	1273	-0.04871	-0.9389	0.348	1
8	BICF2P320425	rs24494195	4099841	C	ADD	1269	0.1498	4.061	5.176e-05	1
8	BICF2P237218	rs24494306	43702011	C	ADD	1274	-0.1131	-2.917	0.003599	1
8	BICF2P330761	rs24495181	45808587	G	ADD	1273	-0.107	-2.694	0.007157	1
8	BICF2S23331850	rs24496643	47442435	G	ADD	1271	0.1054	2.791	0.005339	1
8	BICF2P980483	rs24497210	4136374	G	ADD	1274	0.02367	0.6296	0.5291	1
8	BICF2P802082	rs24499139	4133312	G	ADD	1274	0.02901	0.7766	0.4376	1
8	BICF2S2353658	rs24501802	45870997	A	ADD	1230	0.3215	4.217	2.652e-05	1
8	BICF2S23017177	rs24502193	41500138	A	ADD	1263	-0.1251	-2.041	0.04144	1
8	BICF2S23439852	rs24503216	45931052	A	ADD	1274	0.01687	0.4302	0.6671	1
8	BICF2S23329848	rs24508482	43694299	C	ADD	1274	0.15	1.58	0.1143	1
8	BICF2P433179	rs24508691	45787446	A	ADD	1273	-0.1415	-3.74	0.000192	1
8	BICF2S22932013	rs24510332	72770116	C	ADD	1090	-0.03096	-0.4642	0.6426	1
8	BICF2P1427982	rs24510373	30465801	A	ADD	1264	0.01471	0.2429	0.8081	1
8	BICF2S2291323	rs24512444	72313242	A	ADD	1264	0.1159	2.459	0.01406	1
8	BICF2P194868	rs24512475	65547384	G	ADD	1259	-0.1099	-2.84	0.004589	1
8	BICF2P146380	rs24513150	41557658	G	ADD	1263	-0.092	-2.473	0.01353	1
8	BICF2S23612365	rs24514122	27330079	A	ADD	1274	-0.1067	-2.22	0.02658	1
8	BICF2P527249	rs24515086	30472672	C	ADD	1274	-0.04843	-1.249	0.212	1
8	BICF2P717871	rs24515891	13582804	A	ADD	1264	-0.07676	-1.552	0.1209	1
8	BICF2P752103	rs24518379	23667291	G	ADD	1271	-0.156	-4.162	3.372e-05	1
8	BICF2S2398614	rs24523426	28156733	A	ADD	1262	-0.008468	-0.1981	0.843	1
8	BICF2P1355703	rs24526468	72777882	A	ADD	1093	-0.07046	-1.201	0.2302	1
8	BICF2P762996	rs24529493	43744563	A	ADD	1273	-0.2268	-5.065	4.694e-07	1
8	BICF2S23252668	rs24529584	43728725	A	ADD	1241	0.3672	3.814	0.0001433	1
8	BICF2P757460	rs24557666	4117939	G	ADD	1273	-0.1226	-3.22	0.001313	1
8	BICF2P1364202	rs24557905	185160	A	ADD	1272	0.05753	1.034	0.3015	1
8	BICF2P214493	rs24558129	27352719	G	ADD	1274	0.1384	3.725	0.0002035	1
8	BICF2P694231	rs24558489	65478090	A	ADD	1258	0.01719	0.4013	0.6883	1
8	BICF2P29084	rs24559268	4260644	C	ADD	1270	0.1252	3.305	0.0009761	1
8	BICF2P552903	rs24559668	45991909	G	ADD	1269	-0.07695	-1.954	0.05086	1
8	BICF2P830023	rs24561444	4090449	A	ADD	1273	0.1317	3.132	0.001774	1
8	BICF2P1035696	rs24577705	72297573	G	ADD	1263	-0.2376	-5.995	2.656e-09	1
8	BICF2P1438261	rs8514503	27449155	A	ADD	1262	-0.1245	-3.308	0.0009671	1
8	BICF2P1371027	rs8562431	30402467	A	ADD	1274	0.1182	3.065	0.002223	1
8	BICF2P1320937	rs8595511	28212318	A	ADD	1263	-0.02153	-0.521	0.6024	1
8	BICF2P1281020	rs8622459	27402705	G	ADD	1261	-0.1142	-3.012	0.002647	1
8	TIGRP2P114244_rs8663202	rs8663202	43637067	A	ADD	1263	-0.261	-4.272	2.079e-05	1
8	TIGRP2P111752_rs8673519	rs8673519	31221989	A	ADD	1264	0.01663	0.36	0.7189	1
8	BICF2P1193253	rs8678139	43682611	A	ADD	1264	-0.3235	-5.648	2.001e-08	1
8	BICF2P1134154	rs8712891	15555833	A	ADD	1228	-0.1765	-2.309	0.02109	1
8	TIGRP2P119603_rs8798687	rs8798687	65030149	A	ADD	1262	-0.1048	-2.491	0.01285	1
8	BICF2P761759	rs8914865	43767174	A	ADD	1274	0.06253	1.605	0.1088	1
8	BICF2P685410	rs8953676	47448096	A	ADD	1274	0.04504	1.134	0.2569	1
8	TIGRP2P114249_rs8998841	rs8998841	43658424	A	ADD	1270	0.08777	2.173	0.02998	1
8	TIGRP2P114777_rs9014494	rs9014494	45988517	A	ADD	1264	0.1112	2.673	0.007607	1
8	BICF2P550585	rs9018542	28197549	A	ADD	1273	0.1502	3.423	0.000638	1
8	BICF2P540716	rs9023219	45910485	A	ADD	1273	-0.2349	-5.88	5.252e-09	1
8	BICF2P461099	rs9059007	65570577	C	ADD	1264	0.003983	0.06279	0.9499	1
8	TIGRP2P119713_rs9069120	rs9069120	65468371	A	ADD	1264	0.1184	2.66	0.007923	1
8	TIGRP2P111626_rs9085967	rs9085967	30443762	A	ADD	1264	0.2714	7.471	1.485e-13	1
8	TIGRP2P111762_rs9091333	rs9091333	31235183	A	ADD	1273	-0.0059	-0.1561	0.876	1
8	BICF2P362007	rs9105744	65116520	A	ADD	1264	-0.1948	-4.531	6.427e-06	1
8	BICF2P317630	rs9123491	43644272	G	ADD	1264	-0.05017	-1.264	0.2065	1
8	TIGRP2P108140_rs9143573	rs9143573	15537605	A	ADD	1263	0.1755	3.006	0.002698	1
8	TIGRP2P111189_rs9185424	rs9185424	27390479	A	ADD	1274	-0.1357	-3.089	0.00205	1
8	TIGRP2P114772_rs9248817	rs9248817	45968539	A	ADD	1264	0.1299	2.562	0.01051	1
9	BICF2P912680	*	47733089	A	ADD	1274	-0.08058	-1.804	0.07147	1
9	BICF2G630835029	*	31873605	A	ADD	1274	-0.08954	-2.287	0.02236	1
9	BICF2P751777	*	34407014	C	ADD	1264	-0.1088	-3.019	0.002585	1
9	BICF2G630840996	*	41658025	C	ADD	1264	0.109	2.792	0.005313	1
9	BICF2P1071003	rs22615356	4488708	A	ADD	1274	-0.006187	-0.1144	0.909	1
9	BICF2P164422	rs22616065	1024910	C	ADD	1262	-0.2758	-7.732	2.154e-14	1
9	BICF2S2301425	rs22629258	1136406	G	ADD	1274	0.05897	1.452	0.1467	1
9	BICF2S23128734	rs22630477	1070162	A	ADD	1264	0.02619	0.5273	0.5981	1
9	BICF2P1183309	rs22641163	5240555	A	ADD	1260	-0.1705	-2.035	0.04208	1
9	BICF2S2335305	rs22643749	5693148	A	ADD	1258	0.07974	1.654	0.09829	1
9	BICF2P95254	rs22653143	1041353	A	ADD	1241	-0.3212	-7.934	4.711e-15	1
9	BICF2S23541863	rs22656969	5135523	A	ADD	1264	-0.03559	-0.8043	0.4213	1
9	BICF2P256734	rs22661314	1198223	G	ADD	1264	-0.1992	-5.287	1.468e-07	1
9	BICF2P392700	rs22672425	5172214	G	ADD	1274	0.1561	3.432	0.0006186	1
9	BICF2P1199338	rs22686122	1300807	A	ADD	1264	0.1563	4.279	2.021e-05	1
9	BICF2S23316992	rs22699598	5292213	G	ADD	1274	0.0469	1.24	0.2153	1
9	BICF2S23414459	rs22704230	5181864	G	ADD	1263	-0.07265	-1.927	0.05422	1
9	BICF2S23153603	rs24530042	24215917	A	ADD	1228	-0.003005	-0.07929	0.9368	1
9	BICF2P333641	rs24530554	55194621	G	ADD	1264	0.03587	0.9552	0.3397	1
9	BICF2P483186	rs24532321	25513658	A	ADD	1272	0.005362	0.08396	0.9331	1
9	BICF2S22937536	rs24533268	15095642	G	ADD	1264	-0.02749	-0.7481	0.4545	1
9	BICF2S23232639	rs24533746	22287594	A	ADD	1263	-0.07139	-1.953	0.05109	1
9	BICF2S2356641	rs24534190	44215812	A	ADD	1264	-0.08907	-2.093	0.03657	1
9	BICF2S2319072	rs24538318	31928049	G	ADD	1274	-0.05718	-1.419	0.1561	1
9	BICF2P83907	rs24541074	15122433	G	ADD	1273	-0.08323	-1.832	0.06725	1
9	BICF2P692691	rs24547778	41503552	T	ADD	1273	0.06957	1.807	0.07096	1
9	BICF2P296384	rs24549021	24245986	G	ADD	1264	-0.0886	-2.368	0.01805	1
9	BICF2G630473995	rs24549767	55156088	A	ADD	1274	-0.06589	-1.63	0.1033	1
9	BICF2S23134376	rs24550085	24211904	A	ADD	1264	-0.04607	-1.246	0.2131	1
9	BICF2P285716	rs24551032	31890770	A	ADD	1258	0.1684	2.307	0.02119	1
9	BICF2P881745	rs24551735	32991157	A	ADD	1264	-0.2393	-6.535	9.21e-11	1
9	BICF2G630832267	rs24552485	25551139	G	ADD	1264	0.005344	0.1301	0.8965	1
9	BICF2P622903	rs24552720	25545372	A	ADD	1273	0.02438	0.4746	0.6352	1
9	BICF2G630840985	rs24553939	41637037	G	ADD	1274	0.1145	2.121	0.03415	1
9	BICF2G630840809	rs24555363	41447534	G	ADD	1273	0.074	1.357	0.175	1
9	BICF2G630840822	rs24555398	41459850	G	ADD	1262	0.03962	0.8659	0.3867	1
9	BICF2G630828570	rs24564614	9215670	A	ADD	1271	-0.05439	-1.414	0.1575	1
9	BICF2G630828573	rs24564617	9181600	C	ADD	1264	-0.1379	-2.913	0.003645	1
9	BICF2G630836847	rs24565921	35840964	G	ADD	1273	0.07188	1.957	0.05057	1
9	BICF2G630836857	rs24565961	35890424	G	ADD	1274	0.07673	1.404	0.1606	1
9	BICF2P453612	rs24566216	20416645	G	ADD	1229	0.3283	3.659	0.0002635	1
9	BICF2P506723	rs24567040	22381987	A	ADD	1273	-0.02747	-0.7388	0.4601	1
9	BICF2G630836099	rs24568577	34109797	G	ADD	1274	0.02603	0.2311	0.8173	1
9	BICF2G630836101	rs24568582	34115477	G	ADD	1274	-0.3008	-6.398	2.203e-10	1
9	BICF2G630836102	rs24568584	34130984	A	ADD	1274	0.07717	1.78	0.07529	1
9	BICF2G630840846	rs24571099	41482398	G	ADD	1271	-0.08538	-2.286	0.02241	1
9	BICF2G630831874	rs24571435	24329029	A	ADD	1238	0.08075	1.277	0.2019	1
9	BICF2S23236317	rs24571898	55183574	G	ADD	1263	0.05286	1.309	0.1907	1
9	BICF2G630840947	rs24572090	41602255	A	ADD	1230	0.2746	3.994	6.884e-05	1
9	BICF2P37637	rs24575593	22582876	C	ADD	1274	0.02591	0.6388	0.5231	1
9	BICF2P977251	rs24575842	32978944	A	ADD	1261	-0.1182	-3.163	0.001599	1
9	BICF2P563733	rs24578012	33012813	A	ADD	1261	-0.1454	-3.847	0.0001254	1
9	BICF2P1468871	rs24578551	44264383	G	ADD	1274	-0.03748	-0.98	0.3273	1
9	BICF2P312976	rs24579199	49771248	G	ADD	1263	-0.2128	-3.685	0.0002382	1
9	BICF2S23254549	rs24579656	20305263	A	ADD	1261	-0.1383	-2.211	0.02722	1
9	BICF2P1263640	rs24579944	33134087	A	ADD	1264	-0.04424	-1.023	0.3065	1
9	BICF2P1263641	rs24579946	33134043	A	ADD	1262	0.2368	6.35	3.008e-10	1
9	BICF2G630475612	rs24580521	57842799	A	ADD	1240	-0.4495	-3.747	0.0001871	1
9	BICF2G630475616	rs24580532	57845958	C	ADD	1273	-0.02227	-0.583	0.56	1
9	BICF2G630475642	rs24580597	57874865	G	ADD	1274	-0.1255	-2.638	0.008454	1
9	BICF2P322357	rs24582426	15099965	A	ADD	1263	0.1929	5.342	1.092e-07	1
9	BICF2P931374	rs24583118	15139567	A	ADD	1274	-0.1204	-2.961	0.003126	1
9	BICF2P1458179	rs24585176	49796997	A	ADD	1274	0.07651	1.985	0.04738	1
9	BICF2S22947331	rs24585772	58853868	A	ADD	1262	0.1347	3.591	0.0003417	1
9	BICF2S23325673	rs24599897	34378478	G	ADD	1264	-0.0123	-0.3403	0.7337	1
9	BICF2P62310	rs24599899	34146193	G	ADD	1264	-0.1412	-3.813	0.0001439	1
9	BICF2G630835629	rs24601365	33107526	A	ADD	1262	-0.2416	-4.77	2.058e-06	1
9	BICF2P228793	rs24602664	47687273	A	ADD	1231	-0.1254	-1.275	0.2027	1
9	BICF2P442136	rs24603645	24177826	C	ADD	1247	-0.04687	-1.229	0.2193	1
9	BICF2P303481	rs24603969	20386230	A	ADD	1274	0.1708	4.407	1.136e-05	1
9	BICF2P306890	rs24604466	55175684	A	ADD	1274	0.07323	1.898	0.05791	1
9	BICF2S22929584	rs24605685	24362105	G	ADD	1264	0.2814	4.986	7.015e-07	1
9	BICF2P484513	rs24607425	24141908	A	ADD	1263	-0.2209	-3.797	0.0001536	1
9	BICF2G630830906	rs24615723	22296084	C	ADD	1267	0.01111	0.2782	0.7809	1
9	BICF2G630830963	rs24616476	22536498	A	ADD	1274	0.1443	3.877	0.000111	1
9	BICF2S22948024	rs24617229	20250766	A	ADD	1231	0.6176	6.569	7.484e-11	1
9	BICF2G630831400	rs24619491	23497710	A	ADD	1274	0.01075	0.1057	0.9158	1
9	BICF2G630836158	rs24624786	34443373	G	ADD	1274	0.1298	1.66	0.09726	1
9	TIGRP2P128006_rs8319569	rs8319569	44257746	G	ADD	1230	-0.1303	-2.322	0.02039	1
9	BICF2P1334587	rs850760083	47707461	A	ADD	1270	-0.1708	-3.695	0.0002295	1
9	BICF2P703007	rs853043411	47713313	A	ADD	1260	-0.1607	-4.118	4.075e-05	1
9	TIGRP2P128013_rs8567281	rs8567281	44275685	G	ADD	1271	-0.1074	-2.873	0.004128	1
9	TIGRP2P123096_rs8578541	rs8578541	15164509	A	ADD	1274	0.07284	2.045	0.04105	1
9	TIGRP2P124554_rs8620199	rs8620199	25173679	A	ADD	1272	-0.04901	-1.295	0.1954	1
9	TIGRP2P130470_rs8646545	rs8646545	51399984	A	ADD	1264	-0.2434	-4.242	2.381e-05	1
9	TIGRP2P130497_rs8680413	rs8680413	51450306	G	ADD	1263	0.1873	5.125	3.437e-07	1
9	BICF2P1013176	rs8782467	25164826	A	ADD	1274	-0.1647	-4.205	2.795e-05	1
9	BICF2G630830925	rs8786675	22436055	A	ADD	1240	0.1241	1.756	0.07939	1
9	TIGRP2P130490_rs8798256	rs8798256	51422570	A	ADD	1263	0.2154	5.784	9.17e-09	1
9	BICF2P964767	rs8808350	42686233	A	ADD	1263	0.005129	0.1137	0.9095	1
9	BICF2P881262	rs8854475	15113232	G	ADD	1262	-0.00711	-0.1963	0.8444	1
9	TIGRP2P124231_rs8854848	rs8854848	22371990	A	ADD	1263	0.1658	4.418	1.08e-05	1
9	BICF2P814146	rs8888637	42729885	A	ADD	1263	0.3316	5.49	4.845e-08	1
9	TIGRP2P124216_rs8925245	rs8925245	22249933	C	ADD	1261	-0.1622	-3.889	0.0001057	1
9	TIGRP2P124221_rs8939112	rs8939112	22262645	G	ADD	1274	-0.2449	-4.991	6.831e-07	1
9	TIGRP2P128841_rs8947486	rs8947486	47679506	G	ADD	1273	-0.1972	-4.978	7.325e-07	1
9	TIGRP2P127744_rs9023558	rs9023558	42711050	G	ADD	1272	-0.217	-5.383	8.7e-08	1
9	BICF2P340934	rs9114290	44217313	G	ADD	1274	-0.1667	-4.333	1.584e-05	1
9	TIGRP2P130503_rs9151713	rs9151713	51468600	G	ADD	1263	0.1579	4.22	2.618e-05	1
9	BICF2P137043	rs9186226	49781799	C	ADD	1262	0.2182	5.284	1.485e-07	1
9	TIGRP2P129629_rs9186227	rs9186227	49781735	G	ADD	1274	0.01968	0.458	0.6471	1
9	TIGRP2P124429_rs9190346	rs9190346	24162955	A	ADD	1258	-0.08015	-2.127	0.03359	1
9	TIGRP2P129599_rs9240916	rs9240916	49766936	A	ADD	1263	-0.131	-2.456	0.01418	1
9	TIGRP2P129637_rs9240980	rs9240980	49809683	A	ADD	1274	-0.09636	-2.04	0.04153	1
10	BICF2P233551	rs22000644	56629707	A	ADD	1273	-0.07146	-1.555	0.1201	1
10	BICF2S23148142	rs22001279	56620654	A	ADD	1261	-0.1881	-5.17	2.723e-07	1
10	BICF2P184479	rs22001847	56652849	A	ADD	1264	-0.08907	-2.405	0.0163	1
10	BICF2P1017367	rs22003615	1570742	A	ADD	1273	-0.04207	-1.153	0.2492	1
10	BICF2S23538422	rs22003683	319019	A	ADD	1274	-0.1833	-4.946	8.57e-07	1
10	BICF2P783256	rs22006919	61871450	A	ADD	1264	0.001635	0.0422	0.9663	1
10	BICF2P1125295	rs22010056	46134307	A	ADD	1274	0.07227	1.661	0.09699	1
10	BICF2P1074346	rs22016570	23724555	G	ADD	1263	0.2568	6.799	1.625e-11	1
10	BICF2P475960	rs22017823	46139943	A	ADD	1274	0.09376	2.336	0.01964	1
10	BICF2G630487110	rs22020529	38326645	G	ADD	1274	-0.1634	-3.224	0.001295	1
10	BICF2G630487114	rs22020532	38336229	A	ADD	1274	-0.1948	-5.302	1.346e-07	1
10	BICF2G630487152	rs22020638	38375863	A	ADD	1263	0.07573	1.498	0.1343	1
10	BICF2G630487168	rs22020682	38387824	C	ADD	1273	-0.07671	-2.033	0.04223	1
10	BICF2S23323647	rs22022907	65857185	A	ADD	1270	-0.3256	-7.822	1.086e-14	1
10	BICF2S2307054	rs22030050	69250914	A	ADD	1264	-0.28	-4.31	1.761e-05	1
10	BICF2P325728	rs22030090	65767483	T	ADD	1263	0.1656	3.19	0.001456	1
10	BICF2P590306	rs22030269	65788249	G	ADD	1273	0.1888	4.397	1.191e-05	1
10	BICF2P566462	rs22031541	56697592	G	ADD	1273	0.03979	1.014	0.311	1
10	BICF2P410774	rs22032118	63540495	G	ADD	1273	-0.2267	-5.431	6.701e-08	1
10	BICF2S23761795	rs22032836	67215652	A	ADD	1274	-0.09223	-1.91	0.05635	1
10	BICF2P1083795	rs22036281	63567971	G	ADD	1274	-0.2226	-5.407	7.635e-08	1
10	BICF2S23658552	rs22043767	69281552	A	ADD	1264	-0.009766	-0.204	0.8384	1
10	BICF2S23232095	rs22046419	67194058	A	ADD	1264	-0.2762	-7.021	3.599e-12	1
10	BICF2S2458721	rs22048984	49597294	C	ADD	1102	0.122	2.635	0.008528	1
10	BICF2S2337451	rs22052912	49523767	A	ADD	1274	-0.2453	-5.489	4.876e-08	1
10	BICF2P773296	rs22059740	49604118	G	ADD	1263	-0.06193	-1.489	0.1366	1
10	BICF2P987543	rs22059968	65801754	A	ADD	1264	-0.1154	-2.708	0.006855	1
10	BICF2P662426	rs22068128	44989064	A	ADD	1274	-0.2247	-5.14	3.171e-07	1
10	BICF2G630479527	rs22075176	23622049	G	ADD	1264	-0.02771	-0.6063	0.5444	1
10	BICF2P899683	rs22076674	23747934	A	ADD	1263	0.2102	2.777	0.005565	1
10	BICF2P1023418	rs22076710	65906260	A	ADD	1274	-0.3109	-8.507	4.959e-17	1
10	BICF2P190591	rs22077322	44978512	A	ADD	1274	-0.1524	-3.851	0.0001233	1
10	BICF2P139518	rs22077394	23796338	G	ADD	1264	0.03219	0.5265	0.5986	1
10	BICF2S23015044	rs22078694	65838218	G	ADD	1264	-0.03435	-0.4846	0.6281	1
10	BICF2P563295	rs22082172	46120610	G	ADD	1264	-0.01728	-0.3926	0.6947	1
10	BICF2G630480778	rs22083212	26219289	A	ADD	1274	-0.2046	-5.331	1.152e-07	1
10	BICF2P919415	rs22085676	63580782	A	ADD	1274	-0.09778	-2.703	0.006955	1
10	BICF2S23513088	rs22086107	65871764	A	ADD	1274	0.01849	0.3591	0.7196	1
10	BICF2S23052804	rs22090543	56669071	A	ADD	1240	-0.06383	-1.051	0.2936	1
10	BICF2S23413646	rs22091405	65883315	A	ADD	1274	-0.09333	-2.192	0.02858	1
10	BICF2S23130895	rs22093126	65846034	G	ADD	1264	0.2584	5.717	1.354e-08	1
10	BICF2S24415766	rs22097082	23761705	G	ADD	1264	0.3368	6.528	9.637e-11	1
10	BICF2P1409561	rs8534673	69293845	T	ADD	1263	0.03811	0.6602	0.5092	1
10	TIGRP2P141321_rs8733429	rs8733429	49566405	A	ADD	1264	-0.3199	-6.441	1.679e-10	1
10	BICF2P797500	rs8897489	44968344	G	ADD	1264	-0.1494	-3.572	0.000367	1
10	BICF2P750403	rs8921161	46230892	G	ADD	1231	0.1778	1.335	0.1821	1
10	BICF2P743042	rs8925360	46151079	A	ADD	1274	0.08127	2.208	0.02741	1
10	BICF2P462328	rs9058145	49542795	G	ADD	1249	-0.2369	-5.394	8.218e-08	1
10	BICF2P324205	rs9120886	46188829	G	ADD	1274	0.06254	1.538	0.1242	1
10	TIGRP2P140341_rs9138355	rs9138355	44961726	G	ADD	1264	-0.3709	-4.308	1.778e-05	1
11	BICF2P955386	rs22066109	70126507	A	ADD	1240	-0.2202	-3.733	0.0001978	1
11	BICF2P390581	rs22066268	42582141	A	ADD	1274	-0.1451	-4	6.702e-05	1
11	BICF2P902124	rs22069242	70186741	A	ADD	1264	-0.06271	-1.668	0.09562	1
11	BICF2S23530585	rs22081912	1432243	G	ADD	1274	0.4193	7.53	9.553e-14	1
11	BICF2P1317759	rs22082398	1244264	A	ADD	1264	-0.494	-6.657	4.153e-11	1
11	BICF2P354483	rs22082416	42571958	A	ADD	1241	-0.4446	-6.678	3.659e-11	1
11	BICF2G630298939	rs22095544	26109695	G	ADD	1274	-0.08886	-2.142	0.03235	1
11	BICF2G630298944	rs22095552	26125108	G	ADD	1224	-0.1149	-3.098	0.001991	1
11	BICF2G630298954	rs22095573	26140875	G	ADD	1274	-0.08185	-2.161	0.03087	1
11	BICF2G630298998	rs22103795	26153520	G	ADD	1263	-0.355	-8.152	8.548e-16	1
11	BICF2P963063	rs22104318	70201762	A	ADD	1274	-0.2132	-4.21	2.737e-05	1
11	BICF2P129432	rs22118591	56237702	C	ADD	1274	-0.04035	-0.8382	0.4021	1
11	BICF2S23010069	rs22120588	34757678	G	ADD	1256	0.0622	1.702	0.08899	1
11	BICF2P639825	rs22122626	42610512	G	ADD	1274	-0.204	-5.6	2.63e-08	1
11	BICF2P132685	rs22123981	34775772	C	ADD	1271	-0.02229	-0.5916	0.5543	1
11	BICF2P508867	rs22127538	42623135	T	ADD	1240	-0.4381	-7.475	1.452e-13	1
11	BICF2S23249316	rs22128841	51889766	G	ADD	1235	-0.2318	-4.523	6.678e-06	1
11	BICF2P429542	rs22130324	34744685	A	ADD	1274	-0.004529	-0.1201	0.9044	1
11	BICF2P380106	rs22133545	34763498	C	ADD	1241	-0.4091	-5.883	5.17e-09	1
11	BICF2S23436883	rs22133546	51926488	G	ADD	1250	0.1949	2.56	0.01058	1
11	BICF2P611845	rs22135699	56209535	A	ADD	1263	0.3169	4.032	5.859e-05	1
11	BICF2S23218151	rs22137692	34585749	G	ADD	1230	0.139	0.9002	0.3682	1
11	BICF2G630294741	rs22137968	15993070	A	ADD	1274	0.2132	5.145	3.09e-07	1
11	BICF2G630294746	rs22137975	16004077	A	ADD	1274	0.3047	6.767	2.002e-11	1
11	BICF2P565838	rs22139986	33750356	G	ADD	1264	0.06657	1.286	0.1988	1
11	BICF2S23357023	rs22143282	70000620	A	ADD	1274	-0.09988	-2.741	0.006215	1
11	BICF2S23051925	rs22143655	20818083	G	ADD	1274	0.08939	2.313	0.02087	1
11	BICF2P1379001	rs22144243	33802196	C	ADD	1264	-0.0468	-1.291	0.1971	1
11	BICF2P564405	rs22144979	33706382	A	ADD	1274	-0.1023	-1.922	0.05487	1
11	BICF2S2355733	rs22148636	34518917	G	ADD	1264	0.1177	2.429	0.01526	1
11	BICF2S22946559	rs22149038	42603647	A	ADD	1262	-0.1291	-3.175	0.001535	1
11	BICF2P1308315	rs22149637	33732350	G	ADD	1263	0.07354	1.407	0.1595	1
11	BICF2P149301	rs22150438	26121306	A	ADD	1264	-0.1352	-3.245	0.001203	1
11	BICF2P903006	rs22151717	20887956	C	ADD	1264	-0.3949	-4.577	5.175e-06	1
11	BICF2P842107	rs22152798	70028259	A	ADD	1274	-0.1304	-3.552	0.0003956	1
11	BICF2P1412181	rs22152894	33778228	G	ADD	1262	-0.03971	-0.9298	0.3527	1
11	BICF2P1347592	rs22153220	34803325	G	ADD	1270	-0.02904	-0.6123	0.5405	1
11	BICF2S23114409	rs22153852	51692932	G	ADD	1274	-0.06364	-1.158	0.2471	1
11	BICF2P101336	rs22155266	33725356	A	ADD	1262	-0.2164	-5.215	2.145e-07	1
11	BICF2P428495	rs22165188	15982068	C	ADD	1264	0.1756	4.531	6.423e-06	1
11	BICF2P445109	rs22165277	42631481	A	ADD	1273	0.1076	2.966	0.003071	1
11	BICF2P201651	rs22166302	54087001	A	ADD	1264	-0.2828	-5.716	1.357e-08	1
11	BICF2P1274751	rs22172221	70159418	A	ADD	1272	-0.127	-2.307	0.02119	1
11	BICF2P609850	rs22190247	20870069	G	ADD	1259	-0.05597	-1.366	0.1722	1
11	BICF2P932787	rs22193373	34522618	A	ADD	1263	-0.01372	-0.3641	0.7158	1
11	BICF2S23530197	rs22203785	70087786	G	ADD	1274	-0.1999	-4.229	2.511e-05	1
11	BICF2P608520	rs22203840	42534875	A	ADD	1274	-0.1603	-3.433	0.0006161	1
11	BICF2P806172	rs22205396	51901374	A	ADD	1264	0.1603	4.131	3.851e-05	1
11	BICF2P317288	rs22205533	70076160	G	ADD	1240	-0.3176	-4.555	5.742e-06	1
11	BICF2S23222414	rs22207088	55013624	G	ADD	1273	-0.1504	-3.676	0.0002464	1
11	BICF2P779255	rs22207212	70068128	A	ADD	1274	-0.02939	-0.6578	0.5108	1
11	G704f59S102	rs397511365	49803804	A	ADD	1264	0.5984	3.907	9.848e-05	1
11	TIGRP2P153590_rs8566089	rs8566089	70174576	A	ADD	1264	0.1182	2.934	0.003404	1
11	TIGRP2P148464_rs8802465	rs8802465	20912587	G	ADD	1231	-0.2275	-2.203	0.0278	1
11	BICF2P911828	rs8837487	70203886	G	ADD	1274	-0.2909	-6.927	6.803e-12	1
11	TIGRP2P153531_rs9159611	rs9159611	70017650	A	ADD	1262	0.2408	6.61	5.675e-11	1
11	TIGRP2P148451_rs9213240	rs9213240	20824551	A	ADD	1264	-0.1533	-3.175	0.001532	1
11	BICF2P58150	rs9222874	70044405	G	ADD	1230	0.1571	2.153	0.03149	1
12	BICF2P1419979	rs22176427	3959122	C	ADD	1274	0.1683	4.147	3.585e-05	1
12	BICF2S23522841	rs22178062	34413811	G	ADD	1231	-0.1261	-0.8499	0.3955	1
12	BICF2S23654100	rs22178388	34274295	A	ADD	1274	0.03116	0.7168	0.4736	1
12	BICF2P825535	rs22179338	3824348	C	ADD	1274	0.1977	4.51	7.066e-06	1
12	BICF2S2363166	rs22185150	34643172	A	ADD	1262	0.1662	2.828	0.004761	1
12	BICF2P914098	rs22185491	10366516	G	ADD	1264	-0.09707	-2.628	0.008703	1
12	BICF2S23336224	rs22185886	10397328	A	ADD	1263	-0.05202	-1.277	0.202	1
12	BICF2S23416139	rs22186263	3101865	C	ADD	1270	-0.08052	-2.209	0.02736	1
12	BICF2P681151	rs22186881	3973264	G	ADD	1273	0.02492	0.475	0.6348	1
12	BICF2P430256	rs22187880	3129958	A	ADD	1263	-0.122	-3.354	0.0008202	1
12	BICF2P800968	rs22193754	34453457	G	ADD	1274	-0.5246	-8.122	1.076e-15	1
12	BICF2P1361610	rs22194172	17603713	A	ADD	1264	-0.1052	-2.817	0.004921	1
12	BICF2S2297121	rs22196796	52308561	G	ADD	1272	-0.06352	-1.229	0.2192	1
12	BICF2P799730	rs22198850	52245873	C	ADD	1272	0.01605	0.4106	0.6815	1
12	BICF2P335294	rs22199180	52264290	G	ADD	1271	0.02236	0.5931	0.5532	1
12	BICF2S236839	rs22207708	5729713	G	ADD	1264	0.1166	2.73	0.006427	1
12	BICF2S23322760	rs22209720	2989197	A	ADD	1263	0.1751	2.572	0.01023	1
12	BICF2S23242450	rs22210072	34481365	C	ADD	1264	-0.0715	-1.601	0.1096	1
12	BICF2S22960127	rs22210750	48275937	A	ADD	1274	-0.05156	-1.34	0.1804	1
12	BICF2S23435283	rs22211216	17539364	A	ADD	1274	-0.2893	-8.053	1.84e-15	1
12	BICF2S23552973	rs22211904	21058080	G	ADD	1220	0.2757	3.84	0.0001294	1
12	BICF2P1254053	rs22212564	3146389	A	ADD	1263	-0.2544	-6.923	7.041e-12	1
12	BICF2S23630974	rs22214894	17608954	A	ADD	1264	0.2833	6.674	3.707e-11	1
12	BICF2P823492	rs22216497	52230887	A	ADD	1274	0.06478	1.631	0.1032	1
12	BICF2S23539503	rs22216552	3116000	A	ADD	1094	-0.3781	-1.809	0.07069	1
12	BICF2P379895	rs22217416	52204921	A	ADD	1264	0.03143	0.7826	0.434	1
12	BICF2P1472476	rs22217431	4648448	A	ADD	1231	0.4109	4.552	5.831e-06	1
12	BICF2P1241553	rs22221801	20998840	A	ADD	1273	0.1012	2.407	0.01621	1
12	BICF2S23240823	rs22227762	34495251	A	ADD	1249	-0.03159	-0.8446	0.3985	1
12	BICF2P332534	rs22228280	21049154	A	ADD	1263	-0.02851	-0.7081	0.479	1
12	BICF2P1083319	rs22239898	17594934	G	ADD	1274	-0.1057	-2.823	0.004832	1
12	BICF2P898975	rs22240518	17644572	A	ADD	1274	-0.07507	-1.897	0.05799	1
12	BICF2P546445	rs22241220	1586367	T	ADD	1273	0.2688	5.168	2.746e-07	1
12	BICF2P1257657	rs22242109	10357438	A	ADD	1273	0.0435	1.179	0.2386	1
12	BICF2S23524402	rs22242829	6033902	A	ADD	1230	-0.036	-0.4733	0.6361	1
12	BICF2P1040423	rs22246204	70042408	G	ADD	1264	0.02592	0.6083	0.5431	1
12	BICF2S2295321	rs22246673	17589583	G	ADD	1272	-0.08524	-2.262	0.02384	1
12	BICF2S23110563	rs22256122	34632402	A	ADD	1274	0.09026	2.36	0.01843	1
12	BICF2S2359850	rs22256693	5769474	A	ADD	1274	0.09069	2.309	0.0211	1
12	BICF2P110315	rs24728508	52212799	G	ADD	1264	0.0339	0.9002	0.3682	1
12	BICF2P1458084	rs24730344	1554131	A	ADD	1274	-0.263	-5.057	4.875e-07	1
12	BICF2S23656338	rs24747139	17635119	G	ADD	1227	0.1514	1.878	0.06062	1
12	BICF2S24411458	rs24751974	34177615	G	ADD	1264	-0.4161	-5.774	9.722e-09	1
12	BICF2P919193	rs24752224	72480470	A	ADD	1263	-0.1322	-2.809	0.005052	1
12	BICF2P498324	rs24752333	63489325	C	ADD	1262	0.1376	2.728	0.006463	1
12	BICF2P1462329	rs24753245	3830034	A	ADD	1274	-0.3407	-5.555	3.386e-08	1
12	BICF2P1112371	rs24754655	1606317	A	ADD	1263	0.3956	5.602	2.595e-08	1
12	BICF2S23552158	rs24755529	6057165	C	ADD	1274	-0.01263	-0.3194	0.7495	1
12	BICF2P1457458	rs24755925	2999371	A	ADD	1274	0.03561	0.9383	0.3483	1
12	BICF2P117911	rs24768669	52233392	G	ADD	1264	-0.135	-3.274	0.00109	1
12	BICF2P174130	rs24768805	48278609	A	ADD	1264	-0.08472	-2.129	0.03343	1
12	BICF2P1431833	rs24769942	1576348	A	ADD	1274	0.2581	5.595	2.692e-08	1
12	BICF2P471319	rs24770296	160203	T	ADD	1248	0.3544	6.987	4.572e-12	1
12	G761f31S295	rs397512548	48211780	A	ADD	1274	0.1436	3.833	0.0001327	1
12	BICF2P1115728	rs8723994	3061421	C	ADD	1264	0.2806	3.58	0.0003568	1
12	BICF2P1102795	rs8731113	34310132	A	ADD	1273	-0.209	-4.914	1.009e-06	1
12	BICF2P1097240	rs8733405	63495653	A	ADD	1274	-0.02658	-0.6019	0.5473	1
12	TIGRP2P167936_rs8737946	rs8737946	4619744	A	ADD	1273	-0.2712	-4.074	4.913e-05	1
12	BICF2P1065675	rs8752334	1571192	G	ADD	1271	0.1414	3.897	0.0001026	1
12	BICF2P1050278	rs8761101	3737257	G	ADD	1274	0.1632	4.284	1.977e-05	1
12	BICF2P971823	rs8804326	70049768	G	ADD	1269	0.0429	1.146	0.252	1
12	BICF2S23550970	rs8818195	63456908	G	ADD	1273	-0.02828	-0.7204	0.4714	1
12	TIGRP2P168470_rs8821183	rs8821183	52189370	C	ADD	1264	-0.004494	-0.06984	0.9443	1
12	TIGRP2P167596_rs8829873	rs8829873	2982056	A	ADD	1274	0.03307	0.8968	0.37	1
12	TIGRP2P160247_rs8839396	rs8839396	20982701	A	ADD	1274	-0.09038	-2.44	0.01482	1
12	TIGRP2P157217_rs8841363	rs8841363	10821402	G	ADD	1262	0.1691	4.505	7.25e-06	1
12	TIGRP2P168267_rs8841867	rs8841867	6025537	C	ADD	1274	0.08266	2.146	0.03207	1
12	TIGRP2P168467_rs8864570	rs8864570	52171817	A	ADD	1261	0.04983	1.226	0.2205	1
12	TIGRP2P167629_rs8879565	rs8879565	3043058	G	ADD	1262	0.1262	3.241	0.001222	1
12	TIGRP2P160269_rs8903873	rs8903873	21068580	A	ADD	1231	-0.1137	-0.9328	0.3511	1
12	BICF2P598098	rs8996797	34192767	G	ADD	1274	0.07009	1.61	0.1077	1
12	BICF2P568857	rs9010737	3726208	A	ADD	1273	-0.06874	-1.739	0.08235	1
12	TIGRP2P168272_rs9041930	rs9041930	6060147	A	ADD	1274	0.01836	0.4613	0.6447	1
12	TIGRP2P155716_rs9055792	rs9055792	1623298	A	ADD	1245	-0.2365	-4.527	6.559e-06	1
12	TIGRP2P167656_rs9103601	rs9103601	3114426	G	ADD	1266	-0.2358	-5.321	1.222e-07	1
12	TIGRP2P170985_rs9118331	rs9118331	63482241	A	ADD	1274	-0.2281	-5.927	3.97e-09	1
12	TIGRP2P168485_rs9136131	rs9136131	52297944	C	ADD	1255	-0.08561	-1.944	0.05213	1
12	BICF2P237577	rs9153095	6048451	A	ADD	1274	-0.02979	-0.8157	0.4148	1
12	BICF2S23741630	rs9169691	63511099	A	ADD	1243	-0.04724	-1.211	0.2262	1
12	TIGRP2P167940_rs9183941	rs9183941	4641845	G	ADD	1274	-0.01695	-0.4216	0.6734	1
12	TIGRP2P167617_rs9245050	rs9245050	3025861	G	ADD	1264	-0.1889	-3.864	0.0001172	1
13	BICF2G630603376	rs22238156	2728469	A	ADD	1263	-0.1304	-3.123	0.001831	1
13	BICF2G630603389	rs22238182	2770520	C	ADD	1274	-0.1467	-2.939	0.003351	1
13	BICF2P1351792	rs22243750	43826926	A	ADD	1264	0.1991	3.086	0.002071	1
13	BICF2G630603322	rs22252611	2587860	A	ADD	1274	-0.03504	-0.8441	0.3988	1
13	BICF2S23210168	rs22259794	5326540	G	ADD	1274	0.001196	0.03214	0.9744	1
13	BICF2P671964	rs22295732	47737943	C	ADD	1264	-0.1783	-4.483	8.023e-06	1
13	BICF2S2364440	rs22297355	43864698	A	ADD	1274	0.03055	0.7826	0.434	1
13	BICF2P1407441	rs22313961	5474371	G	ADD	1264	0.2175	2.766	0.005755	1
13	BICF2P1286982	rs24738035	47749463	G	ADD	1273	-0.1939	-4.676	3.235e-06	1
13	BICF2S241540	rs24745339	5407733	G	ADD	1274	0.1157	2.757	0.005924	1
13	BICF2S23719582	rs24760236	5338068	G	ADD	1273	0.1095	2.792	0.005313	1
13	TIGRP2P180792_rs8857877	rs8857877	2561486	A	ADD	1264	0.1542	2.453	0.01429	1
13	TIGRP2P181364_rs8883537	rs8883537	5435027	G	ADD	1273	-0.06137	-1.334	0.1824	1
13	TIGRP2P181339_rs8933719	rs8933719	5143364	G	ADD	1274	-0.03793	-0.8782	0.38	1
13	TIGRP2P181257_rs8955981	rs8955981	4801945	G	ADD	1273	-0.2462	-6.615	5.47e-11	1
13	BICF2P665811	rs8964332	4991726	G	ADD	1273	0.06133	1.349	0.1777	1
13	TIGRP2P178526_rs9027779	rs9027779	43823964	A	ADD	1272	-0.1287	-3.415	0.0006568	1
13	BICF2G630603307	rs9046882	2562834	G	ADD	1262	-0.02935	-0.737	0.4613	1
13	BICF2S23139507	rs9072014	5209835	A	ADD	1263	-0.0906	-1.733	0.08336	1
13	TIGRP2P181270_rs9134711	rs9134711	4846474	A	ADD	1274	0.2218	5.17	2.723e-07	1
13	BICF2P231397	rs9155249	5443132	G	ADD	1274	0.07015	1.693	0.09064	1
13	TIGRP2P178533_rs9195626	rs9195626	43842335	A	ADD	1271	0.09594	2.479	0.0133	1
14	BICF2S23034397	*	60767717	G	ADD	1274	0.02537	0.6306	0.5284	1
14	BICF2P1198903	rs22285521	30189210	A	ADD	1273	-0.2776	-3.424	0.000636	1
14	BICF2S23416992	rs22285556	30051896	A	ADD	1274	-0.1806	-4.062	5.153e-05	1
14	BICF2S23112281	rs22287413	55209164	A	ADD	1264	0.06681	1.75	0.08043	1
14	BICF2P1399768	rs22291076	29966074	A	ADD	1273	-0.2043	-5.31	1.296e-07	1
14	BICF2S22948930	rs22291424	29981042	A	ADD	1264	0.2912	7.133	1.652e-12	1
14	BICF2P268172	rs22292726	60682422	A	ADD	1263	0.1229	2.466	0.01378	1
14	BICF2P1400577	rs22293527	60729845	A	ADD	1273	-0.00714	-0.185	0.8533	1
14	BICF2P1428564	rs22302196	60670299	G	ADD	1274	-0.06494	-1.406	0.1601	1
14	BICF2G630521278	rs22302846	10867631	G	ADD	1273	-0.4342	-7.88	6.982e-15	1
14	BICF2S23055038	rs22303022	55215419	A	ADD	1273	-0.03163	-0.8416	0.4002	1
14	BICF2P1336806	rs22303279	7813981	G	ADD	1263	-0.131	-3.208	0.001371	1
14	BICF2P615720	rs22303874	30025642	C	ADD	1238	-0.01837	-0.4711	0.6376	1
14	BICF2S23725985	rs22306832	60705383	A	ADD	1236	0.0465	1.242	0.2146	1
14	BICF2P876185	rs22306864	60698864	A	ADD	1274	-0.03986	-0.8369	0.4028	1
14	BICF2P237298	rs22308747	43646707	G	ADD	1274	-0.05368	-1.312	0.1899	1
14	BICF2P443173	rs22309253	30166168	A	ADD	1274	-0.2555	-3.044	0.002382	1
14	BICF2P1024690	rs22315345	30149767	A	ADD	1274	0.05777	1.537	0.1245	1
14	BICF2P894315	rs22317453	60750357	A	ADD	1273	-0.1324	-3.019	0.002589	1
14	BICF2P1161508	rs22319786	60741174	A	ADD	1264	0.1758	3.542	0.0004111	1
14	BICF2P195205	rs22321375	29931565	A	ADD	1264	-0.1391	-3.681	0.0002425	1
14	BICF2P552424	rs22322763	60689677	A	ADD	1263	0.1399	3.102	0.001967	1
14	BICF2P823690	rs22343623	29843460	G	ADD	1274	-0.2284	-6.102	1.39e-09	1
14	BICF2P162856	rs22343652	29912710	A	ADD	1270	0.04309	0.8253	0.4093	1
14	BICF2S23111323	rs22354086	38580543	G	ADD	1264	-0.3521	-8.107	1.213e-15	1
14	BICF2P1368459	rs22354162	43626657	C	ADD	1274	-0.05494	-1.369	0.1711	1
14	BICF2P888699	rs22355942	29953440	G	ADD	1234	-0.1826	-4.73	2.504e-06	1
14	BICF2P1153075	rs22357226	17850921	G	ADD	1264	0.008996	0.1738	0.862	1
14	BICF2S23340060	rs22360106	30121794	A	ADD	1264	-0.01451	-0.2262	0.8211	1
14	BICF2P523235	rs22369998	43636507	A	ADD	1263	0.01816	0.4601	0.6456	1
14	BICF2G630529325	rs22372020	39484418	G	ADD	1274	-0.05621	-1.456	0.1457	1
14	BICF2G630529353	rs22372381	39512416	A	ADD	1274	0.0935	2.481	0.01323	1
14	BICF2P1130992	rs22376961	55255590	A	ADD	1274	-0.05581	-1.21	0.2265	1
14	TIGRP2P190971_rs8703810	rs8703810	30172848	G	ADD	1274	0.09969	2.282	0.02265	1
14	TIGRP2P188159_rs8705257	rs8705257	17866584	A	ADD	1272	-0.03425	-0.8811	0.3784	1
14	BICF2P1125431	rs8717535	30082441	G	ADD	1273	-0.1726	-4.285	1.962e-05	1
14	BICF2P1007824	rs8785057	29859613	A	ADD	1220	-0.009731	-0.2119	0.8323	1
14	BICF2P947330	rs8818064	29949645	A	ADD	1241	-0.1701	-4.318	1.696e-05	1
14	BICF2G630521282	rs8837610	10875180	G	ADD	1274	0.06626	1.806	0.07114	1
14	BICF2P674118	rs8959231	29998617	A	ADD	1274	0.006051	0.1489	0.8817	1
14	TIGRP2P190891_rs8965275	rs8965275	29989548	A	ADD	1237	0.1439	3.884	0.0001081	1
14	BICF2P613348	rs8989360	43613874	C	ADD	1274	-0.06506	-1.622	0.1052	1
14	BICF2G630529339	rs9024666	39491275	G	ADD	1274	-0.03911	-1.019	0.3084	1
14	TIGRP2P192604_rs9074936	rs9074936	39463850	A	ADD	1273	0.03243	0.7862	0.4319	1
14	BICF2P107988	rs9194174	7781217	A	ADD	1229	-0.008677	-0.0963	0.9233	1
14	TIGRP2P190946_rs9249989	rs9249989	30097608	G	ADD	1274	0.2293	4.705	2.812e-06	1
15	BICF2P1472383	rs22352461	39538474	A	ADD	1264	0.1138	2.974	0.002991	1
15	BICF2G630444001	rs22352884	8892880	A	ADD	1228	0.1371	3.634	0.0002902	1
15	BICF2P893982	rs22362978	41216597	A	ADD	1273	-0.08212	-2.461	0.014	1
15	BICF2S2306938	rs22363185	8822341	A	ADD	1234	-0.2649	-2.857	0.004355	1
15	BICF2P184540	rs22365156	2718278	A	ADD	1242	0.1068	2.856	0.004363	1
15	BICF2S23116014	rs22365465	3229464	A	ADD	1264	0.07196	1.432	0.1524	1
15	BICF2P252957	rs22365680	10883202	C	ADD	1263	-0.1026	-2.649	0.008166	1
15	BICF2P184345	rs22368299	23491017	A	ADD	1264	-0.3219	-5.526	3.969e-08	1
15	BICF2P1161610	rs22368460	39566963	A	ADD	1274	-0.5175	-8.177	6.962e-16	1
15	BICF2G630444021	rs22379538	8834322	C	ADD	1252	0.1914	5.18	2.58e-07	1
15	BICF2P355319	rs22386836	41256949	A	ADD	1273	-0.1427	-4.235	2.453e-05	1
15	BICF2S23612710	rs22394187	23918592	A	ADD	1274	0.1031	2.392	0.01691	1
15	BICF2S2366517	rs22397302	3314857	A	ADD	1274	-0.2177	-5.737	1.2e-08	1
15	BICF2S23636518	rs22398880	14857363	A	ADD	1224	-0.0975	-2.138	0.03272	1
15	BICF2G630436864	rs22399697	23948096	A	ADD	1272	-0.0315	-0.8347	0.404	1
15	BICF2P117496	rs22400035	41250986	G	ADD	1274	-0.1577	-4.522	6.713e-06	1
15	BICF2G630441670	rs22402211	13870891	A	ADD	1273	0.004831	0.08786	0.93	1
15	BICF2G630441654	rs22402239	13907734	A	ADD	1274	-0.02817	-0.6395	0.5226	1
15	BICF2G630441644	rs22402257	13922384	C	ADD	1272	-0.1138	-2.657	0.007976	1
15	BICF2S23060003	rs22402807	23708926	C	ADD	1273	-0.04375	-1.15	0.2504	1
15	BICF2P1107998	rs22404565	41247955	A	ADD	1272	-0.133	-3.954	8.125e-05	1
15	BICF2G630441519	rs22404760	14092484	C	ADD	1260	-0.03688	-0.9553	0.3396	1
15	BICF2S22961368	rs22410744	23580794	A	ADD	1274	0.3056	7.816	1.132e-14	1
15	BICF2P454492	rs22411639	14865885	G	ADD	1264	-0.02061	-0.4487	0.6537	1
15	BICF2S23130195	rs22415145	10888783	A	ADD	1264	-0.4603	-4.656	3.57e-06	1
15	BICF2P997037	rs22416409	23932286	A	ADD	1272	0.07036	1.881	0.06016	1
15	BICF2G630437002	rs22416497	23791914	G	ADD	1274	-0.1142	-3.071	0.00218	1
15	BICF2G630436961	rs22416607	23814940	A	ADD	1274	0.0147	0.3922	0.695	1
15	BICF2G630436944	rs22416670	23829996	A	ADD	1273	-0.05897	-1.562	0.1185	1
15	BICF2G630441627	rs22418176	13955180	G	ADD	1225	-0.1377	-3.32	0.000926	1
15	BICF2P1100250	rs22422623	41263373	C	ADD	1263	0.173	4.884	1.171e-06	1
15	BICF2S23725613	rs22422671	23860659	G	ADD	1230	0.1305	1.999	0.04583	1
15	BICF2P175722	rs22424419	39609568	A	ADD	1264	0.143	3.924	9.189e-05	1
15	BICF2P388208	rs22425010	3050009	A	ADD	1235	-0.04524	-1.083	0.2791	1
15	BICF2P750863	rs22426046	3267440	A	ADD	1240	-0.3796	-4.523	6.667e-06	1
15	BICF2G630437212	rs22427635	23536585	A	ADD	1274	0.2468	6.105	1.361e-09	1
15	BICF2G630437186	rs22427674	23593630	G	ADD	1274	-0.1448	-3.99	6.981e-05	1
15	BICF2G630436887	rs22432917	23878998	C	ADD	1271	-0.04938	-1.33	0.1837	1
15	BICF2S2295928	rs22435806	2687666	A	ADD	1274	0.006462	0.1755	0.8607	1
15	TIGRP2P196202_rs8489065	rs8489065	14110165	A	ADD	1222	0.02603	0.6845	0.4938	1
15	BICF2P1379397	rs853016823	3320056	A	ADD	1220	0.133	3.551	0.0003977	1
15	TIGRP2P195440_rs8606218	rs8606218	8985935	A	ADD	1242	-0.07461	-1.648	0.09959	1
15	BICF2P1284180	rs8620678	38003005	A	ADD	1264	0.06465	1.642	0.1008	1
15	BICF2G630436917	rs8624962	23853461	C	ADD	1268	0.1165	3.042	0.002395	1
15	BICF2P1170862	rs8691324	10865810	A	ADD	1262	0.01356	0.3224	0.7472	1
15	BICF2G630441643	rs8725945	13933241	G	ADD	1268	-0.1132	-2.987	0.002874	1
15	BICF2P1030388	rs8772913	23841840	A	ADD	1264	0.02407	0.4669	0.6407	1
15	BICF2P1007953	rs8785063	40876751	G	ADD	1262	-0.1347	-0.9712	0.3316	1
15	BICF2P944330	rs8819940	37975414	G	ADD	1264	0.2607	6.41	2.054e-10	1
15	TIGRP2P204166_rs8848671	rs8848671	3281712	C	ADD	1274	0.1175	3.227	0.001281	1
15	BICF2P850084	rs8869905	4532902	A	ADD	1273	-0.05706	-1.534	0.1253	1
15	TIGRP2P204075_rs8897237	rs8897237	2655972	G	ADD	1246	-0.05527	-1.514	0.1303	1
15	TIGRP2P204116_rs8903894	rs8903894	3026045	G	ADD	1254	-0.1066	-2.842	0.004562	1
15	BICF2P713336	rs8939756	10896009	A	ADD	1274	-0.07563	-1.658	0.09759	1
15	BICF2P673366	rs8959755	4551228	A	ADD	1264	-0.1279	-2.3	0.02159	1
15	TIGRP2P201740_rs9022697	rs9022697	42588772	A	ADD	1263	-0.06871	-1.798	0.07235	1
15	TIGRP2P195780_rs9032876	rs9032876	10965091	G	ADD	1264	-0.2038	-4.664	3.428e-06	1
15	BICF2P506761	rs9038588	14833838	A	ADD	1264	-0.08207	-2.217	0.02678	1
15	BICF2P407085	rs9082662	3063033	A	ADD	1230	0.1744	1.21	0.2267	1
15	BICF2G630444011	rs9095931	8859223	A	ADD	1231	-0.1664	-4.605	4.551e-06	1
15	BICF2P355320	rs9108382	41257020	A	ADD	1231	-0.1329	-2.776	0.005582	1
15	BICF2P332176	rs9117976	23551048	A	ADD	1273	-0.1852	-4.717	2.659e-06	1
15	TIGRP2P198146_rs9143596	rs9143596	23566459	C	ADD	1262	0.01599	0.3516	0.7252	1
15	BICF2P180614	rs9172280	41188905	C	ADD	1272	0.002648	0.06938	0.9447	1
16	BICF2G630847727	rs22444199	15592125	A	ADD	1273	-0.1369	-3.111	0.001908	1
16	BICF2G630847744	rs22444237	15619520	A	ADD	1274	-0.1848	-4.852	1.37e-06	1
16	BICF2P1075109	rs22453152	33962469	A	ADD	1264	0.2049	3.199	0.001412	1
16	BICF2S23248040	rs22455374	23489074	A	ADD	1274	0.1642	4.269	2.107e-05	1
16	BICF2P703620	rs22457916	37678015	A	ADD	1264	-0.1636	-4.218	2.645e-05	1
16	BICF2P945546	rs22458719	37712725	A	ADD	1260	-0.09779	-2.498	0.01263	1
16	BICF2S23218126	rs22458835	2054075	A	ADD	1274	0.07415	2.046	0.041	1
16	BICF2S23345252	rs22460981	37880704	C	ADD	1267	-0.1442	-3.846	0.0001261	1
16	BICF2S23156044	rs22464760	37439408	G	ADD	1274	0.04176	1.073	0.2837	1
16	BICF2G630847941	rs22465508	15780037	A	ADD	1274	-0.09304	-2.021	0.04353	1
16	BICF2P807416	rs22466302	37916975	A	ADD	1274	-0.02486	-0.5461	0.5851	1
16	BICF2P794242	rs22467842	37903952	G	ADD	1243	-0.01447	-0.3777	0.7057	1
16	BICF2S23347267	rs22470225	6652508	G	ADD	1272	-0.149	-3.953	8.137e-05	1
16	BICF2P603772	rs22470311	6725554	G	ADD	1264	0.1143	2.83	0.004731	1
16	BICF2P1252598	rs22475623	37734974	G	ADD	1274	0.1223	3.362	0.0007975	1
16	BICF2S23550770	rs22476236	2100897	C	ADD	1260	0.03565	0.9587	0.3379	1
16	BICF2S23012828	rs22476852	23525703	G	ADD	1274	0.1481	3.966	7.732e-05	1
16	BICF2P889972	rs22479911	15072878	G	ADD	1274	0.2618	4.125	3.944e-05	1
16	BICF2G630847858	rs22479955	15709315	G	ADD	1271	0.2416	5.467	5.499e-08	1
16	BICF2G630847868	rs22479978	15718072	T	ADD	1273	-0.06747	-1.777	0.07586	1
16	BICF2G630847884	rs22480036	15738469	C	ADD	1274	-0.07526	-1.254	0.2101	1
16	BICF2G630847894	rs22480061	15743597	G	ADD	1272	0.1938	3.505	0.0004733	1
16	BICF2P1306374	rs22484096	33849260	G	ADD	1274	-0.01954	-0.4218	0.6732	1
16	BICF2P709562	rs22486868	1924012	A	ADD	1272	0.2679	3.813	0.0001437	1
16	BICF2P450712	rs22486889	23512767	A	ADD	1264	0.1493	3.95	8.259e-05	1
16	BICF2S23044743	rs22487461	23540433	A	ADD	1231	-0.1725	-2.034	0.04212	1
16	BICF2S23056011	rs22487725	23495330	A	ADD	1251	-0.1987	-3.563	0.0003806	1
16	BICF2G630845853	rs22488184	12632430	A	ADD	1274	-0.1854	-4.331	1.602e-05	1
16	BICF2P574957	rs22489188	37873524	A	ADD	1263	0.161	3.521	0.0004452	1
16	BICF2P1174194	rs22490127	15607389	C	ADD	1274	-0.01694	-0.4553	0.649	1
16	BICF2P903742	rs22491491	6388744	G	ADD	1264	0.04146	0.8465	0.3974	1
16	BICF2G630845877	rs22500487	12699983	G	ADD	1274	-0.01663	-0.2953	0.7678	1
16	BICF2P1084345	rs22505037	37629556	A	ADD	1260	-0.09543	-2.308	0.02116	1
16	BICF2P501572	rs22506292	6397175	A	ADD	1273	0.1129	3.06	0.002257	1
16	BICF2S2364816	rs22506303	16824106	C	ADD	1212	0.1059	0.9231	0.3562	1
16	BICF2P735655	rs22507372	45249298	G	ADD	1274	0.07734	2.105	0.03548	1
16	BICF2P314386	rs22510475	27379116	G	ADD	1274	-0.1688	-4.536	6.281e-06	1
16	BICF2S23130141	rs22520291	6692748	A	ADD	1274	0.0979	2.602	0.009369	1
16	BICF2P689858	rs22520752	37571698	G	ADD	1103	-0.03314	-0.794	0.4274	1
16	BICF2G630813644	rs22521129	45261922	A	ADD	1274	0.09696	1.897	0.05806	1
16	BICF2S2336279	rs22521284	37458888	A	ADD	1273	-0.0604	-1.623	0.1048	1
16	BICF2G630813750	rs22522178	45339816	A	ADD	1274	-0.02766	-0.757	0.4492	1
16	BICF2G630813777	rs22522269	45354917	A	ADD	1264	0.07504	1.987	0.04711	1
16	BICF2G630813812	rs22522356	45379507	A	ADD	1272	0.002945	0.07547	0.9398	1
16	BICF2P984915	rs22522774	8923425	G	ADD	1274	0.1928	5.186	2.492e-07	1
16	BICF2G630843559	rs22522781	9951770	A	ADD	1273	-0.2474	-6.776	1.883e-11	1
16	BICF2P546717	rs22522922	15798246	A	ADD	1273	-0.006033	-0.1623	0.8711	1
16	BICF2G630843391	rs22522979	9035783	A	ADD	1274	-0.2499	-5.438	6.455e-08	1
16	BICF2S23721410	rs22523027	33957761	A	ADD	1273	0.001337	0.02277	0.9818	1
16	BICF2S23158649	rs22526872	27326944	A	ADD	1267	-0.1877	-4.952	8.34e-07	1
16	BICF2P327561	rs22535245	37811837	G	ADD	1274	-0.2538	-6.674	3.703e-11	1
16	BICF2P766076	rs22535788	37698531	A	ADD	1274	-0.03808	-0.9173	0.3592	1
16	BICF2P656206	rs22536280	37664833	A	ADD	1274	0.2854	7.386	2.732e-13	1
16	BICF2G630813688	rs22536562	45288581	C	ADD	1274	0.1195	2.518	0.01192	1
16	BICF2S23636703	rs851269200	1175043	A	ADD	1208	0.005635	0.1488	0.8818	1
16	BICF2G630846771	rs851380723	14202519	A	ADD	1240	-0.1011	-1.881	0.06019	1
16	TIGRP2P217765_rs8576376	rs8576376	45469165	A	ADD	1274	0.08253	1.982	0.04764	1
16	BICF2G630847722	rs8696143	15584931	A	ADD	1271	-0.06998	-1.933	0.05352	1
16	TIGRP2P215529_rs8764994	rs8764994	37756625	A	ADD	1274	0.0282	0.7659	0.4439	1
16	TIGRP2P213738_rs8854718	rs8854718	27321075	A	ADD	1241	-0.3079	-4.992	6.845e-07	1
16	BICF2P820159	rs8885793	37866334	A	ADD	1274	0.004276	0.09921	0.921	1
16	BICF2S23317054	rs8897829	37591974	G	ADD	1274	-0.1097	-2.76	0.005855	1
16	TIGRP2P215553_rs8903479	rs8903479	37802513	C	ADD	1260	-0.1493	-3.896	0.0001031	1
16	TIGRP2P215602_rs8968097	rs8968097	37894259	A	ADD	1272	0.07473	1.591	0.1119	1
16	TIGRP2P217741_rs9004054	rs9004054	45389972	A	ADD	1274	0.05639	1.535	0.125	1
16	TIGRP2P215499_rs9005697	rs9005697	37685226	A	ADD	1274	0.06169	0.8847	0.3765	1
16	TIGRP2P215418_rs9057778	rs9057778	37529701	A	ADD	1274	0.1127	2.583	0.009901	1
16	BICF2S23233213	rs9059191	15658559	A	ADD	1273	0.07385	1.63	0.1032	1
16	BICF2P423853	rs9075767	37511680	A	ADD	1263	0.03483	0.9109	0.3625	1
16	TIGRP2P215489_rs9096367	rs9096367	37645413	A	ADD	1274	-0.201	-5.366	9.534e-08	1
16	BICF2P300121	rs9130331	37855413	A	ADD	1255	0.08028	2.099	0.03599	1
16	TIGRP2P215577_rs9192335	rs9192335	37839354	G	ADD	1264	0.03974	0.7597	0.4476	1
17	BICF2S23237744	*	29694930	G	ADD	1274	0.1105	3.009	0.002676	1
17	BICF2P886828	rs22508771	23249027	A	ADD	1262	0.1464	2.572	0.01023	1
17	BICF2G630286045	rs22509081	60084109	C	ADD	1273	-0.02569	-0.6724	0.5015	1
17	BICF2P1356860	rs22509571	56885799	A	ADD	1274	-0.2909	-4.051	5.398e-05	1
17	BICF2G630222526	rs22510175	7935612	G	ADD	1274	-0.007829	-0.1677	0.8669	1
17	BICF2G630222514	rs22510230	7957129	A	ADD	1274	-0.02766	-0.5268	0.5985	1
17	BICF2G630216414	rs22511886	23025216	G	ADD	1274	-0.06732	-1.701	0.08921	1
17	BICF2G630216366	rs22512001	23044180	A	ADD	1273	-0.03447	-0.6795	0.497	1
17	BICF2G630216362	rs22512005	23066071	G	ADD	1274	-0.02699	-0.6147	0.5388	1
17	BICF2G630216359	rs22512014	23092246	A	ADD	1274	-0.02954	-0.4766	0.6338	1
17	BICF2G630216353	rs22512020	23103041	A	ADD	1259	-0.1932	-3.001	0.002747	1
17	BICF2G630216347	rs22512026	23106280	A	ADD	1274	-0.04272	-0.9025	0.367	1
17	BICF2S23514909	rs22512172	62502695	G	ADD	1273	-0.1132	-2.885	0.003979	1
17	BICF2S23258197	rs22512251	23383643	A	ADD	1273	-0.01885	-0.4197	0.6748	1
17	BICF2P1231863	rs22512375	23657227	T	ADD	1274	0.1612	3.929	8.999e-05	1
17	BICF2S23756184	rs22515232	23081975	G	ADD	1264	-0.07389	-1.026	0.3051	1
17	BICF2G630216032	rs22515752	23457597	C	ADD	1272	-0.06231	-1.523	0.128	1
17	BICF2P142995	rs22516359	23613416	G	ADD	1274	0.05431	1.422	0.1552	1
17	BICF2G630215892	rs22516987	23586581	A	ADD	1228	-0.3448	-4.142	3.674e-05	1
17	BICF2G630215870	rs22517046	23601250	G	ADD	1274	-0.278	-4.164	3.336e-05	1
17	BICF2G630216231	rs22517479	23177833	G	ADD	1274	0.2114	4.837	1.48e-06	1
17	BICF2G630216207	rs22517535	23191712	A	ADD	1274	0.1485	3.947	8.361e-05	1
17	BICF2S23751600	rs22517540	52416346	A	ADD	1263	-0.03587	-0.6717	0.5019	1
17	BICF2P1079223	rs22517546	34314628	G	ADD	1272	-0.1852	-5.107	3.766e-07	1
17	BICF2G630216204	rs22517550	23209150	A	ADD	1274	-0.4259	-6.887	8.922e-12	1
17	BICF2G630216197	rs22517560	23218409	A	ADD	1274	-0.06298	-1.009	0.313	1
17	BICF2P1420732	rs22518198	56979203	G	ADD	1264	-0.5466	-4.802	1.755e-06	1
17	BICF2P421242	rs22524982	36803156	A	ADD	1264	0.1588	4.102	4.352e-05	1
17	BICF2P354947	rs22525971	62562349	A	ADD	1274	0.05475	0.8632	0.3882	1
17	BICF2G630212291	rs22529680	29091231	C	ADD	1267	0.1156	2.624	0.008792	1
17	BICF2G630212288	rs22529684	29100056	A	ADD	1274	-0.1036	-1.832	0.0672	1
17	BICF2S22917095	rs22530475	21383418	A	ADD	1274	-0.06043	-1.16	0.2461	1
17	BICF2G630216007	rs22531103	23470947	A	ADD	1274	-0.21	-3.465	0.0005471	1
17	BICF2G630215995	rs22531133	23479952	C	ADD	1264	-0.1466	-3.779	0.000165	1
17	BICF2P355290	rs22531142	62476474	A	ADD	1273	-0.171	-3.536	0.0004206	1
17	BICF2G630215982	rs22531155	23489581	A	ADD	1227	-0.2373	-4.159	3.421e-05	1
17	BICF2G630215981	rs22531157	23492615	A	ADD	1274	0.02305	0.5611	0.5748	1
17	BICF2G630215957	rs22531229	23527320	A	ADD	1274	-0.1429	-3.607	0.0003218	1
17	BICF2P1191494	rs22531681	57001596	A	ADD	1274	0.2459	6.759	2.104e-11	1
17	BICF2G630216189	rs22531981	23221624	A	ADD	1263	-0.1055	-2.695	0.007126	1
17	BICF2G630216185	rs22531999	23225923	A	ADD	1274	-0.03092	-0.7135	0.4757	1
17	BICF2G630216177	rs22532009	23234050	G	ADD	1274	0.06496	1.733	0.08337	1
17	BICF2G630216146	rs22532076	23328247	A	ADD	1274	-0.1156	-3.015	0.002617	1
17	BICF2G630215824	rs22533052	23626899	G	ADD	1274	0.06749	1.286	0.1988	1
17	BICF2G630215791	rs22533127	23705218	A	ADD	1274	0.1075	2.825	0.004796	1
17	BICF2S23212468	rs22533389	54693833	A	ADD	1249	0.2179	5.918	4.218e-09	1
17	BICF2P702497	rs22533791	20275017	C	ADD	1274	0.1021	2.646	0.008252	1
17	BICF2S2307229	rs22538875	21439162	G	ADD	1274	-0.1437	-2.68	0.007451	1
17	BICF2G630207738	rs22542031	36807721	A	ADD	1241	-0.274	-3.38	0.000747	1
17	BICF2G630216333	rs22543390	23117480	A	ADD	1273	-0.1738	-2.474	0.0135	1
17	BICF2G630216320	rs22543414	23128407	A	ADD	1273	-0.2203	-3.129	0.001792	1
17	BICF2G630216290	rs22543464	23147515	A	ADD	1261	-0.1652	-2.394	0.01681	1
17	BICF2G630216270	rs22543503	23157735	A	ADD	1274	-0.03586	-0.5478	0.5839	1
17	BICF2P844340	rs22545088	20269538	T	ADD	1264	-0.1194	-2.878	0.004068	1
17	BICF2G630216423	rs22545163	22998766	G	ADD	1274	0.1328	3.564	0.0003781	1
17	BICF2G630216422	rs22545165	23011395	A	ADD	1263	0.02778	0.6565	0.5116	1
17	BICF2G630215922	rs22546638	23543615	A	ADD	1274	-0.12	-3.233	0.001255	1
17	BICF2G630215914	rs22546656	23565303	A	ADD	1274	0.01366	0.2416	0.8092	1
17	BICF2P1327289	rs22546657	20170794	G	ADD	1274	-0.2203	-5.915	4.263e-09	1
17	BICF2G630216130	rs22547384	23338394	A	ADD	1264	-0.02208	-0.4779	0.6328	1
17	BICF2G630216098	rs22547442	23354626	A	ADD	1274	0.1259	2.722	0.00658	1
17	BICF2G630216094	rs22547454	23359814	G	ADD	1274	0.2966	6.217	6.855e-10	1
17	BICF2G630216067	rs22547502	23376083	A	ADD	1274	-0.1705	-3.457	0.0005637	1
17	BICF2G630216060	rs22547517	23399102	G	ADD	1274	0.3205	7.206	9.845e-13	1
17	BICF2P33887	rs22547547	36817167	G	ADD	1274	-0.1052	-2.227	0.0261	1
17	BICF2G630212067	rs22551220	29578336	A	ADD	1274	0.1126	3.017	0.002603	1
17	BICF2G630202853	rs22556432	48279741	A	ADD	1274	0.0147	0.3768	0.7064	1
17	BICF2G630202810	rs22556533	48292686	A	ADD	1273	0.05332	1.397	0.1625	1
17	BICF2P230832	rs22557649	58649009	A	ADD	1261	0.05872	1.552	0.1209	1
17	BICF2P291212	rs22558385	20182560	G	ADD	1274	0.08675	2.333	0.01979	1
17	BICF2P849069	rs22560800	56919487	A	ADD	1274	0.2651	6.999	4.162e-12	1
17	BICF2P678605	rs22561378	23686461	A	ADD	1264	-0.3551	-5.813	7.748e-09	1
17	BICF2P819383	rs22564787	62576298	A	ADD	1274	-0.01755	-0.4324	0.6655	1
17	BICF2G630216419	rs22566470	23015188	G	ADD	1271	-0.1166	-2.22	0.02659	1
17	BICF2P356496	rs22568417	29584358	A	ADD	1274	0.06688	1.709	0.08766	1
17	BICF2S22942909	rs22571289	24900886	A	ADD	1274	0.08426	1.994	0.04635	1
17	BICF2P1347848	rs22572300	60072427	A	ADD	1264	0.1375	3.456	0.000566	1
17	BICF2P635675	rs22573050	20254811	A	ADD	1274	-0.1183	-2.93	0.003445	1
17	BICF2P464075	rs22574096	53817083	C	ADD	1098	0.1282	3.262	0.001142	1
17	BICF2S23656413	rs22574263	23419594	A	ADD	1264	-0.2126	-5.808	7.977e-09	1
17	BICF2P896687	rs22576166	57013678	G	ADD	1231	-0.4009	-4.23	2.508e-05	1
17	BICF2P99482	rs22576549	29061259	A	ADD	1262	-0.08281	-2.184	0.02918	1
17	BICF2S2371979	rs22577648	23693790	A	ADD	1264	-0.08114	-1.996	0.04617	1
17	BICF2P931219	rs22578011	56966136	A	ADD	1274	0.1832	4.822	1.596e-06	1
17	BICF2G630212043	rs22578519	29643061	G	ADD	1268	0.1083	2.837	0.004624	1
17	BICF2S23045099	rs22580341	54892902	G	ADD	1273	0.1589	4.236	2.438e-05	1
17	BICF2G630202782	rs22581172	48305245	G	ADD	1274	0.09184	2.313	0.02087	1
17	BICF2G630202774	rs22581187	48309386	A	ADD	1267	0.1353	3.52	0.0004469	1
17	BICF2G630202762	rs22581203	48315703	A	ADD	1273	0.2257	5.575	3.021e-08	1
17	BICF2G630284163	rs22582387	52398348	G	ADD	1264	-0.2876	-5.655	1.925e-08	1
17	BICF2G630214691	rs22582514	24970137	A	ADD	1274	0.4036	8.102	1.253e-15	1
17	BICF2P1249933	rs22583292	23541426	G	ADD	1263	-0.04809	-1.248	0.2121	1
17	BICF2P1128576	rs22583497	62571422	G	ADD	1274	-0.1457	-3.661	0.0002618	1
17	BICF2P511416	rs22583829	62547807	G	ADD	1271	0.1062	2.925	0.0035	1
17	BICF2S23438137	rs22583952	23047945	A	ADD	1274	0.07321	1.668	0.09546	1
17	BICF2P1214337	rs22584558	23597033	A	ADD	1263	-0.08799	-2.204	0.02768	1
17	BICF2S23743511	rs22585028	21328837	G	ADD	1264	-0.06329	-1.127	0.2598	1
17	BICF2S23117408	rs22586068	54714293	C	ADD	1263	-0.1126	-2.033	0.0423	1
17	BICF2S23316824	rs22586838	54747687	G	ADD	1264	-0.1489	-2.906	0.003724	1
17	BICF2S23444513	rs22588205	51795606	G	ADD	1272	-0.1175	-3.029	0.002507	1
17	BICF2P629650	rs22588576	23297329	A	ADD	1264	0.3904	6.87	1.004e-11	1
17	BICF2P840566	rs22588701	23500731	A	ADD	1274	0.03605	0.8939	0.3715	1
17	BICF2P645432	rs22589003	39534009	G	ADD	1262	0.1045	1.833	0.06699	1
17	BICF2P1068770	rs22589763	48270522	G	ADD	1262	-0.02612	-0.5309	0.5956	1
17	BICF2P806200	rs22590008	23260714	A	ADD	1272	-0.1944	-4.258	2.212e-05	1
17	BICF2G630284956	rs22590308	53814783	A	ADD	1274	0.179	4.812	1.676e-06	1
17	BICF2G630284973	rs22590356	53848653	A	ADD	1274	-0.1499	-2.462	0.01396	1
17	BICF2G630284975	rs22590358	53854630	C	ADD	1274	-0.004502	-0.08929	0.9289	1
17	BICF2P360197	rs22590410	23278542	A	ADD	1273	-0.2702	-6.063	1.763e-09	1
17	BICF2G630285008	rs22590464	53863001	A	ADD	1263	-0.1626	-2.629	0.008675	1
17	BICF2P1092424	rs22593149	23173850	A	ADD	1274	0.06424	1.505	0.1327	1
17	BICF2G630202728	rs22596011	48346636	C	ADD	1274	-0.226	-4.74	2.382e-06	1
17	BICF2G630202726	rs22596013	48348293	A	ADD	1266	-0.3347	-6.908	7.773e-12	1
17	BICF2P1114502	rs22596373	62509872	A	ADD	1274	-0.2691	-6.792	1.688e-11	1
17	BICF2P906346	rs22596913	24899392	A	ADD	1264	0.004265	0.1041	0.9171	1
17	BICF2G630283829	rs22597319	51730979	G	ADD	1272	-0.1508	-1.945	0.05197	1
17	BICF2G630283838	rs22597347	51757197	A	ADD	1273	-0.1343	-1.976	0.0484	1
17	BICF2G630283839	rs22597349	51773312	G	ADD	1274	-0.06066	-1.5	0.1339	1
17	BICF2P370191	rs22598948	23667911	G	ADD	1274	-0.0695	-1.837	0.06645	1
17	BICF2P596572	rs22599203	23641286	A	ADD	1274	0.0551	1.254	0.2101	1
17	BICF2P544194	rs22599878	23216584	A	ADD	1264	0.2651	3.893	0.000104	1
17	BICF2P1169294	rs22599974	54726553	A	ADD	1239	-0.449	-6.209	7.277e-10	1
17	BICF2P1003094	rs22601111	60089163	T	ADD	1240	0.04546	0.5868	0.5574	1
17	BICF2G630284933	rs22602091	53798970	A	ADD	1230	-0.1238	-2.274	0.02311	1
17	BICF2S23511040	rs22602461	54758898	A	ADD	1274	0.1289	1.943	0.05225	1
17	BICF2S23025095	rs22603635	7921937	G	ADD	1264	-0.1124	-2.481	0.01323	1
17	G967f21S86	rs397510097	54809724	A	ADD	1260	-0.2326	-4.103	4.34e-05	1
17	BICF2P863008	rs851288870	51712195	G	ADD	1097	-0.09995	-2.477	0.01338	1
17	BICF2P791597	rs851543151	23170905	C	ADD	1274	-0.09898	-2.176	0.02974	1
17	BICF2P1424257	rs8525021	51720163	A	ADD	1264	-0.03389	-0.5498	0.5826	1
17	TIGRP2P229879_rs8610989	rs8610989	34929911	A	ADD	1241	0.04387	0.5383	0.5905	1
17	BICF2P1246379	rs8644426	54682546	A	ADD	1264	0.3149	6.054	1.864e-09	1
17	BICF2P602076	rs8995064	44049635	A	ADD	1236	-0.02155	-0.5683	0.5699	1
17	BICF2G630207757	rs9005918	36780453	C	ADD	1263	-0.2423	-5.934	3.808e-09	1
17	TIGRP2P233822_rs9092311	rs9092311	48278143	G	ADD	1264	-0.02784	-0.7178	0.473	1
17	BICF2P393250	rs9092313	48278207	A	ADD	1264	0.1949	2.992	0.002821	1
17	BICF2P351790	rs9109865	34887024	G	ADD	1272	-0.04109	-0.9479	0.3434	1
17	BICF2P350894	rs9109979	44042564	A	ADD	1273	0.1375	3.712	0.0002143	1
17	BICF2G630212293	rs9140964	29036104	G	ADD	1274	0.09068	2.216	0.0269	1
17	TIGRP2P235124_rs9175757	rs9175757	53829921	G	ADD	1264	0.3044	5.202	2.301e-07	1
18	BICF2S2306472	rs22577471	10823165	A	ADD	1274	0.112	2.37	0.01792	1
18	BICF2G630698897	rs22592830	35361255	A	ADD	1263	-0.02523	-0.6201	0.5353	1
18	BICF2P1050447	rs22607530	12685270	G	ADD	1272	-0.06912	-1.315	0.1886	1
18	BICF2S23714241	rs22609402	52270225	G	ADD	1264	-0.08427	-2.031	0.04248	1
18	BICF2P705190	rs22610968	55214544	A	ADD	1274	0.1831	3.321	0.0009216	1
18	BICF2G630689980	rs22613444	53947240	A	ADD	1274	-0.06668	-1.635	0.1024	1
18	BICF2G630689944	rs22613518	54064093	A	ADD	1230	0.2144	3.612	0.0003156	1
18	BICF2P1278708	rs22614256	52490815	A	ADD	1264	0.3009	6.108	1.338e-09	1
18	BICF2P330651	rs22614665	52538293	A	ADD	1274	-0.1762	-4.135	3.784e-05	1
18	BICF2S23243231	rs22622719	12750673	G	ADD	1274	-0.02845	-0.6819	0.4955	1
18	BICF2G630692212	rs22622892	42795187	C	ADD	1274	0.1006	2.408	0.01618	1
18	BICF2G630692204	rs22622904	42805201	A	ADD	1273	-0.2008	-2.449	0.01447	1
18	BICF2G630692195	rs22622914	42820777	G	ADD	1274	0.07629	1.769	0.07719	1
18	BICF2G630692189	rs22622942	42829369	G	ADD	1264	-0.05145	-0.8017	0.4229	1
18	BICF2G630692181	rs22622966	42840378	G	ADD	1274	-0.146	-2.412	0.016	1
18	BICF2P418674	rs22625909	13459327	A	ADD	1274	-0.02894	-0.7405	0.4591	1
18	BICF2S23764445	rs22626081	10068464	G	ADD	1273	-0.09007	-2.156	0.0313	1
18	BICF2P449132	rs22628164	54036200	A	ADD	1274	0.06282	1.653	0.09862	1
18	BICF2P518488	rs22629006	54042750	C	ADD	1274	0.2154	5.663	1.838e-08	1
18	BICF2P297134	rs22629739	50030091	A	ADD	1264	0.04506	1.166	0.2438	1
18	BICF2P1469119	rs22630426	47252014	A	ADD	1264	0.2936	7.525	9.983e-14	1
18	BICF2S2314810	rs22630557	47957502	G	ADD	1264	-0.06148	-1.705	0.08843	1
18	BICF2S23356533	rs22631966	49638082	G	ADD	1257	0.08532	2.35	0.01891	1
18	BICF2P607715	rs22632836	54022837	C	ADD	1263	-0.1898	-2.298	0.02171	1
18	BICF2S23436101	rs22633153	49630169	G	ADD	1274	-0.155	-3.921	9.287e-05	1
18	BICF2P35605	rs22633648	13430244	C	ADD	1264	0.2219	5.933	3.833e-09	1
18	BICF2P527429	rs22635807	49674049	G	ADD	1274	0.04631	1.262	0.2073	1
18	BICF2P922543	rs22636964	49620923	G	ADD	1274	-0.1998	-5.142	3.144e-07	1
18	BICF2P354113	rs22637072	49890522	G	ADD	1272	-0.1263	-3.386	0.0007301	1
18	BICF2P1356988	rs22639136	49808440	G	ADD	1274	-0.1491	-3.34	0.0008632	1
18	BICF2S23219608	rs22640707	47259094	C	ADD	1274	-0.218	-4.243	2.361e-05	1
18	BICF2S23450503	rs22641802	4853106	G	ADD	1264	0.003323	0.05464	0.9564	1
18	BICF2G630692490	rs22643604	42062182	C	ADD	1273	-0.09672	-1.939	0.05271	1
18	BICF2G630692480	rs22643627	42076284	A	ADD	1274	-0.1246	-2.533	0.01142	1
18	BICF2P363526	rs22645422	52286767	A	ADD	1264	-0.1291	-3.266	0.001121	1
18	BICF2P1443328	rs22645942	47953925	A	ADD	1273	0.2088	3.758	0.0001793	1
18	BICF2P1154607	rs22645981	13583408	A	ADD	1264	0.1196	1.483	0.1382	1
18	BICF2P636029	rs22646095	13416951	A	ADD	1274	-0.1177	-2.732	0.00638	1
18	BICF2P1366344	rs22646804	13440025	C	ADD	1274	0.2023	5.127	3.402e-07	1
18	BICF2P1366369	rs22646846	10777968	A	ADD	1264	0.2446	4.215	2.678e-05	1
18	BICF2P890725	rs22647801	51667485	A	ADD	1274	0.1783	4.754	2.224e-06	1
18	BICF2P451290	rs22648112	49804748	G	ADD	1274	-0.2491	-6.288	4.403e-10	1
18	BICF2G630699999	rs22650264	33440528	A	ADD	1274	-0.06601	-1.704	0.0886	1
18	BICF2P337815	rs22653126	13567431	A	ADD	1274	0.001942	0.04928	0.9607	1
18	BICF2P99620	rs22655165	13360801	C	ADD	1274	0.0916	2.436	0.01497	1
18	BICF2P1392464	rs22655726	51272122	A	ADD	1248	0.266	6.132	1.166e-09	1
18	BICF2P1337479	rs22656965	50953962	G	ADD	1263	0.0849	2.139	0.03266	1
18	BICF2P561549	rs22657110	50017504	G	ADD	1264	0.1129	2.832	0.004697	1
18	BICF2P440357	rs22657222	48008717	A	ADD	1274	-0.02123	-0.5612	0.5748	1
18	BICF2S23047701	rs22658092	33385300	C	ADD	1263	0.17	3.466	0.0005464	1
18	BICF2P857729	rs22659000	43510420	A	ADD	1274	0.02804	0.6568	0.5114	1
18	BICF2S23642052	rs22659933	51422635	A	ADD	1264	0.003328	0.06147	0.951	1
18	BICF2S23129105	rs22661311	13483096	A	ADD	1274	-0.0759	-0.8988	0.3689	1
18	BICF2G630700065	rs22661651	33398190	A	ADD	1274	-0.1748	-3.449	0.0005816	1
18	BICF2G630700048	rs22661680	33401250	G	ADD	1274	-0.2559	-5.849	6.291e-09	1
18	BICF2G630700003	rs22661801	33426772	A	ADD	1274	0.044	1.165	0.2441	1
18	BICF2P145218	rs22662270	13470840	G	ADD	1274	0.1056	2.723	0.006553	1
18	BICF2P1102430	rs22664086	13412327	C	ADD	1272	0.002324	0.06013	0.9521	1
18	BICF2P355615	rs22664348	55200472	A	ADD	1272	-0.02843	-0.744	0.457	1
18	BICF2P1340374	rs22668885	52465990	G	ADD	1267	0.09854	2.66	0.007915	1
18	BICF2S2292483	rs22669432	49663506	A	ADD	1274	-0.06567	-1.733	0.0834	1
18	BICF2P1250765	rs22670235	13605710	A	ADD	1264	-0.2095	-5.682	1.653e-08	1
18	BICF2S23645462	rs22672769	51262111	A	ADD	1253	-0.2494	-5.004	6.432e-07	1
18	BICF2P1282357	rs22685063	47272878	G	ADD	1264	-0.1377	-3.327	0.000904	1
18	BICF2P581675	rs22685309	12722686	G	ADD	1274	-0.05402	-1.46	0.1444	1
18	BICF2G630699437	rs22685702	34289087	A	ADD	1274	-0.2711	-4.552	5.816e-06	1
18	BICF2S23621395	rs22686793	49782723	G	ADD	1273	-0.07082	-1.794	0.073	1
18	BICF2P1337495	rs22688049	50955656	A	ADD	1263	0.1088	2.238	0.02542	1
18	BICF2P514029	rs22688603	51279340	A	ADD	1230	0.2445	2.897	0.003835	1
18	BICF2S23640537	rs22690493	52243820	A	ADD	1230	0.5489	6.989	4.543e-12	1
18	BICF2S23540142	rs22699117	10902803	G	ADD	1269	0.2177	5.693	1.546e-08	1
18	BICF2P354069	rs22699333	49692689	A	ADD	1273	0.03214	0.867	0.3861	1
18	BICF2P463545	rs22699446	49706374	A	ADD	1274	-0.05914	-1.571	0.1164	1
18	BICF2P1003219	rs22699703	52529827	A	ADD	1274	-0.4103	-8.151	8.542e-16	1
18	BICF2P68326	rs22700830	13479888	G	ADD	1272	-0.126	-1.236	0.2166	1
18	BICF2G630699395	rs22700861	34387737	G	ADD	1273	0.2657	7.362	3.244e-13	1
18	BICF2P1205692	rs850678417	33363318	A	ADD	1273	0.1709	3.064	0.002228	1
18	BICF2P1429490	rs8520130	47286572	C	ADD	1273	0.03349	0.7849	0.4326	1
18	TIGRP2P257766_rs8522256	rs8522256	52551267	G	ADD	1264	0.06346	1.056	0.2912	1
18	TIGRP2P257487_rs8554595	rs8554595	51393624	A	ADD	1263	-0.04116	-1.056	0.291	1
18	TIGRP2P256412_rs8554792	rs8554792	47991229	A	ADD	1274	0.06535	1.526	0.1272	1
18	TIGRP2P239359_rs8587686	rs8587686	12691171	A	ADD	1264	0.2941	4.596	4.735e-06	1
18	BICF2P1325374	rs8593568	52457330	A	ADD	1274	0.3222	8.393	1.247e-16	1
18	BICF2P1321100	rs8595485	50049300	A	ADD	1273	0.128	3.091	0.002036	1
18	TIGRP2P257616_rs8597255	rs8597255	52084006	A	ADD	1263	0.07997	1.764	0.0779	1
18	BICF2P1249163	rs8642291	47972461	A	ADD	1270	0.1777	4.76	2.154e-06	1
18	TIGRP2P257729_rs8694548	rs8694548	52473567	A	ADD	1262	0.125	3.375	0.0007619	1
18	BICF2P1150462	rs8703020	13594244	C	ADD	1272	-0.06315	-1.488	0.1369	1
18	TIGRP2P257121_rs8717896	rs8717896	49647551	A	ADD	1264	0.009005	0.2396	0.8107	1
18	BICF2P1124170	rs8718892	52446273	C	ADD	1274	0.1923	4.905	1.054e-06	1
18	BICF2P1073204	rs8748255	10831906	G	ADD	1274	-0.01327	-0.3612	0.718	1
18	TIGRP2P239357_rs8760564	rs8760564	12684204	A	ADD	1273	-0.02786	-0.4335	0.6647	1
18	TIGRP2P257674_rs8762297	rs8762297	52242923	A	ADD	1231	0.5262	4.803	1.76e-06	1
18	BICF2P1003052	rs8787194	52432764	G	ADD	1273	0.1829	5.048	5.114e-07	1
18	BICF2G630700095	rs8825041	33369424	G	ADD	1274	0.1634	4.117	4.088e-05	1
18	TIGRP2P238812_rs8836780	rs8836780	10875439	A	ADD	1274	0.1395	2.955	0.003188	1
18	TIGRP2P257540_rs8913318	rs8913318	51682378	A	ADD	1264	-0.1287	-3.472	0.0005344	1
18	BICF2P717826	rs8937503	48060790	A	ADD	1274	-0.2239	-5.763	1.034e-08	1
18	TIGRP2P238616_rs8942653	rs8942653	10021794	A	ADD	1273	0.2634	7.045	3.021e-12	1
18	TIGRP2P255917_rs8997251	rs8997251	47292052	A	ADD	1264	0.1097	1.651	0.09908	1
18	TIGRP2P249584_rs9012139	rs9012139	35400544	A	ADD	1231	0.4151	4.491	7.742e-06	1
18	BICF2P560336	rs9013932	35366728	A	ADD	1262	0.2103	5.358	9.992e-08	1
18	BICF2P454541	rs9061886	35378434	G	ADD	1257	0.1813	4.873	1.242e-06	1
18	TIGRP2P239366_rs9092050	rs9092050	12732927	A	ADD	1264	-0.1195	-2.925	0.003505	1
18	BICF2P252160	rs9148413	35379710	A	ADD	1263	0.4074	5.5	4.601e-08	1
18	BICF2P183307	rs9171437	13622078	A	ADD	1264	-0.1961	-4.981	7.206e-07	1
18	BICF2P121685	rs9190634	34394826	G	ADD	1264	-0.2182	-5.826	7.193e-09	1
18	BICF2P98652	rs9196428	42819003	A	ADD	1263	0.1343	2.64	0.008384	1
18	TIGRP2P253465_rs9223337	rs9223337	43518639	A	ADD	1272	0.005843	0.1326	0.8945	1
19	BICF2S23541442	rs22675405	32049677	A	ADD	1273	-0.04129	-0.8253	0.4093	1
19	BICF2P699857	rs22680914	37102118	A	ADD	1264	0.09279	2.026	0.04299	1
19	BICF2S23741710	rs22684218	37112351	G	ADD	1273	0.1352	2.892	0.003888	1
19	BICF2G63052485	rs22693654	32032897	A	ADD	1274	0.1054	2.683	0.007386	1
19	BICF2P344929	rs22696182	37061778	A	ADD	1264	-0.1524	-2.997	0.002776	1
19	BICF2P1083017	rs22699025	37266844	A	ADD	1264	0.1463	2.213	0.0271	1
19	BICF2P1199831	rs22713702	50077502	A	ADD	1231	-0.4886	-5.749	1.133e-08	1
19	BICF2P275006	rs22716088	37345412	A	ADD	1274	0.2227	5.553	3.425e-08	1
19	BICF2P308835	rs22716914	13167055	A	ADD	1263	0.102	1.22	0.2227	1
19	BICF2P143565	rs22717591	37299204	A	ADD	1274	0.008759	0.143	0.8863	1
19	BICF2S23613396	rs22726122	50447756	C	ADD	1274	-0.1504	-3.875	0.0001119	1
19	BICF2S23422182	rs22726558	37316971	A	ADD	1264	0.03801	0.523	0.6011	1
19	BICF2S23154922	rs22734650	37043513	C	ADD	1232	-0.319	-7.818	1.143e-14	1
19	BICF2S22921381	rs22735103	50484760	A	ADD	1273	0.07814	2.122	0.03405	1
19	BICF2P437852	rs22741955	37122830	G	ADD	1274	-0.1165	-2.343	0.01927	1
19	BICF2P655751	rs22744755	37125978	A	ADD	1274	-0.3121	-4.34	1.539e-05	1
19	BICF2S23319515	rs22747071	50491671	G	ADD	1274	-0.1593	-4.289	1.933e-05	1
19	BICF2G630253452	rs22748531	50106020	G	ADD	1240	-0.3702	-2.828	0.004755	1
19	BICF2P823992	rs22755345	37183290	A	ADD	1264	0.1616	2.733	0.006372	1
19	BICF2P131979	rs22762295	37324414	G	ADD	1264	0.0288	0.4625	0.6438	1
19	BICF2P105320	rs22762339	13193474	G	ADD	1274	-0.0236	-0.5852	0.5585	1
19	BICF2P675363	rs22763286	37211982	A	ADD	1273	-0.0589	-1.215	0.2247	1
19	BICF2S23122595	rs22764165	50344375	G	ADD	1264	0.1538	3.325	0.0009099	1
19	BICF2S23332805	rs22764926	37236660	G	ADD	1274	0.2626	3.637	0.0002869	1
19	G1065f22S228	rs397511396	37742789	A	ADD	1271	0.1538	4.257	2.22e-05	1
19	G1075f35S274	rs397511547	50390729	C	ADD	1273	-0.1017	-2.361	0.01837	1
19	TIGRP2P265144_rs8555110	rs8555110	29811656	A	ADD	1264	0.2892	7.1	2.079e-12	1
19	TIGRP2P266568_rs8757230	rs8757230	37776953	A	ADD	1264	0.2506	7.009	3.896e-12	1
19	BICF2P215334	rs9160786	29841083	G	ADD	1272	-0.1633	-3.969	7.635e-05	1
20	BICF2G630233713	*	21855892	C	ADD	1256	-0.1765	-5.477	5.232e-08	1
20	BICF2P279876	*	21883157	G	ADD	1274	-0.168	-4.849	1.396e-06	1
20	BICF2G630447988	*	50710457	G	ADD	1273	-0.1786	-3.946	8.385e-05	1
20	BICF2S23315454	*	21778239	C	ADD	1263	0.3344	7.623	4.836e-14	1
20	BICF2G630233742	*	21789372	G	ADD	1274	0.1519	4.272	2.079e-05	1
20	BICF2P369518	rs22842420	55572898	A	ADD	1274	0.1155	2.95	0.003237	1
20	BICF2S23152487	rs22842823	42969369	A	ADD	1264	-0.1105	-1.491	0.1362	1
20	BICF2G630447038	rs22843381	52867696	G	ADD	1240	-0.2713	-3.262	0.001135	1
20	BICF2G630446504	rs22844893	53748115	A	ADD	1274	-0.1173	-3.268	0.001112	1
20	BICF2G630446492	rs22844920	53766541	G	ADD	1273	-0.04255	-1.164	0.2445	1
20	BICF2G630446487	rs22844948	53773777	A	ADD	1263	-0.09375	-2.519	0.0119	1
20	BICF2P38254	rs22845007	7119154	G	ADD	1274	-0.2414	-6.354	2.922e-10	1
20	BICF2G630446326	rs22845834	54079377	A	ADD	1274	0.01639	0.2497	0.8028	1
20	BICF2P488375	rs22848843	13028536	A	ADD	1274	0.02627	0.6465	0.5181	1
20	BICF2S23650772	rs22849460	48521466	C	ADD	1265	-0.2345	-6.164	9.522e-10	1
20	BICF2P324210	rs22849848	48479711	G	ADD	1262	-0.1168	-3.05	0.002334	1
20	BICF2P86087	rs22849934	32511416	A	ADD	1274	0.109	2.936	0.003381	1
20	BICF2S23327589	rs22850577	14268390	G	ADD	1264	-0.02443	-0.6576	0.5109	1
20	BICF2S2371429	rs22851295	32482321	G	ADD	1274	0.282	7.36	3.279e-13	1
20	BICF2P944676	rs22851342	6131524	C	ADD	1273	0.1202	2.861	0.004293	1
20	BICF2P1189659	rs22851656	56987434	G	ADD	1271	0.1052	2.888	0.003947	1
20	BICF2P333950	rs22852253	25000107	A	ADD	1231	0.2694	3.201	0.001404	1
20	BICF2S2346832	rs22852269	8683133	A	ADD	1230	-0.6222	-7.188	1.135e-12	1
20	BICF2P843364	rs22852690	13000418	A	ADD	1274	0.01924	0.5119	0.6088	1
20	BICF2P293888	rs22852823	45350392	A	ADD	1274	-0.2252	-5.587	2.826e-08	1
20	BICF2G630229010	rs22852957	5653911	G	ADD	1273	-0.4482	-6.836	1.264e-11	1
20	BICF2G630229016	rs22852965	5685087	G	ADD	1240	-0.6889	-5.873	5.501e-09	1
20	BICF2P1211529	rs22853018	55932454	G	ADD	1274	-0.1004	-2.023	0.04328	1
20	BICF2S23713510	rs22853275	45320168	A	ADD	1263	-0.09478	-1.697	0.08989	1
20	BICF2G630448028	rs22854043	50630277	A	ADD	1274	0.2101	5.113	3.659e-07	1
20	BICF2P1049482	rs22854052	52057263	A	ADD	1273	0.01405	0.3653	0.715	1
20	BICF2G630448015	rs22854089	50640661	A	ADD	1104	-0.3117	-2.854	0.004404	1
20	BICF2P1048447	rs22854101	43020358	G	ADD	1263	0.1178	1.85	0.06453	1
20	BICF2G630448009	rs22854102	50685895	A	ADD	1274	-0.03441	-0.8268	0.4085	1
20	BICF2G630447999	rs22854130	50701081	G	ADD	1274	-0.04411	-0.886	0.3758	1
20	BICF2P995714	rs22854430	9530222	A	ADD	1273	-0.1505	-3.219	0.001317	1
20	BICF2P946697	rs22859691	46940745	C	ADD	1273	-0.03321	-0.9098	0.3631	1
20	BICF2P1042814	rs22860036	55839129	A	ADD	1274	0.2514	6.207	7.274e-10	1
20	BICF2P864831	rs22860746	55559969	T	ADD	1274	0.05859	1.477	0.1398	1
20	BICF2P1328442	rs22861250	55962058	A	ADD	1263	-0.08343	-2.043	0.0413	1
20	BICF2P707927	rs22861668	43014951	A	ADD	1231	-0.1929	-2.376	0.01764	1
20	BICF2S2361871	rs22862648	49353792	A	ADD	1273	0.1101	2.823	0.004834	1
20	BICF2P1114392	rs22863222	48446987	A	ADD	1270	-0.2004	-3.321	0.0009234	1
20	BICF2S2351898	rs22863416	57670921	A	ADD	1263	0.2465	3.887	0.0001069	1
20	BICF2P407538	rs22864357	25029630	G	ADD	1274	0.03308	0.814	0.4158	1
20	BICF2S23418602	rs22864720	49847108	A	ADD	1262	-0.2013	-3.554	0.0003934	1
20	BICF2S23247299	rs22864956	45317239	C	ADD	1274	-0.1653	-4.036	5.756e-05	1
20	BICF2S23659137	rs22865989	40294058	G	ADD	1274	-0.03512	-0.9317	0.3516	1
20	BICF2S22960788	rs22866479	48106480	G	ADD	1254	-0.09998	-2.09	0.03678	1
20	BICF2P634112	rs22866834	56724630	A	ADD	1272	0.327	6.422	1.899e-10	1
20	BICF2P1352629	rs22867141	49874689	A	ADD	1264	0.2589	5.991	2.72e-09	1
20	BICF2P598640	rs22867359	12872128	A	ADD	1274	0.06356	1.149	0.2508	1
20	BICF2P1086967	rs22867605	36747345	A	ADD	1227	0.02995	0.6748	0.4999	1
20	BICF2S23236440	rs22868437	42734302	G	ADD	1273	0.1047	2.341	0.01938	1
20	BICF2P57190	rs22868798	40269589	A	ADD	1274	-0.3167	-6.107	1.344e-09	1
20	BICF2P282661	rs22869208	44789218	A	ADD	1274	-0.09212	-1.561	0.1187	1
20	BICF2P16562	rs22874203	36706125	A	ADD	1260	-0.2473	-5.826	7.203e-09	1
20	BICF2G630447057	rs22874266	52856293	A	ADD	1264	-0.004735	-0.117	0.9069	1
20	BICF2P650365	rs22875388	36720441	C	ADD	1267	-0.0139	-0.3481	0.7278	1
20	BICF2S23639521	rs22875428	42888726	A	ADD	1264	-0.1165	-1.857	0.06357	1
20	BICF2P1232812	rs22875756	50737791	A	ADD	1274	0.03082	0.791	0.4291	1
20	BICF2P838491	rs22875814	42753671	A	ADD	1263	0.19	4.398	1.185e-05	1
20	BICF2P135388	rs22876051	8694458	G	ADD	1273	-0.1654	-4.442	9.678e-06	1
20	BICF2G630445003	rs22876327	57697323	C	ADD	1271	-0.2085	-4.272	2.084e-05	1
20	BICF2P534704	rs22876329	44751846	A	ADD	1228	-0.1422	-3.222	0.001305	1
20	BICF2P78404	rs22876731	13078925	G	ADD	1274	-0.1524	-3.704	0.0002209	1
20	BICF2P685292	rs22877417	12464915	A	ADD	1274	-0.1717	-3.746	0.0001876	1
20	BICF2P170353	rs22878885	40074102	A	ADD	1273	0.05119	0.6522	0.5144	1
20	BICF2P889819	rs22878934	43037681	G	ADD	1262	-0.4073	-5.533	3.824e-08	1
20	BICF2P395185	rs22879382	43054759	G	ADD	1264	0.008808	0.09031	0.9281	1
20	BICF2S23616110	rs22879640	49145937	A	ADD	1264	0.07884	0.9245	0.3554	1
20	BICF2P840159	rs22879948	50616475	A	ADD	1229	-0.1429	-1.493	0.1356	1
20	BICF2P966245	rs22880664	32525639	A	ADD	1274	0.2914	8.21	5.374e-16	1
20	BICF2P1273998	rs22881158	9568705	A	ADD	1250	-0.01645	-0.2708	0.7866	1
20	BICF2P108587	rs22881189	56947851	G	ADD	1273	0.07084	1.871	0.06156	1
20	BICF2S2377548	rs22881395	12819261	T	ADD	1264	-0.3483	-6.451	1.58e-10	1
20	BICF2P81511	rs22881807	40276206	G	ADD	1274	-0.0348	-0.9241	0.3556	1
20	BICF2P431596	rs22882160	52082457	G	ADD	1274	0.03413	0.9131	0.3614	1
20	BICF2P694907	rs22882421	48498293	G	ADD	1266	-0.04223	-1.036	0.3002	1
20	BICF2P1462680	rs22882439	1693924	A	ADD	1273	-0.0399	-0.7803	0.4353	1
20	BICF2S23646201	rs22882651	45360984	A	ADD	1274	-0.1028	-2.233	0.02572	1
20	BICF2S2377625	rs22883169	12822702	A	ADD	1274	-0.01202	-0.286	0.7749	1
20	BICF2P1224559	rs22884229	48420263	A	ADD	1241	-0.7856	-7.353	3.505e-13	1
20	BICF2P1043560	rs22884690	50603681	A	ADD	1264	-0.1171	-1.916	0.05559	1
20	BICF2P1341961	rs22885603	48077128	A	ADD	1274	0.03689	0.9139	0.3609	1
20	BICF2P86980	rs22887742	6900135	A	ADD	1273	-0.03077	-0.6617	0.5083	1
20	BICF2P415765	rs22889499	32447766	A	ADD	1274	-0.1347	-3.617	0.0003101	1
20	BICF2S23623084	rs22889794	44800766	A	ADD	1264	0.2384	4.333	1.586e-05	1
20	BICF2G630445206	rs22890094	57396969	A	ADD	1089	-0.2956	-6.546	9.115e-11	1
20	BICF2G630445200	rs22890138	57419942	A	ADD	1240	0.02296	0.1988	0.8424	1
20	BICF2P142751	rs22890599	42884806	C	ADD	1263	-0.03553	-0.9073	0.3644	1
20	BICF2G630445527	rs22890956	55439025	A	ADD	1263	0.1591	3.158	0.001625	1
20	BICF2P859562	rs22891033	48093083	G	ADD	1273	-0.2313	-6.035	2.079e-09	1
20	BICF2P1299805	rs22891794	32424999	C	ADD	1273	-0.2204	-4.413	1.105e-05	1
20	BICF2P1051843	rs22892225	12740691	A	ADD	1274	-0.2388	-4.742	2.36e-06	1
20	BICF2S23723725	rs22893157	12800439	A	ADD	1264	-0.115	-2.479	0.0133	1
20	BICF2G630447159	rs22893773	52658488	C	ADD	1264	0.04523	1.216	0.2244	1
20	BICF2P1299982	rs22895599	9590234	A	ADD	1264	0.03346	0.8305	0.4064	1
20	BICF2S23029058	rs22895852	49840075	C	ADD	1263	-0.3146	-6.9	8.207e-12	1
20	BICF2S23142501	rs22896180	42912111	A	ADD	1274	0.09167	1.936	0.05312	1
20	BICF2P189418	rs22897394	52128059	A	ADD	1230	0.4565	7.465	1.569e-13	1
20	BICF2P919040	rs22901454	44773974	G	ADD	1260	-0.1037	-2.368	0.01803	1
20	BICF2G630447427	rs22907887	52066168	G	ADD	1216	0.1185	2.835	0.004654	1
20	BICF2G630447423	rs22907894	52072635	G	ADD	1269	0.06426	1.753	0.07993	1
20	BICF2P282657	rs22911158	44787503	A	ADD	1274	0.05659	1.514	0.1302	1
20	BICF2P1414690	rs22912832	52646141	A	ADD	1274	0.0234	0.5346	0.593	1
20	BICF2P1244395	rs22912891	40085228	A	ADD	1274	0.09343	2.106	0.03536	1
20	BICF2S237774	rs22913623	48484343	G	ADD	1274	-0.2189	-4.57	5.345e-06	1
20	BICF2P136427	rs22914475	49815220	A	ADD	1260	0.189	5.012	6.156e-07	1
20	BICF2P1090604	rs22914989	40258893	A	ADD	1273	-0.2337	-4.117	4.087e-05	1
20	BICF2P1418602	rs22915064	56978449	G	ADD	1272	-0.4424	-6.118	1.257e-09	1
20	BICF2G630445467	rs22915123	55581252	C	ADD	1274	0.05215	1.025	0.3055	1
20	BICF2G630445458	rs22915154	55597243	G	ADD	1274	-0.07602	-1.922	0.05477	1
20	BICF2P755649	rs22915319	48105888	A	ADD	1274	-0.1776	-3.315	0.0009417	1
20	BICF2P666959	rs22915379	7057722	A	ADD	1092	0.1244	3.067	0.002219	1
20	BICF2S2362978	rs22915556	55991640	T	ADD	1263	0.2717	5.247	1.816e-07	1
20	BICF2S23235197	rs22915743	49819218	G	ADD	1264	-0.1737	-3.062	0.002244	1
20	BICF2P777635	rs22915772	48402208	G	ADD	1263	0.07919	1.844	0.0654	1
20	BICF2S23743029	rs22915804	56644215	A	ADD	1274	0.1175	2.61	0.00916	1
20	BICF2G630227962	rs22915887	2767475	A	ADD	1264	-0.06294	-0.9911	0.3218	1
20	BICF2P1053534	rs22916487	32416311	C	ADD	1274	0.1066	2.436	0.015	1
20	BICF2S23545652	rs22916512	42771984	G	ADD	1212	-0.008819	-0.09098	0.9275	1
20	BICF2P785185	rs22917174	42870125	G	ADD	1274	-0.1385	-3.719	0.0002089	1
20	BICF2P1027315	rs22917181	7159862	G	ADD	1274	-0.1512	-2.503	0.01245	1
20	BICF2S23315811	rs22917670	6925204	G	ADD	1267	-0.04393	-1.14	0.2546	1
20	BICF2P804170	rs22918183	24984228	G	ADD	1263	0.08827	2.382	0.01736	1
20	BICF2P18501	rs22918361	6948030	G	ADD	1273	-0.05831	-1.483	0.1383	1
20	BICF2P1078602	rs22918556	48087394	G	ADD	1269	-0.08562	-1.687	0.09182	1
20	BICF2S23612292	rs22918558	50728364	A	ADD	1274	-0.06647	-1.726	0.08453	1
20	BICF2P274227	rs22919117	48429959	A	ADD	1263	0.04958	1.248	0.2121	1
20	BICF2P371491	rs22919333	7128150	A	ADD	1264	0.1638	3.046	0.002367	1
20	BICF2P540051	rs22923079	43026197	A	ADD	1264	-0.04355	-0.7358	0.462	1
20	BICF2P1081195	rs22927516	56969834	G	ADD	1270	0.02273	0.5845	0.559	1
20	BICF2P85586	rs22927742	56625727	A	ADD	1274	-0.1242	-1.656	0.09803	1
20	BICF2P1265247	rs22928039	42988095	A	ADD	1274	0.1509	2.898	0.003814	1
20	BICF2S23444557	rs22928351	13063828	G	ADD	1270	-0.1305	-3.396	0.0007057	1
20	BICF2P1356514	rs22928918	46945802	G	ADD	1271	-0.1081	-2.701	0.006999	1
20	BICF2P220560	rs22929774	46967616	A	ADD	1273	-0.09855	-2.647	0.008229	1
20	BICF2S24323551	rs22930674	12493450	G	ADD	1274	0.01891	0.404	0.6863	1
20	BICF2G630227993	rs22930682	2824292	G	ADD	1272	0.04269	1.165	0.2443	1
20	BICF2S23454228	rs22930786	42899906	A	ADD	1274	-0.01633	-0.3455	0.7298	1
20	BICF2S2328420	rs22930787	48149401	A	ADD	1264	-0.2757	-6.941	6.2e-12	1
20	BICF2P557368	rs22931896	6208961	A	ADD	1272	0.05881	1.476	0.1401	1
20	BICF2P1260313	rs22932116	42799509	A	ADD	1274	0.169	4.405	1.147e-05	1
20	BICF2S23429324	rs22933867	49191232	G	ADD	1264	0.04732	0.6447	0.5192	1
20	BICF2P229498	rs22933970	32434555	A	ADD	1274	-0.2172	-5.679	1.673e-08	1
20	BICF2S22943565	rs22934484	44757276	G	ADD	1273	-0.02274	-0.5831	0.5599	1
20	BICF2P814167	rs22943882	6225409	A	ADD	1231	0.02335	0.2384	0.8116	1
20	BICF2G630445207	rs22946296	57387702	A	ADD	1264	-0.2687	-4.063	5.149e-05	1
20	BICF2P230138	rs22950783	55424436	A	ADD	1273	0.203	3.488	0.0005037	1
20	G1107f26S125	rs397513327	40321714	A	ADD	1264	-0.541	-4.791	1.856e-06	1
20	BICF2G630446505	rs8508828	53747208	A	ADD	1273	0.2975	7.193	1.081e-12	1
20	BICF2P1441173	rs8511250	52847807	G	ADD	1263	-0.006071	-0.1274	0.8986	1
20	TIGRP2P270515_rs8522317	rs8522317	12469265	A	ADD	1273	-0.02523	-0.5265	0.5987	1
20	BICF2S2312046	rs852431101	52027169	A	ADD	1274	-0.2709	-5.741	1.173e-08	1
20	BICF2S23317374	rs853143088	42714140	A	ADD	1264	0.185	4.66	3.494e-06	1
20	TIGRP2P269460_rs8552203	rs8552203	1690412	G	ADD	1263	-0.04298	-0.522	0.6018	1
20	BICF2P1366597	rs8566569	53758073	C	ADD	1272	0.1385	3.647	0.0002763	1
20	BICF2P1306786	rs8604929	6936793	A	ADD	1273	0.04735	1.177	0.2394	1
20	TIGRP2P269830_rs8612224	rs8612224	8716225	A	ADD	1273	0.24	6.505	1.114e-10	1
20	BICF2P1269096	rs8630840	12980890	A	ADD	1264	0.09814	1.574	0.1158	1
20	BICF2P1265933	rs8631328	12985144	A	ADD	1264	0.07736	1.717	0.08614	1
20	BICF2P1204356	rs8671402	6992994	A	ADD	1231	0.1832	2.391	0.01697	1
20	TIGRP2P270605_rs8672317	rs8672317	12897802	T	ADD	1249	-0.05563	-1.42	0.1559	1
20	BICF2P1194318	rs8676943	56753373	G	ADD	1263	-0.13	-2.56	0.01058	1
20	BICF2P1184915	rs8683021	36688127	A	ADD	1264	-0.08797	-1.631	0.1031	1
20	TIGRP2P270622_rs8710028	rs8710028	12915438	A	ADD	1271	-0.009424	-0.2438	0.8075	1
20	BICF2P1080603	rs8743679	5697095	A	ADD	1262	0.2798	4.881	1.188e-06	1
20	TIGRP2P270655_rs8770129	rs8770129	13012635	C	ADD	1274	0.1639	3.837	0.0001306	1
20	BICF2P1028096	rs8773689	12903848	C	ADD	1274	0.06796	1.344	0.1791	1
20	TIGRP2P270574_rs8801637	rs8801637	12759044	A	ADD	1274	0.00581	0.1514	0.8797	1
20	BICF2P914009	rs8836488	7163910	A	ADD	1263	-0.06502	-1.704	0.08858	1
20	BICF2P853599	rs8868695	55591478	G	ADD	1264	-0.1324	-3.59	0.0003437	1
20	TIGRP2P277113_rs8905631	rs8905631	52879789	A	ADD	1274	0.1179	3.31	0.0009599	1
20	BICF2P758761	rs8916337	12942296	A	ADD	1273	0.08905	2.208	0.02739	1
20	BICF2P747272	rs8923297	6983008	A	ADD	1274	0.231	5.313	1.271e-07	1
20	TIGRP2P270590_rs8938628	rs8938628	12863964	A	ADD	1264	-0.03723	-0.9572	0.3386	1
20	BICF2P656554	rs8969107	56951383	A	ADD	1261	0.1579	3.221	0.001309	1
20	BICF2P646586	rs8973320	9503004	A	ADD	1258	0.1798	3.866	0.0001162	1
20	TIGRP2P270664_rs9009022	rs9009022	13059435	G	ADD	1264	0.04151	0.7136	0.4756	1
20	TIGRP2P270638_rs9017963	rs9017963	12966860	G	ADD	1264	0.1989	3.858	0.00012	1
20	BICF2G630445524	rs9037714	55442016	C	ADD	1274	0.1593	3.251	0.001181	1
20	BICF2P448608	rs9064339	12745647	G	ADD	1263	0.105	2.839	0.0046	1
20	BICF2P448609	rs9064341	12746022	A	ADD	1264	0.001256	0.02812	0.9776	1
20	TIGRP2P275740_rs9064573	rs9064573	52131573	A	ADD	1264	0.2958	5.639	2.113e-08	1
20	BICF2P441843	rs9067455	14306695	A	ADD	1264	0.004332	0.0839	0.9331	1
20	BICF2P358405	rs9106911	55409614	A	ADD	1207	0.2752	3.545	0.0004071	1
20	BICF2P340935	rs9114243	52672890	A	ADD	1264	0.1358	1.985	0.04734	1
20	BICF2P319161	rs9122812	6188776	A	ADD	1264	0.06927	1.527	0.1269	1
20	TIGRP2P276690_rs9130470	rs9130470	6148438	G	ADD	1249	0.03313	0.8462	0.3976	1
20	BICF2P222694	rs9158110	12766669	C	ADD	1262	0.1723	4.546	6.003e-06	1
20	TIGRP2P271077_rs9165692	rs9165692	14282984	A	ADD	1253	0.1416	2.235	0.02562	1
20	TIGRP2P270586_rs9172841	rs9172841	12844694	A	ADD	1264	-0.00369	-0.07813	0.9377	1
20	TIGRP2P270601_rs9179077	rs9179077	12882256	A	ADD	1274	0.08769	1.699	0.08963	1
20	BICF2S22911824	rs9190457	12792269	A	ADD	1264	0.1545	3.606	0.0003231	1
21	BICF2G630643333	rs22906487	29587884	A	ADD	1273	-0.1544	-3.678	0.0002452	1
21	BICF2P734895	rs22906760	35441916	C	ADD	1271	0.03041	0.7895	0.4299	1
21	BICF2P226181	rs22906890	37592993	A	ADD	1263	0.07588	1.715	0.08651	1
21	BICF2G630658128	rs22910118	7536393	A	ADD	1274	0.122	2.816	0.00494	1
21	BICF2P1200640	rs22910596	35415790	A	ADD	1274	-0.07939	-2.006	0.04507	1
21	BICF2S23747667	rs22920901	29718697	G	ADD	1274	-0.09821	-1.773	0.07642	1
21	BICF2S23252026	rs22920988	35426720	A	ADD	1274	0.2032	5.283	1.496e-07	1
21	BICF2S23550541	rs22922061	13242225	A	ADD	1255	0.1325	3.545	0.0004069	1
21	BICF2P754787	rs22922382	13286182	G	ADD	1264	-0.08058	-1.626	0.1043	1
21	BICF2G630658153	rs22924723	7485814	A	ADD	1274	-0.1253	-3.426	0.0006326	1
21	BICF2P954505	rs22925392	29924904	A	ADD	1274	-0.3251	-5.664	1.826e-08	1
21	BICF2P1286948	rs22926969	12511070	A	ADD	1274	0.03126	0.6563	0.5118	1
21	BICF2P289365	rs22932827	31502122	C	ADD	1262	-0.2772	-6.108	1.342e-09	1
21	BICF2P391831	rs22932843	37027231	A	ADD	1264	-0.1808	-4.778	1.974e-06	1
21	BICF2P886711	rs22935278	12647543	A	ADD	1264	-0.1684	-4.207	2.777e-05	1
21	BICF2S23714345	rs22935929	7473352	A	ADD	1272	-0.08919	-2.421	0.01563	1
21	BICF2P388696	rs22938005	13270070	A	ADD	1267	-0.2982	-5.919	4.165e-09	1
21	BICF2P436899	rs22938459	12469530	C	ADD	1274	0.109	2.908	0.003705	1
21	BICF2S23157593	rs22940698	31218095	C	ADD	1274	-0.06768	-1.609	0.1078	1
21	BICF2P1156772	rs22942315	31222845	A	ADD	1240	-0.2603	-4.075	4.89e-05	1
21	BICF2P521514	rs22944776	35551926	G	ADD	1264	0.1286	2.808	0.005063	1
21	BICF2P1106151	rs22945052	31281286	G	ADD	1271	0.2592	5.405	7.729e-08	1
21	BICF2S2336338	rs22945931	31174153	A	ADD	1274	-0.2924	-4.543	6.069e-06	1
21	BICF2P1425757	rs22946925	12573685	T	ADD	1267	0.02492	0.544	0.5865	1
21	BICF2P1099756	rs22947452	23250500	A	ADD	1274	0.01681	0.3983	0.6905	1
21	BICF2G630654448	rs22948341	12448087	G	ADD	1273	0.1063	2.773	0.005638	1
21	BICF2P1003583	rs22948727	13304514	C	ADD	1272	0.2624	7.233	8.124e-13	1
21	BICF2P161782	rs22948750	13280814	A	ADD	1262	0.0773	1.979	0.04798	1
21	BICF2S23039093	rs22956773	29552923	G	ADD	1263	-0.1634	-2.448	0.01451	1
21	BICF2P1180974	rs22957966	31296825	A	ADD	1264	-0.1922	-5.011	6.191e-07	1
21	BICF2P1135262	rs22959546	36312832	A	ADD	1258	-0.06565	-1.159	0.2466	1
21	BICF2G630650232	rs22960364	23293957	C	ADD	1263	-0.005838	-0.1157	0.9079	1
21	BICF2P404140	rs22965017	31261454	G	ADD	1240	-0.5844	-7.774	1.588e-14	1
21	BICF2S2354669	rs22966772	35530430	A	ADD	1274	-0.2368	-6.424	1.872e-10	1
21	BICF2P952138	rs22971021	31237613	A	ADD	1239	-0.5301	-7.993	2.987e-15	1
21	BICF2G630654351	rs22971645	12612677	A	ADD	1272	-0.02335	-0.6069	0.544	1
21	BICF2G630654385	rs22973237	12480057	A	ADD	1273	0.09207	2.422	0.01556	1
21	BICF2P953902	rs22973586	29924159	A	ADD	1274	-0.2465	-4.712	2.721e-06	1
21	BICF2P542980	rs22975598	31200297	G	ADD	1264	0.0156	0.3964	0.6919	1
21	BICF2G630650230	rs22976868	23296465	C	ADD	1266	-0.008049	-0.1747	0.8613	1
21	BICF2S2314522	rs22977232	23162761	G	ADD	1271	0.0808	1.739	0.08232	1
21	BICF2G630650238	rs22978320	23242632	A	ADD	1240	-0.2814	-2.885	0.003985	1
21	BICF2S23115265	rs22978510	7460915	A	ADD	1253	0.07284	1.668	0.09548	1
21	BICF2P1221931	rs22978629	29726894	A	ADD	1274	-0.4166	-7.158	1.378e-12	1
21	BICF2P358287	rs22983939	31248072	A	ADD	1273	0.1853	4.908	1.039e-06	1
21	BICF2S23764155	rs22985569	31601027	G	ADD	1264	0.2882	6.301	4.072e-10	1
21	BICF2P1322927	rs22985982	31242309	A	ADD	1273	-0.3098	-7.583	6.481e-14	1
21	BICF2P1210287	rs22986009	36276509	A	ADD	1274	-0.09551	-2.214	0.02699	1
21	BICF2S23711928	rs22986198	29889027	G	ADD	1261	0.2121	4.171	3.245e-05	1
21	BICF2P861773	rs22986580	12655812	A	ADD	1273	-0.0783	-2.034	0.04221	1
21	BICF2G630654369	rs22987713	12539786	A	ADD	1274	-0.02244	-0.5939	0.5527	1
21	BICF2G630654363	rs22987735	12562962	A	ADD	1264	0.01981	0.5336	0.5937	1
21	BICF2S23726499	rs22989529	37552932	A	ADD	1274	0.0858	1.883	0.05998	1
21	BICF2P1210285	rs22991843	36278211	G	ADD	1274	-0.1222	-3.076	0.002141	1
21	BICF2S23419828	rs22991960	31315887	A	ADD	1267	0.01405	0.3683	0.7127	1
21	BICF2P1076967	rs22992187	36299196	A	ADD	1265	0.08752	1.891	0.05884	1
21	BICF2S23320460	rs22992265	31151055	G	ADD	1264	-0.1399	-2.232	0.02581	1
21	BICF2S22962627	rs22993790	29698487	G	ADD	1264	-0.005429	-0.09548	0.924	1
21	BICF2G630649773	rs22996957	24312988	A	ADD	1273	-0.1137	-2.417	0.0158	1
21	BICF2P1096745	rs23008971	31273370	A	ADD	1262	0.0943	2.588	0.009762	1
21	BICF2G630649769	rs23017068	24323994	A	ADD	1274	0.1744	4.502	7.334e-06	1
21	TIGRP2P284242_rs8544153	rs8544153	31291556	A	ADD	1274	0.2915	8.042	2.001e-15	1
21	TIGRP2P284190_rs8621417	rs8621417	31168756	A	ADD	1273	-0.06527	-1.712	0.08714	1
21	BICF2P1235331	rs8651320	31598146	A	ADD	1271	0.2608	6.916	7.34e-12	1
21	TIGRP2P283324_rs8674422	rs8674422	29918446	A	ADD	1272	0.03829	0.9321	0.3515	1
21	BICF2P1180745	rs8685289	31305723	A	ADD	1272	0.2802	6.725	2.644e-11	1
21	TIGRP2P283320_rs8858896	rs8858896	29908763	C	ADD	1274	0.2706	7.454	1.668e-13	1
21	BICF2P869908	rs8860341	31193072	A	ADD	1263	-0.01827	-0.3072	0.7587	1
21	TIGRP2P284403_rs8943686	rs8943686	31614016	A	ADD	1274	0.008983	0.2002	0.8414	1
21	TIGRP2P281318_rs9013981	rs9013981	24289233	A	ADD	1264	-0.1502	-3.012	0.002651	1
21	BICF2P337890	rs9115380	31519253	C	ADD	1270	0.03078	0.619	0.536	1
22	BICF2G630313733	rs23006151	191461	G	ADD	1274	-0.08739	-2.057	0.03991	1
22	BICF2G630313734	rs23006152	193296	A	ADD	1274	-0.07179	-1.364	0.1728	1
22	BICF2G630313748	rs23006214	215540	C	ADD	1241	-0.5833	-7.676	3.309e-14	1
22	BICF2G630313750	rs23006218	222969	G	ADD	1270	-0.1341	-3.124	0.001826	1
22	BICF2G630313764	rs23006263	242038	C	ADD	1274	-0.2261	-4.831	1.523e-06	1
22	BICF2S2335898	rs23019035	52153978	A	ADD	1272	0.007916	0.1566	0.8756	1
22	BICF2P1130533	rs23024751	29406546	C	ADD	1264	0.1521	2.059	0.03966	1
22	BICF2G630335771	rs23036060	48817386	G	ADD	1274	0.02332	0.5397	0.5895	1
22	BICF2G630335783	rs23036100	48823934	G	ADD	1272	0.2487	6.816	1.444e-11	1
22	BICF2G630335784	rs23036102	48825483	A	ADD	1273	0.04806	1.16	0.2462	1
22	BICF2G630335803	rs23041508	48841950	G	ADD	1274	-0.06053	-0.7509	0.4529	1
22	BICF2P637237	rs23042283	29334749	A	ADD	1274	-0.09252	-2.47	0.01363	1
22	BICF2P665808	rs23047891	29400698	A	ADD	1271	0.1223	2.651	0.008131	1
22	BICF2S23532809	rs23052362	26908872	G	ADD	1274	0.06625	1.278	0.2014	1
22	BICF2P519087	rs23052587	5638644	A	ADD	1230	0.05733	0.7269	0.4674	1
22	BICF2G63090101	rs23052922	58201438	A	ADD	1274	0.1615	4.214	2.682e-05	1
22	BICF2G63090118	rs23052955	58217559	G	ADD	1269	-0.1424	-3.761	0.0001773	1
22	BICF2P1007992	rs23065516	52094333	G	ADD	1274	0.04039	1.087	0.2774	1
22	TIGRP2P298206_rs8547487	rs8547487	58183996	G	ADD	1232	0.002445	0.03554	0.9717	1
22	TIGRP2P295459_rs8662892	rs8662892	48795583	G	ADD	1264	-0.2735	-3.716	0.0002113	1
22	TIGRP2P292379_rs8876572	rs8876572	29363000	G	ADD	1274	0.343	6.61	5.653e-11	1
22	BICF2P660528	rs8966627	48777092	G	ADD	1231	-0.2445	-1.496	0.1349	1
22	TIGRP2P296445_rs9015864	rs9015864	52088301	A	ADD	1274	0.09886	2.682	0.007417	1
22	BICF2P496144	rs9043516	52105001	C	ADD	1263	-0.003075	-0.0694	0.9447	1
22	TIGRP2P295462_rs9063940	rs9063940	48806394	C	ADD	1261	-0.06341	-1.678	0.09357	1
22	TIGRP2P292372_rs9101990	rs9101990	29347149	A	ADD	1273	-0.08671	-2.254	0.02437	1
22	BICF2P64243	rs9218561	52190822	A	ADD	1264	-0.05949	-1.369	0.1714	1
23	BICF2S23617925	*	38242824	A	ADD	1091	0.007955	0.1865	0.8521	1
23	BICF2G630362504	rs23081678	50930838	T	ADD	1271	0.2261	6.132	1.157e-09	1
23	BICF2G630362463	rs23081803	50950503	A	ADD	1272	-0.2542	-6.481	1.301e-10	1
23	BICF2G630362457	rs23081837	50954665	G	ADD	1273	0.04273	1.056	0.2912	1
23	BICF2P349247	rs23081911	9997125	A	ADD	1274	-0.2494	-6.314	3.74e-10	1
23	BICF2P349258	rs23081920	7946820	A	ADD	1274	0.07145	1.334	0.1823	1
23	BICF2P1125366	rs23084846	38162776	G	ADD	1264	-0.1734	-4.548	5.927e-06	1
23	BICF2P400703	rs23085467	38120452	G	ADD	1264	-0.1006	-2.668	0.007721	1
23	BICF2P642420	rs23085493	34989369	G	ADD	1273	-0.1157	-2.981	0.002924	1
23	BICF2G630374460	rs23085946	31515918	A	ADD	1241	-0.1105	-1.777	0.0758	1
23	BICF2G630374437	rs23086025	31527678	A	ADD	1272	-0.09653	-1.691	0.09105	1
23	BICF2G630374429	rs23086048	31539785	G	ADD	1274	0.1026	2.713	0.006756	1
23	BICF2P380860	rs23092375	18274803	G	ADD	1263	-0.03519	-0.9177	0.3589	1
23	BICF2G630362536	rs23096800	50917041	C	ADD	1271	0.0691	1.814	0.06986	1
23	BICF2G630362709	rs23097676	50816325	A	ADD	1274	-0.2976	-7.965	3.647e-15	1
23	BICF2G630362686	rs23097749	50825959	A	ADD	1260	0.004382	0.05354	0.9573	1
23	BICF2S2294322	rs23098864	50787902	G	ADD	1264	0.0748	1.566	0.1175	1
23	BICF2P234647	rs23100027	19603922	A	ADD	1274	0.1817	4.959	8.055e-07	1
23	BICF2G630388815	rs23100063	9939600	A	ADD	1274	0.01393	0.3453	0.7299	1
23	BICF2G630379509	rs23101477	23328711	G	ADD	1274	-0.1047	-2.857	0.004352	1
23	BICF2G630379499	rs23101489	23340673	A	ADD	1274	0.07468	1.959	0.05032	1
23	BICF2S23730424	rs23109975	9957388	G	ADD	1273	0.0664	1.272	0.2037	1
23	BICF2P1173214	rs23111497	50980833	A	ADD	1274	-0.06822	-1.352	0.1767	1
23	BICF2G630362648	rs23111986	50863890	A	ADD	1264	-0.3026	-5.509	4.358e-08	1
23	BICF2G630362622	rs23112080	50881626	C	ADD	1262	-0.1789	-3.87	0.0001143	1
23	BICF2G630362617	rs23112089	50883860	A	ADD	1264	-0.1056	-2.375	0.01769	1
23	BICF2P277987	rs23112729	50772488	G	ADD	1274	0.03533	0.9514	0.3416	1
23	BICF2S23331180	rs23112790	31662374	C	ADD	1263	-0.0709	-1.751	0.08022	1
23	BICF2G630388848	rs23114248	9927980	C	ADD	1274	0.04029	0.8203	0.4122	1
23	BICF2G630388755	rs23117016	9983588	A	ADD	1264	0.2097	4.834	1.5e-06	1
23	BICF2G630388754	rs23117018	9990795	G	ADD	1274	-0.09419	-2.246	0.02489	1
23	BICF2G630374413	rs23118205	31551566	A	ADD	1274	-0.2575	-6.394	2.267e-10	1
23	BICF2G630374406	rs23118217	31570286	A	ADD	1272	-0.09145	-2.378	0.01753	1
23	BICF2G630374376	rs23118273	31588315	A	ADD	1274	0.02664	0.697	0.4859	1
23	BICF2S22954587	rs23118320	50992476	T	ADD	1271	-0.1077	-2.714	0.006739	1
23	BICF2G630374351	rs23118340	31611529	G	ADD	1274	0.2456	6.659	4.083e-11	1
23	BICF2G630374326	rs23118421	31622198	A	ADD	1274	0.06619	1.497	0.1347	1
23	BICF2G630370504	rs23118848	43628416	A	ADD	1273	0.07779	2.058	0.0398	1
23	BICF2G630370495	rs23118867	43632567	A	ADD	1274	0.02069	0.4391	0.6606	1
23	BICF2G630382980	rs23120132	18204012	G	ADD	1274	-0.1723	-4.641	3.827e-06	1
23	BICF2G630382974	rs23120140	18209824	A	ADD	1264	0.01512	0.3541	0.7233	1
23	BICF2G630382839	rs23122280	18318307	A	ADD	1274	-0.1021	-2.382	0.01737	1
23	BICF2G630382824	rs23122304	18333730	A	ADD	1274	-0.1311	-2.888	0.00394	1
23	BICF2G630382813	rs23122331	18346296	G	ADD	1264	0.02209	0.5143	0.6071	1
23	BICF2G630382793	rs23122366	18363731	A	ADD	1274	0.09129	2.275	0.02307	1
23	BICF2G630374320	rs23123170	31631082	G	ADD	1274	-0.02003	-0.5294	0.5966	1
23	BICF2G630374282	rs23123246	31640359	G	ADD	1274	-0.0642	-1.466	0.1429	1
23	BICF2G630374278	rs23123250	31642963	G	ADD	1274	0.1898	3.984	7.167e-05	1
23	BICF2G630373993	rs23123386	31831416	C	ADD	1274	0.1187	3.118	0.001864	1
23	BICF2G630373974	rs23123412	31844772	C	ADD	1262	0.2073	5.038	5.388e-07	1
23	BICF2G630373967	rs23123423	31850544	A	ADD	1274	-0.03082	-0.6448	0.5192	1
23	BICF2P1258777	rs23128973	38150853	C	ADD	1274	0.1567	3.888	0.0001064	1
23	BICF2G630390662	rs23130336	7961164	C	ADD	1229	-0.6683	-4.029	5.945e-05	1
23	BICF2G630381936	rs23133137	19574949	C	ADD	1254	-0.02421	-0.5139	0.6074	1
23	BICF2G630381925	rs23133160	19589240	G	ADD	1274	0.2728	7.58	6.656e-14	1
23	BICF2P713757	rs23133387	9965088	G	ADD	1274	-0.2113	-5.497	4.674e-08	1
23	BICF2G630372487	rs23133697	34969292	G	ADD	1273	-0.1061	-2.751	0.006021	1
23	BICF2S23333027	rs23133855	31602672	G	ADD	1272	0.1027	2.692	0.007206	1
23	BICF2G630373146	rs23134270	33373858	A	ADD	1261	-0.03838	-0.9194	0.3581	1
23	BICF2S23535428	rs23143084	18247320	G	ADD	1264	0.09531	1.893	0.05854	1
23	BICF2G630374119	rs23143815	31750838	A	ADD	1274	-0.1496	-3.805	0.0001486	1
23	BICF2G630374113	rs23143821	31764114	G	ADD	1273	-0.03093	-0.817	0.4141	1
23	BICF2G630374109	rs23143825	31773490	A	ADD	1274	-0.1635	-4.453	9.231e-06	1
23	BICF2G630382783	rs23144000	18370524	A	ADD	1274	0.1079	1.994	0.04635	1
23	BICF2G630382772	rs23144036	18384751	A	ADD	1263	-0.1346	-3.553	0.0003944	1
23	BICF2S23515068	rs23148693	31507432	A	ADD	1274	0.07914	2.002	0.04545	1
23	BICF2G630390652	rs23148837	7976665	G	ADD	1274	0.188	4.974	7.465e-07	1
23	BICF2G630381873	rs23149180	19645294	A	ADD	1274	-0.02483	-0.4968	0.6194	1
23	BICF2G630381871	rs23149183	19648744	A	ADD	1274	0.3088	8.22	4.954e-16	1
23	BICF2S2318521	rs23157033	31865998	G	ADD	1274	-0.02629	-0.4866	0.6266	1
23	BICF2G630382857	rs23157921	18299381	A	ADD	1274	0.05739	1.499	0.1342	1
23	BICF2G630382851	rs23157943	18301721	A	ADD	1263	0.138	3.61	0.0003179	1
23	BICF2P1010858	rs23158666	43628316	C	ADD	1274	-0.0373	-0.9617	0.3364	1
[truncated: 814 more rows]

## Sheet: 5b.LongevityResiduals.Resample
Table S5b. PLINK Output for significant/Marginally significant SNPs after resample analysis for longevity residuals
Subsample #	CHR	SNP Name from Shannon et al. (2015)	rs # from dbGaP	BP	A1	TEST	NMISS	BETA	STAT	P	Corrected P	Significant (P < 0.05) (**) /Marginally Significant (P < 0.1) (*)
Subsample 1	13	BICF2P443696	rs9067088	50802666	A	ADD	1147	-0.5803	-12.86	1.928e-35	0.100899	*
Subsample 2	-	-		-	-	-	-	-	-	-	-	-
Subsample 3	-	-		-	-	-	-	-	-	-	-	-
Subsample 4	13	BICF2P443696	rs9067088	50802666	A	ADD	1147	-0.5809	-13.01	3.559e-36	0.0849151	*
	30	BICF2G630407114	rs23627921	19633856	G	ADD	1145	-0.4641	-12.87	1.716e-35	0.100899	*
Subsample 5	13	BICF2P443696	rs9067088	50802666	A	ADD	1147	-0.5985	-13.26	2.002e-37	0.075	*
Subsample 6	13	BICF2P443696	rs9067088	50802666	A	ADD	1147	-0.5934	-13.37	5.335e-38	0.0669331	*
Subsample 7	13	BICF2P443696	rs9067088	50802666	A	ADD	1147	-0.5854	-13.12	9.84e-37	0.08	*
Subsample 8	13	BICF2P443696	rs9067088	50802666	A	ADD	1147	-0.5914	-13.26	1.93e-37	0.08	*
Subsample 9	13	BICF2P443696	rs9067088	50802666	A	ADD	1147	-0.5765	-12.94	7.57e-36	0.08	*
Subsample 10	30	BICF2G630407114	rs23627921	19633856	G	ADD	1145	-0.469	-12.94	8.084e-36	0.0909091	*
