# Supplementary material for: A scan for genes associated with cancer mortality and longevity in pedigree dog breeds
Source: Mamm Genome. 2020 Jul 13;31(7):215–27. doi: 10.1007/s00335-020-09845-1 (PMC7496057; doi:10.1007/s00335-020-09845-1)
Supplement: Supplementary file 6 — (XLSX 20 kb) [file 335_2020_9845_MOESM6_ESM.xlsx]

## Sheet: Sheet2
Title	Description
6a.BodyWeightSNPs	Top 10 (i.e. most significant after FDR) SNPs associated with body weight, after a Spearman correlation between minor allele frequency and body weight
6b.CancerAndLongevitySNPs	Summary table for SNPs of interest.
6c.TheLowestMAFCorr-CancerMort	The 30 lowest uncorrected correlations between MAF and cancer mortality residuals.
6d.TheLowestMAFCorr-Longevity	The 30 lowest uncorrected correlations between MAF and longevity residuals.

## Sheet: 6a.BodyWeightSNPs
Supplementary Table 6a. Top 10 (i.e. most significant after FDR) SNPs associated with body weight, after a Spearman correlation between minor allele frequency and body weight
Body Size
Chromosome	GeneName	BP	rs #	SNP Name	Spearman Correlation Coefficient	Uncorrected P Val	Corrected P Val (FDR)
15	IGF1	41216597	rs22362978	BICF2P893982	-0.792828	4.37726e-14	2.50248e-10
15	IGF1	41247955	rs22404565	BICF2P1107998	-0.737471	1.81334e-11	5.66127e-08
15	IGF1	41256949	rs22386836	BICF2P355319	-0.736541	1.9805e-11	5.66127e-08
7	SMAD2	43719549	rs24445718	BICF2S23352941	-0.656478	1.23337e-08	1.76279e-05
7	N/A	43842285	rs24399370	BICF2P1455881	-0.644248	2.7923e-08	3.19271e-05
7	SMAD2	43702273	rs24445907	BICF2S23762784	-0.676999	2.87041e-09	6.56405e-06
34	N/A	18709545	rs23852950	BICF2P576403	-0.670187	4.71652e-09	7.89605e-06
10	N/A	8183593	rs397511406	G580f46S240	-0.669845	4.83404e-09	7.89605e-06
4	GHR	67109434	rs24163018	BICF2S23344178	-0.644717	2.70781e-08	3.19271e-05
15	IGF1	41257020	rs9108382	BICF2P355320	-0.796365	2.80098e-14	2.50248e-10

## Sheet: 6b.CancerAndLongevitySNPs
Supplementary Table 6b. Summary table for SNPs of interest.
Trait	Chromosome	Base Pair	SNP Name from Shannon et al. (2015)	rs # from dbGaP	Alleles	Corrected P Value after permutation for association with trait of interest	Association with Body Weight (Uncorrected (Corrected P Value))	Other SNPs with r2 > 0.9	Correlation between MAF and trait :Spearman Score (Spearman P Value, FDR)	SNP located within this gene	Functional Consequence	SNP located within 20kb of this gene
Cancer Mortality Residuals	2	65016323	BICF2P927186	rs22821286	A/C	0.018981	0.014 (1.0)	-	0.08 (0.52, 0.97)	ADCY7 (Adenylate cyclase 7)	Intron Variant	BRD7 (Bromodomain containing 7)
	3	57088297	BICF2P126084	rs23629466	C/T	0.0769231	0.0006 (1.0)	-	0.34 (0.005, 0.53)	ARNT2 (Aryl hydrocarbon receptor nuclear translocator 2)	Intron Variant	-
	3	57118495	BICF2P761632	rs23539000	A/C	0.018981	0.52 (1.0)	BICF2P1390607 (0.91)	0.32 (0.009, 0.59)	ARNT2 (Aryl hydrocarbon receptor nuclear translocator 2)	Intron Variant	-
	3	57122649	BICF2S24319510	rs23603551	A/G	0.0709291	0.94 (1.0)	-	0.24 (0.05, 0.76)	ARNT2 (Aryl hydrocarbon receptor nuclear translocator 2)	Intron Variant	-
	18	51567888	BICF2P1294726	rs22628734	A/G	0.001998	0.000001 (1.0)	-	0.22 (0.07, 0.80)	SIPA1 (Signal-induced proliferation-associated 1)	Intron Variant	RELA (RELA proto-oncogene, NK-kB subunit), PCNX3 (Pecanex homolog 3 Drosophila)
Longevity Residuals	13	50802666	BICF2P443696	rs9067088	-	0.0849151	0.0001 (1.0)	-	-0.19 (0.12)	-	-	Novel (Homolog to human PRDX1: Peroxiredoxin 1)

## Sheet: 6c.TheLowestMAFCorr-CancerMorta
Table 6c. The lowest 30 correlations between MAF and cancer mortality.
SNP	Spearman coefficient	Spearman P Value
BICF2G630400278	-0.460064	0.000148494
TIGRP2P403893_rs8552256	-0.42703	0.00048244
BICF2P814167	-0.418561	0.000640425
BICF2P117496	0.414997	0.000719956
BICF2G630472439	-0.402771	0.00106531
BICF2P1100250	0.389547	0.00160122
TIGRP2P386349_rs9160204	-0.389322	0.00161213
BICF2S23536281	-0.377875	0.00226336
BICF2G630519560	-0.36491	0.00327673
BICF2S23744906	-0.362701	0.00348473
BICF2P1394794	0.360933	0.00365967
BICF2S23416516	-0.358817	0.00387909
BICF2S23156657	-0.353057	0.00453678
TIGRP2P298327_rs8891770	-0.352269	0.00463404
BICF2P126084	0.347275	0.00529414
BICF2P499998	-0.341198	0.00620796
BICF2S23660065	0.340345	0.00634677
TIGRP2P311471_rs9072221	-0.337302	0.0068642
BICF2P22279	-0.334943	0.00729043
BICF2S23329048	-0.327661	0.00875561
BICF2P761632	0.325046	0.00934117
BICF2G630102457	-0.324248	0.00952644
TIGRP2P130442_rs9045528	0.322898	0.00984733
BICF2S23019380	0.32268	0.00990015
BICF2P621859	-0.321503	0.0101887
TIGRP2P222540_rs8999666	-0.321493	0.0101912
BICF2S23647879	-0.319898	0.010594
BICF2S23055298	0.312414	0.0126742
TIGRP2P396988_rs8783919	0.311779	0.012866
TIGRP2P129190_rs8711268	-0.311247	0.0130284

## Sheet: 6d.TheLowestMAFCorr-Long
Table 6c. The lowest 30 correlations between MAF and longevity.
SNP	Spearman coefficient	Spearman P Value
BICF2P328871	-0.453502	0.000189471
BICF2P475682	0.450238	0.000213497
BICF2G630407114	-0.450101	0.000214565
BICF2P326205	0.44162	0.000290952
BICF2G630410642	0.428714	0.000455605
BICF2P1177533	-0.427782	0.000470283
BICF2P662576	0.420997	0.000590761
BICF2P1131020	-0.416035	0.000695903
BICF2G630441676	-0.412669	0.000776606
BICF2P1046681	-0.411365	0.000810083
BICF2P758372	0.406132	0.000957913
BICF2G630553667	-0.404209	0.00101809
BICF2P1397621	-0.398503	0.00121727
BICF2G630362709	-0.396799	0.00128321
BICF2P1224367	-0.394858	0.00136222
BICF2G630202726	-0.390183	0.00157074
BICF2P1173002	-0.38955	0.00160108
TIGRP2P311471_rs9072221	-0.37941	0.00216424
BICF2G63096494	-0.368574	0.00295588
BICF2P376945	0.3675	0.00304693
BICF2S22922045	-0.365846	0.00319191
BICF2P1193253	-0.362743	0.00348075
BICF2P330420	-0.360853	0.0036677
TIGRP2P302290_rs9054973	-0.360786	0.00367454
BICF2S23640537	0.35951	0.00380605
BICF2G630274363	0.358899	0.00387042
BICF2P1003583	0.356837	0.00409502
BICF2P137043	0.355039	0.0043002
BICF2G630407100	-0.3532	0.00451936
BICF2P251437	-0.352154	0.00464837
